# Supplementary material for: Crystal structure of fac-[2-(4-methyl-5-phenyl­pyridin-2-yl)phenyl-κ2 C 1,N]bis­[2-(pyridin-2-yl)phenyl-κ2 C 1,N]iridium(III)
Source: Acta Crystallogr E Crystallogr Commun. 2016 Nov 8;72(Pt 12):1768–70. doi: 10.1107/S2056989016017618 (PMC5137604; doi:10.1107/S2056989016017618)
Supplement: Supplementary file 1 [file e-72-01768-sup1.cif]

##############################################################################
#                                                                            #
# This CIF contains the data in a paper accepted for publication in          #
# Acta Crystallographica Section E. It conforms to the requirements of       #
# Notes for Authors for Acta Crystallographica Section E, and has been       #
# peer reviewed under the auspices of the IUCr Commission on Journals.       #
#                                                                            #
# Full details of the Crystallographic Information File format               #
# are given in the paper "The Crystallographic Information File (CIF):       #
# a New Standard Archive File for Crystallography" by S. R. Hall, F. H.      #
# Allen and I. D. Brown [Acta Cryst. (1991), A47, 655-685].                  #
#                                                                            #
# The current version of the core CIF dictionary is obtainable from          #
# ftp://ftp.iucr.org/pub/cif_core.dic.                                       #
#                                                                            #
# Software is freely available for graphical display of the structure(s)     #
# in this CIF. For information consult the CIF software page                 #
# http://www.iucr.org/resources/cif/software.                                #
#                                                                            #
# This file may be used for bona fide research purposes within the           #
# scientific community so long as proper attribution is given to the journal # 
# article from which it was obtained.                                        #
#                                                                            #
##############################################################################
data_I
_database_code_depnum_ccdc_archive 'CCDC 1515004'
_audit_creation_method     'SHELXL-2014/7'
_chemical_name_systematic
;\
<i>fac</i>-[2-(4-Methyl-5-phenylpyridin-2-yl)phenyl-\k^2^<i>C</i>^1^,<i>N</i>]\
bis[2-(pyridin-2-yl)phenyl-\k^2^<i>C</i>^1^,<i>N</i>]iridium(III)
;
_chemical_name_common     ?
_chemical_formula_moiety     'C40 H30 Ir N3'
_chemical_formula_sum     'C40 H30 Ir N3'
_chemical_formula_iupac     '[Ir (C11 H8 N)2 (C18 H14 N)]'
_chemical_formula_weight     744.87
_chemical_melting_point     ?
_shelx_space_group_comment
;
The symmetry employed for this shelxl refinement is uniquely defined
by the following loop, which should always be used as a source of
symmetry information in preference to the above space-group names.
They are only intended as comments.
;
_space_group_crystal_system     monoclinic
_space_group_name_H-M_alt     'P 21/c'
_space_group_name_Hall     '-P 2ybc'
loop_
    _space_group_symop_operation_xyz
    'x, y, z'
    '-x, y+1/2, -z+1/2'
    '-x, -y, -z'
    'x, -y-1/2, z-1/2'
_cell_length_a     19.8293(3)
_cell_length_b     8.64640(10)
_cell_length_c     18.1551(3)
_cell_angle_alpha     90
_cell_angle_beta     106.7150(10)
_cell_angle_gamma     90
_cell_volume     2981.21(8)
_cell_formula_units_Z     4
_cell_measurement_reflns_used     9925
_cell_measurement_theta_min     2.34
_cell_measurement_theta_max     27.53
_cell_measurement_temperature     173(2)
_exptl_crystal_description     block
_exptl_crystal_colour     yellow
_exptl_crystal_size_max     0.300
_exptl_crystal_size_mid     0.250
_exptl_crystal_size_min     0.170
_exptl_crystal_density_diffrn     1.660
_exptl_crystal_density_meas     ?
_exptl_crystal_density_method     ?
_exptl_crystal_F_000     1472
_exptl_absorpt_coefficient_mu     4.513
_exptl_absorpt_correction_type     multi-scan
_exptl_absorpt_process_details
;
(<i>SADABS</i>; Bruker, 2013)
;
_shelx_estimated_absorpt_T_min     0.345
_shelx_estimated_absorpt_T_max     0.514
_exptl_absorpt_correction_T_min     0.5207
_exptl_absorpt_correction_T_max     0.7456
_diffrn_ambient_temperature     173(2)
_diffrn_radiation_type     MoK\a
_diffrn_radiation_wavelength     0.71073
_diffrn_measurement_device_type     'Bruker APEXII CCD'
_diffrn_measurement_method     '\f and \w scans'
_diffrn_detector_area_resol_mean     ?
_diffrn_reflns_number     27408
_diffrn_reflns_av_R_equivalents     0.0327
_diffrn_reflns_theta_min     2.145
_diffrn_reflns_theta_max     27.548
_diffrn_reflns_theta_full     25.242
_diffrn_measured_fraction_theta_max     0.996
_diffrn_measured_fraction_theta_full     0.999
_diffrn_reflns_limit_h_min     -25
_diffrn_reflns_limit_h_max     25
_diffrn_reflns_limit_k_min     -11
_diffrn_reflns_limit_k_max     11
_diffrn_reflns_limit_l_min     -23
_diffrn_reflns_limit_l_max     23
_refine_special_details     ?
_reflns_number_total     6855
_reflns_number_gt     6080
_reflns_threshold_expression     'I > 2\s(I)'
_refine_ls_structure_factor_coef     Fsqd
_refine_ls_matrix_type     full
_refine_ls_R_factor_all     0.0313
_refine_ls_R_factor_gt     0.0260
_refine_ls_wR_factor_gt     0.0603
_refine_ls_wR_factor_ref     0.0623
_refine_ls_goodness_of_fit_ref     1.019
_refine_ls_restrained_S_all     1.019
_refine_ls_number_reflns     6855
_refine_ls_number_parameters     397
_refine_ls_number_restraints     0
_refine_ls_hydrogen_treatment     constr
_refine_ls_weighting_scheme     calc
_refine_ls_weighting_details
              'w=1/[\s^2^(Fo^2^)+(0.0283P)^2^+4.5659P] where P=(Fo^2^+2Fc^2^)/3'
_atom_sites_solution_hydrogens     geom
_atom_sites_solution_primary     ?
_atom_sites_solution_secondary     ?
_refine_ls_shift/su_max     0.001
_refine_ls_shift/su_mean     0.000
_refine_diff_density_max     1.770
_refine_diff_density_min     -0.710
_refine_ls_extinction_method     none
_refine_ls_extinction_coef     .
loop_
    _atom_type_symbol
    _atom_type_description
    _atom_type_scat_dispersion_real
    _atom_type_scat_dispersion_imag
    _atom_type_scat_source
    'C' 'C' 0.0033 0.0016
                         'International Tables Vol C Tables 4.2.6.8 and 6.1.1.4'
    'H' 'H' 0.0000 0.0000
                         'International Tables Vol C Tables 4.2.6.8 and 6.1.1.4'
    'N' 'N' 0.0061 0.0033
                         'International Tables Vol C Tables 4.2.6.8 and 6.1.1.4'
    'Ir' 'Ir' -1.4442 7.9887
                         'International Tables Vol C Tables 4.2.6.8 and 6.1.1.4'
_computing_data_collection
;
APEX2 (Bruker, 2013)
;
_computing_cell_refinement
;
SAINT (Bruker, 2013)
;
_computing_data_reduction
;
SAINT (Bruker, 2013)
;
_computing_structure_solution
;
SHELXS97 (Sheldrick, 2008)
;
_computing_structure_refinement
;
SHELXL2014 (Sheldrick, 2015)
;
_computing_molecular_graphics
;
DIAMOND (Brandenburg, 2010)
;
_computing_publication_material
;
SHELXTL (Sheldrick, 2008)
;
loop_
    _atom_site_type_symbol
    _atom_site_label
    _atom_site_fract_x
    _atom_site_fract_y
    _atom_site_fract_z
    _atom_site_U_iso_or_equiv
    _atom_site_adp_type
    _atom_site_calc_flag
    _atom_site_occupancy
    _atom_site_disorder_assembly
    _atom_site_disorder_group
    Ir Ir1 0.29220(2) 0.64276(2) 0.04767(2) 0.02005(5) Uani d 1 . .
    N N1 0.29261(14) 0.8427(3) 0.11505(15) 0.0229(6) Uani d 1 . .
    N N2 0.19761(13) 0.6951(3) -0.03909(15) 0.0221(5) Uani d 1 . .
    N N3 0.36253(15) 0.7274(3) -0.01184(16) 0.0278(6) Uani d 1 . .
    C C1 0.32224(19) 0.9782(4) 0.10758(19) 0.0292(7) Uani d 1 . .
    H H1 0.3448 0.9885 0.0682 0.035 Uiso calc 1 . .
    C C2 0.3217(2) 1.1028(4) 0.1537(2) 0.0364(8) Uani d 1 . .
    H H2 0.3427 1.1979 0.1459 0.044 Uiso calc 1 . .
    C C3 0.2901(2) 1.0878(5) 0.2118(2) 0.0390(9) Uani d 1 . .
    H H3 0.2896 1.1721 0.2452 0.047 Uiso calc 1 . .
    C C4 0.2595(2) 0.9492(4) 0.2208(2) 0.0343(8) Uani d 1 . .
    H H4 0.2379 0.9371 0.2608 0.041 Uiso calc 1 . .
    C C5 0.25996(17) 0.8260(4) 0.17116(19) 0.0246(7) Uani d 1 . .
    C C6 0.22626(17) 0.6753(4) 0.17108(19) 0.0241(7) Uani d 1 . .
    C C7 0.18657(19) 0.6405(4) 0.2211(2) 0.0301(8) Uani d 1 . .
    H H7 0.1826 0.7142 0.2585 0.036 Uiso calc 1 . .
    C C8 0.15301(19) 0.4997(5) 0.2166(2) 0.0350(8) Uani d 1 . .
    H H8 0.1257 0.4762 0.2505 0.042 Uiso calc 1 . .
    C C9 0.1596(2) 0.3924(4) 0.1620(2) 0.0342(8) Uani d 1 . .
    H H9 0.1371 0.2947 0.1589 0.041 Uiso calc 1 . .
    C C10 0.19868(18) 0.4272(4) 0.1123(2) 0.0299(7) Uani d 1 . .
    H H10 0.2020 0.3525 0.0751 0.036 Uiso calc 1 . .
    C C11 0.23371(16) 0.5691(4) 0.11465(17) 0.0231(6) Uani d 1 . .
    C C12 0.17645(17) 0.5849(4) -0.09425(18) 0.0244(7) Uani d 1 . .
    C C13 0.22309(17) 0.4510(4) -0.08479(18) 0.0233(6) Uani d 1 . .
    C C14 0.28203(16) 0.4536(4) -0.01860(18) 0.0233(7) Uani d 1 . .
    C C15 0.32853(18) 0.3276(4) -0.0099(2) 0.0275(7) Uani d 1 . .
    H H15 0.3689 0.3247 0.0336 0.033 Uiso calc 1 . .
    C C16 0.31741(19) 0.2077(4) -0.0626(2) 0.0310(8) Uani d 1 . .
    H H16 0.3504 0.1253 -0.0550 0.037 Uiso calc 1 . .
    C C17 0.2591(2) 0.2069(4) -0.1257(2) 0.0312(8) Uani d 1 . .
    H H17 0.2515 0.1237 -0.1613 0.037 Uiso calc 1 . .
    C C18 0.21153(19) 0.3280(4) -0.13697(19) 0.0280(7) Uani d 1 . .
    H H18 0.1709 0.3276 -0.1803 0.034 Uiso calc 1 . .
    C C19 0.11442(18) 0.6060(4) -0.1549(2) 0.0294(8) Uani d 1 . .
    H H19 0.1004 0.5301 -0.1942 0.035 Uiso calc 1 . .
    C C20 0.07314(17) 0.7395(4) -0.15741(18) 0.0259(7) Uani d 1 . .
    C C21 0.09467(17) 0.8491(4) -0.09800(19) 0.0239(7) Uani d 1 . .
    C C22 0.05436(17) 0.9901(4) -0.09133(17) 0.0249(7) Uani d 1 . .
    C C23 0.08800(19) 1.1305(4) -0.0697(2) 0.0306(8) Uani d 1 . .
    H H23 0.1374 1.1375 -0.0614 0.037 Uiso calc 1 . .
    C C24 0.0506(2) 1.2615(5) -0.0599(2) 0.0373(9) Uani d 1 . .
    H H24 0.0746 1.3565 -0.0448 0.045 Uiso calc 1 . .
    C C25 -0.0211(2) 1.2533(5) -0.0722(2) 0.0394(9) Uani d 1 . .
    H H25 -0.0468 1.3428 -0.0661 0.047 Uiso calc 1 . .
    C C26 -0.0557(2) 1.1141(5) -0.0935(2) 0.0367(9) Uani d 1 . .
    H H26 -0.1052 1.1082 -0.1022 0.044 Uiso calc 1 . .
    C C27 -0.01834(18) 0.9837(5) -0.10215(19) 0.0305(8) Uani d 1 . .
    H H27 -0.0424 0.8882 -0.1156 0.037 Uiso calc 1 . .
    C C28 0.15737(17) 0.8197(4) -0.04181(18) 0.0234(7) Uani d 1 . .
    H H28 0.1729 0.8943 -0.0021 0.028 Uiso calc 1 . .
    C C29 0.00979(19) 0.7602(5) -0.2259(2) 0.0345(8) Uani d 1 . .
    H H29A 0.0048 0.6701 -0.2597 0.041 Uiso calc 1 . .
    H H29B -0.0324 0.7707 -0.2085 0.041 Uiso calc 1 . .
    H H29C 0.0157 0.8535 -0.2540 0.041 Uiso calc 1 . .
    C C30 0.3439(2) 0.7941(4) -0.0815(2) 0.0360(8) Uani d 1 . .
    H H30 0.2953 0.8109 -0.1062 0.043 Uiso calc 1 . .
    C C31 0.3921(3) 0.8394(5) -0.1188(3) 0.0489(11) Uani d 1 . .
    H H31 0.3773 0.8862 -0.1682 0.059 Uiso calc 1 . .
    C C32 0.4622(3) 0.8150(6) -0.0825(3) 0.0596(14) Uani d 1 . .
    H H32 0.4968 0.8455 -0.1066 0.072 Uiso calc 1 . .
    C C33 0.4820(2) 0.7464(6) -0.0116(3) 0.0534(12) Uani d 1 . .
    H H33 0.5305 0.7304 0.0138 0.064 Uiso calc 1 . .
    C C34 0.43158(19) 0.7001(4) 0.0236(2) 0.0338(8) Uani d 1 . .
    C C35 0.44516(19) 0.6172(4) 0.0971(2) 0.0337(8) Uani d 1 . .
    C C36 0.38503(17) 0.5785(4) 0.12033(19) 0.0261(7) Uani d 1 . .
    C C37 0.3974(2) 0.4950(4) 0.1889(2) 0.0350(8) Uani d 1 . .
    H H37 0.3584 0.4691 0.2072 0.042 Uiso calc 1 . .
    C C38 0.4639(2) 0.4488(5) 0.2311(2) 0.0471(11) Uani d 1 . .
    H H38 0.4701 0.3916 0.2772 0.057 Uiso calc 1 . .
    C C39 0.5216(2) 0.4860(6) 0.2059(3) 0.0525(12) Uani d 1 . .
    H H39 0.5674 0.4527 0.2344 0.063 Uiso calc 1 . .
    C C40 0.5128(2) 0.5708(5) 0.1401(3) 0.0483(11) Uani d 1 . .
    H H40 0.5526 0.5982 0.1236 0.058 Uiso calc 1 . .
loop_
    _atom_site_aniso_label
    _atom_site_aniso_U_11
    _atom_site_aniso_U_22
    _atom_site_aniso_U_33
    _atom_site_aniso_U_12
    _atom_site_aniso_U_13
    _atom_site_aniso_U_23
    Ir1 0.01823(7) 0.02267(7) 0.01843(7) 0.00119(5) 0.00394(5) -0.00203(5)
    N1 0.0223(14) 0.0243(14) 0.0211(13) 0.0011(11) 0.0049(11) -0.0029(11)
    N2 0.0186(13) 0.0271(14) 0.0206(13) -0.0020(11) 0.0055(11) 0.0004(11)
    N3 0.0306(15) 0.0247(15) 0.0309(15) -0.0012(12) 0.0137(13) -0.0080(12)
    C1 0.0325(18) 0.0304(18) 0.0254(17) -0.0015(15) 0.0093(15) -0.0016(14)
    C2 0.046(2) 0.0267(18) 0.037(2) -0.0028(16) 0.0114(18) -0.0050(15)
    C3 0.050(2) 0.032(2) 0.036(2) 0.0037(18) 0.0148(18) -0.0109(16)
    C4 0.042(2) 0.036(2) 0.0280(18) 0.0034(17) 0.0148(16) -0.0065(15)
    C5 0.0205(16) 0.0303(18) 0.0212(16) 0.0049(13) 0.0032(13) -0.0002(13)
    C6 0.0200(16) 0.0286(17) 0.0225(16) 0.0055(13) 0.0041(13) 0.0016(13)
    C7 0.0276(18) 0.038(2) 0.0260(17) 0.0079(15) 0.0090(14) 0.0017(14)
    C8 0.0306(19) 0.045(2) 0.0321(19) 0.0012(17) 0.0142(16) 0.0092(16)
    C9 0.0301(19) 0.033(2) 0.040(2) -0.0039(15) 0.0112(16) 0.0051(16)
    C10 0.0278(17) 0.0333(19) 0.0283(17) 0.0003(15) 0.0076(14) -0.0035(15)
    C11 0.0201(15) 0.0285(17) 0.0193(15) 0.0060(14) 0.0034(12) 0.0048(13)
    C12 0.0264(16) 0.0287(17) 0.0194(15) -0.0038(14) 0.0084(13) 0.0006(13)
    C13 0.0246(16) 0.0254(17) 0.0211(15) -0.0030(13) 0.0084(13) -0.0005(12)
    C14 0.0214(15) 0.0269(17) 0.0233(16) -0.0027(13) 0.0093(13) -0.0009(13)
    C15 0.0264(17) 0.0321(19) 0.0236(17) 0.0010(14) 0.0068(14) -0.0015(13)
    C16 0.037(2) 0.0231(17) 0.036(2) 0.0037(15) 0.0158(16) -0.0016(15)
    C17 0.043(2) 0.0247(17) 0.0277(18) -0.0050(16) 0.0133(16) -0.0093(14)
    C18 0.0310(18) 0.0303(18) 0.0228(17) -0.0074(14) 0.0080(14) -0.0036(13)
    C19 0.0266(18) 0.0332(19) 0.0254(17) -0.0091(14) 0.0027(14) -0.0098(14)
    C20 0.0232(16) 0.0369(19) 0.0178(15) -0.0037(14) 0.0063(13) 0.0024(13)
    C21 0.0198(15) 0.0308(18) 0.0214(16) -0.0021(13) 0.0063(13) 0.0040(13)
    C22 0.0209(16) 0.0358(19) 0.0167(15) 0.0039(14) 0.0034(12) 0.0048(13)
    C23 0.0271(18) 0.036(2) 0.0272(18) 0.0018(15) 0.0056(15) 0.0054(14)
    C24 0.045(2) 0.035(2) 0.031(2) 0.0041(17) 0.0082(17) 0.0058(15)
    C25 0.044(2) 0.043(2) 0.031(2) 0.0192(19) 0.0109(17) 0.0076(17)
    C26 0.0248(18) 0.058(3) 0.0265(18) 0.0140(17) 0.0066(15) 0.0092(17)
    C27 0.0216(17) 0.043(2) 0.0251(17) 0.0008(15) 0.0045(14) 0.0063(15)
    C28 0.0242(16) 0.0267(17) 0.0190(15) -0.0016(13) 0.0057(13) -0.0016(12)
    C29 0.0263(18) 0.049(2) 0.0240(18) 0.0034(16) 0.0005(14) -0.0027(15)
    C30 0.046(2) 0.0297(19) 0.038(2) -0.0017(17) 0.0203(18) -0.0042(16)
    C31 0.069(3) 0.038(2) 0.053(3) -0.006(2) 0.039(3) -0.0018(19)
    C32 0.062(3) 0.059(3) 0.077(4) -0.012(2) 0.051(3) -0.006(3)
    C33 0.034(2) 0.061(3) 0.072(3) -0.007(2) 0.026(2) -0.012(2)
    C34 0.0279(18) 0.0304(19) 0.046(2) -0.0045(15) 0.0156(17) -0.0129(17)
    C35 0.0236(17) 0.034(2) 0.041(2) 0.0006(14) 0.0042(16) -0.0131(15)
    C36 0.0227(16) 0.0233(16) 0.0291(17) 0.0023(14) 0.0021(13) -0.0104(14)
    C37 0.036(2) 0.034(2) 0.0280(19) 0.0060(16) -0.0020(15) -0.0055(15)
    C38 0.045(2) 0.045(2) 0.036(2) 0.011(2) -0.0133(18) -0.0080(18)
    C39 0.029(2) 0.056(3) 0.054(3) 0.012(2) -0.0163(19) -0.012(2)
    C40 0.0219(19) 0.054(3) 0.063(3) 0.0017(19) 0.0020(18) -0.017(2)
_geom_special_details
;
 All esds (except the esd in the dihedral angle between two l.s. planes)
 are estimated using the full covariance matrix.  The cell esds are taken
 into account individually in the estimation of esds in distances, angles
 and torsion angles; correlations between esds in cell parameters are only
 used when they are defined by crystal symmetry.  An approximate (isotropic)
 treatment of cell esds is used for estimating esds involving l.s. planes.
;
loop_
    _geom_bond_atom_site_label_1
    _geom_bond_atom_site_label_2
    _geom_bond_site_symmetry_2
    _geom_bond_distance
    _geom_bond_publ_flag
    Ir1 C14 . 2.006(3) y
    Ir1 C36 . 2.010(3) y
    Ir1 C11 . 2.010(3) y
    Ir1 N1 . 2.117(3) y
    Ir1 N2 . 2.122(3) y
    Ir1 N3 . 2.125(3) y
    N1 C1 . 1.335(4) ?
    N1 C5 . 1.363(4) ?
    N2 C28 . 1.333(4) ?
    N2 C12 . 1.359(4) ?
    N3 C30 . 1.342(5) ?
    N3 C34 . 1.356(5) ?
    C1 C2 . 1.367(5) ?
    C1 H1 . 0.9500 ?
    C2 C3 . 1.379(5) ?
    C2 H2 . 0.9500 ?
    C3 C4 . 1.375(5) ?
    C3 H3 . 0.9500 ?
    C4 C5 . 1.396(5) ?
    C4 H4 . 0.9500 ?
    C5 C6 . 1.465(5) ?
    C6 C7 . 1.395(5) ?
    C6 C11 . 1.415(5) ?
    C7 C8 . 1.379(5) ?
    C7 H7 . 0.9500 ?
    C8 C9 . 1.390(5) ?
    C8 H8 . 0.9500 ?
    C9 C10 . 1.383(5) ?
    C9 H9 . 0.9500 ?
    C10 C11 . 1.404(5) ?
    C10 H10 . 0.9500 ?
    C12 C19 . 1.407(5) ?
    C12 C13 . 1.460(5) ?
    C13 C18 . 1.399(4) ?
    C13 C14 . 1.415(4) ?
    C14 C15 . 1.406(5) ?
    C15 C16 . 1.385(5) ?
    C15 H15 . 0.9500 ?
    C16 C17 . 1.374(5) ?
    C16 H16 . 0.9500 ?
    C17 C18 . 1.385(5) ?
    C17 H17 . 0.9500 ?
    C18 H18 . 0.9500 ?
    C19 C20 . 1.408(5) ?
    C19 H19 . 0.9500 ?
    C20 C21 . 1.407(5) ?
    C20 C29 . 1.502(5) ?
    C21 C28 . 1.386(5) ?
    C21 C22 . 1.482(5) ?
    C22 C23 . 1.386(5) ?
    C22 C27 . 1.399(4) ?
    C23 C24 . 1.393(5) ?
    C23 H23 . 0.9500 ?
    C24 C25 . 1.376(5) ?
    C24 H24 . 0.9500 ?
    C25 C26 . 1.383(6) ?
    C25 H25 . 0.9500 ?
    C26 C27 . 1.382(5) ?
    C26 H26 . 0.9500 ?
    C27 H27 . 0.9500 ?
    C28 H28 . 0.9500 ?
    C29 H29A . 0.9800 ?
    C29 H29B . 0.9800 ?
    C29 H29C . 0.9800 ?
    C30 C31 . 1.377(5) ?
    C30 H30 . 0.9500 ?
    C31 C32 . 1.372(7) ?
    C31 H31 . 0.9500 ?
    C32 C33 . 1.369(7) ?
    C32 H32 . 0.9500 ?
    C33 C34 . 1.391(5) ?
    C33 H33 . 0.9500 ?
    C34 C35 . 1.469(6) ?
    C35 C40 . 1.403(5) ?
    C35 C36 . 1.415(5) ?
    C36 C37 . 1.399(5) ?
    C37 C38 . 1.379(5) ?
    C37 H37 . 0.9500 ?
    C38 C39 . 1.388(7) ?
    C38 H38 . 0.9500 ?
    C39 C40 . 1.369(7) ?
    C39 H39 . 0.9500 ?
    C40 H40 . 0.9500 ?
loop_
    _geom_angle_atom_site_label_1
    _geom_angle_atom_site_label_2
    _geom_angle_atom_site_label_3
    _geom_angle_site_symmetry_1
    _geom_angle_site_symmetry_3
    _geom_angle
    _geom_angle_publ_flag
    C14 Ir1 C36 . . 94.78(13) y
    C14 Ir1 C11 . . 97.37(13) y
    C36 Ir1 C11 . . 95.40(13) y
    C14 Ir1 N1 . . 174.67(11) y
    C36 Ir1 N1 . . 89.78(12) y
    C11 Ir1 N1 . . 79.41(12) y
    C14 Ir1 N2 . . 79.27(12) y
    C36 Ir1 N2 . . 173.22(11) y
    C11 Ir1 N2 . . 88.63(11) y
    N1 Ir1 N2 . . 96.33(11) y
    C14 Ir1 N3 . . 86.75(11) y
    C36 Ir1 N3 . . 79.51(13) y
    C11 Ir1 N3 . . 173.73(12) y
    N1 Ir1 N3 . . 96.81(10) y
    N2 Ir1 N3 . . 96.80(11) y
    C1 N1 C5 . . 119.1(3) ?
    C1 N1 Ir1 . . 125.9(2) ?
    C5 N1 Ir1 . . 115.0(2) ?
    C28 N2 C12 . . 119.0(3) ?
    C28 N2 Ir1 . . 126.3(2) ?
    C12 N2 Ir1 . . 114.6(2) ?
    C30 N3 C34 . . 119.3(3) ?
    C30 N3 Ir1 . . 125.8(2) ?
    C34 N3 Ir1 . . 114.8(2) ?
    N1 C1 C2 . . 123.3(3) ?
    N1 C1 H1 . . 118.4 ?
    C2 C1 H1 . . 118.4 ?
    C1 C2 C3 . . 118.7(4) ?
    C1 C2 H2 . . 120.7 ?
    C3 C2 H2 . . 120.7 ?
    C4 C3 C2 . . 119.1(3) ?
    C4 C3 H3 . . 120.5 ?
    C2 C3 H3 . . 120.5 ?
    C3 C4 C5 . . 120.2(3) ?
    C3 C4 H4 . . 119.9 ?
    C5 C4 H4 . . 119.9 ?
    N1 C5 C4 . . 119.6(3) ?
    N1 C5 C6 . . 114.1(3) ?
    C4 C5 C6 . . 126.3(3) ?
    C7 C6 C11 . . 121.9(3) ?
    C7 C6 C5 . . 122.2(3) ?
    C11 C6 C5 . . 115.8(3) ?
    C8 C7 C6 . . 120.3(3) ?
    C8 C7 H7 . . 119.9 ?
    C6 C7 H7 . . 119.9 ?
    C7 C8 C9 . . 119.3(3) ?
    C7 C8 H8 . . 120.4 ?
    C9 C8 H8 . . 120.4 ?
    C10 C9 C8 . . 120.4(3) ?
    C10 C9 H9 . . 119.8 ?
    C8 C9 H9 . . 119.8 ?
    C9 C10 C11 . . 122.4(3) ?
    C9 C10 H10 . . 118.8 ?
    C11 C10 H10 . . 118.8 ?
    C10 C11 C6 . . 115.8(3) ?
    C10 C11 Ir1 . . 128.7(2) ?
    C6 C11 Ir1 . . 115.5(2) ?
    N2 C12 C19 . . 120.0(3) ?
    N2 C12 C13 . . 114.7(3) ?
    C19 C12 C13 . . 125.2(3) ?
    C18 C13 C14 . . 121.4(3) ?
    C18 C13 C12 . . 123.2(3) ?
    C14 C13 C12 . . 115.3(3) ?
    C15 C14 C13 . . 116.0(3) ?
    C15 C14 Ir1 . . 127.9(2) ?
    C13 C14 Ir1 . . 116.0(2) ?
    C16 C15 C14 . . 122.2(3) ?
    C16 C15 H15 . . 118.9 ?
    C14 C15 H15 . . 118.9 ?
    C17 C16 C15 . . 120.6(3) ?
    C17 C16 H16 . . 119.7 ?
    C15 C16 H16 . . 119.7 ?
    C16 C17 C18 . . 119.6(3) ?
    C16 C17 H17 . . 120.2 ?
    C18 C17 H17 . . 120.2 ?
    C17 C18 C13 . . 120.2(3) ?
    C17 C18 H18 . . 119.9 ?
    C13 C18 H18 . . 119.9 ?
    C12 C19 C20 . . 120.1(3) ?
    C12 C19 H19 . . 120.0 ?
    C20 C19 H19 . . 120.0 ?
    C21 C20 C19 . . 118.8(3) ?
    C21 C20 C29 . . 123.4(3) ?
    C19 C20 C29 . . 117.7(3) ?
    C28 C21 C20 . . 116.8(3) ?
    C28 C21 C22 . . 118.8(3) ?
    C20 C21 C22 . . 124.4(3) ?
    C23 C22 C27 . . 117.8(3) ?
    C23 C22 C21 . . 121.1(3) ?
    C27 C22 C21 . . 120.9(3) ?
    C22 C23 C24 . . 121.2(3) ?
    C22 C23 H23 . . 119.4 ?
    C24 C23 H23 . . 119.4 ?
    C25 C24 C23 . . 120.1(4) ?
    C25 C24 H24 . . 120.0 ?
    C23 C24 H24 . . 120.0 ?
    C24 C25 C26 . . 119.7(4) ?
    C24 C25 H25 . . 120.2 ?
    C26 C25 H25 . . 120.2 ?
    C27 C26 C25 . . 120.2(3) ?
    C27 C26 H26 . . 119.9 ?
    C25 C26 H26 . . 119.9 ?
    C26 C27 C22 . . 121.0(4) ?
    C26 C27 H27 . . 119.5 ?
    C22 C27 H27 . . 119.5 ?
    N2 C28 C21 . . 125.2(3) ?
    N2 C28 H28 . . 117.4 ?
    C21 C28 H28 . . 117.4 ?
    C20 C29 H29A . . 109.5 ?
    C20 C29 H29B . . 109.5 ?
    H29A C29 H29B . . 109.5 ?
    C20 C29 H29C . . 109.5 ?
    H29A C29 H29C . . 109.5 ?
    H29B C29 H29C . . 109.5 ?
    N3 C30 C31 . . 122.9(4) ?
    N3 C30 H30 . . 118.5 ?
    C31 C30 H30 . . 118.5 ?
    C32 C31 C30 . . 118.1(4) ?
    C32 C31 H31 . . 120.9 ?
    C30 C31 H31 . . 120.9 ?
    C33 C32 C31 . . 119.7(4) ?
    C33 C32 H32 . . 120.2 ?
    C31 C32 H32 . . 120.2 ?
    C32 C33 C34 . . 120.5(4) ?
    C32 C33 H33 . . 119.8 ?
    C34 C33 H33 . . 119.8 ?
    N3 C34 C33 . . 119.5(4) ?
    N3 C34 C35 . . 114.3(3) ?
    C33 C34 C35 . . 126.1(4) ?
    C40 C35 C36 . . 121.3(4) ?
    C40 C35 C34 . . 122.8(4) ?
    C36 C35 C34 . . 115.9(3) ?
    C37 C36 C35 . . 116.2(3) ?
    C37 C36 Ir1 . . 128.3(3) ?
    C35 C36 Ir1 . . 115.5(3) ?
    C38 C37 C36 . . 122.5(4) ?
    C38 C37 H37 . . 118.8 ?
    C36 C37 H37 . . 118.8 ?
    C37 C38 C39 . . 119.9(4) ?
    C37 C38 H38 . . 120.0 ?
    C39 C38 H38 . . 120.0 ?
    C40 C39 C38 . . 120.1(4) ?
    C40 C39 H39 . . 120.0 ?
    C38 C39 H39 . . 120.0 ?
    C39 C40 C35 . . 120.1(4) ?
    C39 C40 H40 . . 120.0 ?
    C35 C40 H40 . . 120.0 ?
loop_
    _geom_torsion_atom_site_label_1
    _geom_torsion_atom_site_label_2
    _geom_torsion_atom_site_label_3
    _geom_torsion_atom_site_label_4
    _geom_torsion_site_symmetry_1
    _geom_torsion_site_symmetry_2
    _geom_torsion_site_symmetry_3
    _geom_torsion_site_symmetry_4
    _geom_torsion
    _geom_torsion_publ_flag
    C5 N1 C1 C2 . . . . 0.0(5) ?
    Ir1 N1 C1 C2 . . . . -179.0(3) ?
    N1 C1 C2 C3 . . . . 1.2(6) ?
    C1 C2 C3 C4 . . . . -0.9(6) ?
    C2 C3 C4 C5 . . . . -0.5(6) ?
    C1 N1 C5 C4 . . . . -1.5(5) ?
    Ir1 N1 C5 C4 . . . . 177.6(3) ?
    C1 N1 C5 C6 . . . . 176.9(3) ?
    Ir1 N1 C5 C6 . . . . -4.0(4) ?
    C3 C4 C5 N1 . . . . 1.7(5) ?
    C3 C4 C5 C6 . . . . -176.5(4) ?
    N1 C5 C6 C7 . . . . -175.9(3) ?
    C4 C5 C6 C7 . . . . 2.4(5) ?
    N1 C5 C6 C11 . . . . 1.3(4) ?
    C4 C5 C6 C11 . . . . 179.6(3) ?
    C11 C6 C7 C8 . . . . -0.1(5) ?
    C5 C6 C7 C8 . . . . 176.9(3) ?
    C6 C7 C8 C9 . . . . 0.4(5) ?
    C7 C8 C9 C10 . . . . -0.7(6) ?
    C8 C9 C10 C11 . . . . 0.7(6) ?
    C9 C10 C11 C6 . . . . -0.3(5) ?
    C9 C10 C11 Ir1 . . . . -179.5(3) ?
    C7 C6 C11 C10 . . . . 0.1(5) ?
    C5 C6 C11 C10 . . . . -177.2(3) ?
    C7 C6 C11 Ir1 . . . . 179.3(3) ?
    C5 C6 C11 Ir1 . . . . 2.1(4) ?
    C28 N2 C12 C19 . . . . 2.6(4) ?
    Ir1 N2 C12 C19 . . . . 179.9(2) ?
    C28 N2 C12 C13 . . . . -178.2(3) ?
    Ir1 N2 C12 C13 . . . . -1.0(3) ?
    N2 C12 C13 C18 . . . . -177.8(3) ?
    C19 C12 C13 C18 . . . . 1.2(5) ?
    N2 C12 C13 C14 . . . . 1.9(4) ?
    C19 C12 C13 C14 . . . . -179.1(3) ?
    C18 C13 C14 C15 . . . . 1.5(4) ?
    C12 C13 C14 C15 . . . . -178.2(3) ?
    C18 C13 C14 Ir1 . . . . 177.8(2) ?
    C12 C13 C14 Ir1 . . . . -1.9(3) ?
    C13 C14 C15 C16 . . . . -0.2(5) ?
    Ir1 C14 C15 C16 . . . . -176.0(3) ?
    C14 C15 C16 C17 . . . . -0.9(5) ?
    C15 C16 C17 C18 . . . . 0.7(5) ?
    C16 C17 C18 C13 . . . . 0.5(5) ?
    C14 C13 C18 C17 . . . . -1.7(5) ?
    C12 C13 C18 C17 . . . . 178.0(3) ?
    N2 C12 C19 C20 . . . . -1.7(5) ?
    C13 C12 C19 C20 . . . . 179.3(3) ?
    C12 C19 C20 C21 . . . . -0.8(5) ?
    C12 C19 C20 C29 . . . . 176.5(3) ?
    C19 C20 C21 C28 . . . . 2.3(4) ?
    C29 C20 C21 C28 . . . . -174.9(3) ?
    C19 C20 C21 C22 . . . . -176.6(3) ?
    C29 C20 C21 C22 . . . . 6.2(5) ?
    C28 C21 C22 C23 . . . . 42.5(4) ?
    C20 C21 C22 C23 . . . . -138.7(3) ?
    C28 C21 C22 C27 . . . . -133.6(3) ?
    C20 C21 C22 C27 . . . . 45.3(4) ?
    C27 C22 C23 C24 . . . . -0.8(5) ?
    C21 C22 C23 C24 . . . . -177.0(3) ?
    C22 C23 C24 C25 . . . . -0.4(5) ?
    C23 C24 C25 C26 . . . . 0.7(5) ?
    C24 C25 C26 C27 . . . . 0.2(5) ?
    C25 C26 C27 C22 . . . . -1.4(5) ?
    C23 C22 C27 C26 . . . . 1.7(5) ?
    C21 C22 C27 C26 . . . . 177.9(3) ?
    C12 N2 C28 C21 . . . . -1.1(5) ?
    Ir1 N2 C28 C21 . . . . -178.0(2) ?
    C20 C21 C28 N2 . . . . -1.4(5) ?
    C22 C21 C28 N2 . . . . 177.5(3) ?
    C34 N3 C30 C31 . . . . -1.2(5) ?
    Ir1 N3 C30 C31 . . . . -176.5(3) ?
    N3 C30 C31 C32 . . . . -0.1(6) ?
    C30 C31 C32 C33 . . . . 0.4(7) ?
    C31 C32 C33 C34 . . . . 0.6(7) ?
    C30 N3 C34 C33 . . . . 2.2(5) ?
    Ir1 N3 C34 C33 . . . . 178.0(3) ?
    C30 N3 C34 C35 . . . . -176.1(3) ?
    Ir1 N3 C34 C35 . . . . -0.3(4) ?
    C32 C33 C34 N3 . . . . -2.0(6) ?
    C32 C33 C34 C35 . . . . 176.1(4) ?
    N3 C34 C35 C40 . . . . 176.4(3) ?
    C33 C34 C35 C40 . . . . -1.8(6) ?
    N3 C34 C35 C36 . . . . -0.2(5) ?
    C33 C34 C35 C36 . . . . -178.3(4) ?
    C40 C35 C36 C37 . . . . 1.3(5) ?
    C34 C35 C36 C37 . . . . 177.9(3) ?
    C40 C35 C36 Ir1 . . . . -176.1(3) ?
    C34 C35 C36 Ir1 . . . . 0.5(4) ?
    C35 C36 C37 C38 . . . . -1.6(5) ?
    Ir1 C36 C37 C38 . . . . 175.4(3) ?
    C36 C37 C38 C39 . . . . 0.4(6) ?
    C37 C38 C39 C40 . . . . 1.1(7) ?
    C38 C39 C40 C35 . . . . -1.4(7) ?
    C36 C35 C40 C39 . . . . 0.2(6) ?
    C34 C35 C40 C39 . . . . -176.2(4) ?
loop_
    _geom_hbond_atom_site_label_D
    _geom_hbond_atom_site_label_H
    _geom_hbond_atom_site_label_A
    _geom_hbond_site_symmetry_A
    _geom_hbond_distance_DH
    _geom_hbond_distance_HA
    _geom_hbond_distance_DA
    _geom_hbond_angle_DHA
    _geom_hbond_publ_flag
    C29 H29A Cg1 2_544 0.98 2.89 3.589(4) 136 y
    C39 H39 Cg2 2_645 0.95 2.89 3.796(5) 160 y
_shelx_hkl_file
;
   0   0  -2  555.69   19.50
   0   0  -2  600.53   18.13
   0   0  -3    0.18    0.07
   0   0  -3    0.47    0.07
   0   0  -4   11.43    0.43
   0   0  -4   10.52    0.52
   0   0  -5    0.22    0.11
   0   0  -5    0.30    0.09
   0   0  -6  132.44    4.10
   0   0  -6  126.47    4.53
   0   0  -7    0.59    0.20
   0   0  -7    0.33    0.11
   0   0  -8   97.17    3.06
   0   0  -8   89.88    3.44
   0   0  -9    0.08    0.14
   0   0  -9    0.03    0.19
   0   0 -10  125.08    4.02
   0   0 -10  122.71    4.56
   0   0 -11   -0.05    0.24
   0   0 -11    0.23    0.17
   0   0 -12  141.23    4.55
   0   0 -12  137.88    5.20
   0   0 -13    0.40    0.35
   0   0 -13    0.39    0.23
   0   0 -14   35.65    1.83
   0   0 -14   35.68    1.42
   0   0 -15   -0.04    0.42
   0   0 -16    4.78    0.74
   0   0 -17   -0.27    0.49
   0   0 -18   64.50    3.05
   0   0 -19    1.94    0.72
   0   0 -20   49.80    2.70
   0   0 -21    0.27    0.69
   0   0 -22   41.58    2.60
   0   1   0    0.25    0.08
   0   1   0    0.32    0.06
   0   1   0    0.26    0.06
   0  -1   0    0.39    0.07
   0  -1   0    0.36    0.09
   0   1   1  276.08    9.29
   0   1   1  293.33   12.19
   0   1  -1  309.82    9.25
   0   1  -1  303.75    9.98
   0   1  -1  299.08   10.10
   0  -1   1  304.03   12.21
   0  -1  -1  288.91   12.17
   0  -1   1  301.49   10.11
   0  -1  -1  292.51    9.99
   0  -1   1  315.78   10.00
   0   1   2  173.30    7.34
   0   1  -2  181.03    5.58
   0   1  -2  179.67    6.02
   0   1   2  180.45    5.62
   0  -1   2  191.81    6.06
   0  -1  -2  177.20    6.04
   0  -1  -2  166.47    7.33
   0   1   3   29.65    1.43
   0   1   3   34.45    1.03
   0   1  -3   32.33    1.09
   0   1  -3   29.49    1.17
   0  -1  -3   31.82    1.19
   0  -1  -3   28.37    1.42
   0   1   4  355.47   11.17
   0   1  -4  360.96   11.07
   0   1  -4  352.10   11.97
   0  -1  -4  363.81   11.18
   0  -1  -4  350.90   11.99
   0   1  -5   74.17    2.47
   0   1  -5   75.78    2.71
   0   1   5   72.84    3.29
   0  -1  -5   74.53    2.71
   0  -1  -5   77.52    2.37
   0   1  -6  190.89    5.97
   0   1  -6  185.77    6.49
   0  -1  -6  191.79    5.86
   0  -1  -6  184.37    6.50
   0   1  -7    9.10    0.58
   0   1  -7    9.57    0.51
   0  -1  -7    9.46    0.60
   0  -1  -7    9.23    0.38
   0   1  -8   68.12    2.71
   0   1  -8   73.82    2.46
   0  -1  -8   74.01    2.32
   0  -1  -8   71.08    2.76
   0   1  -9   71.72    2.83
   0   1  -9   75.49    2.55
   0  -1  -9   76.89    2.40
   0  -1  -9   71.19    2.87
   0   1 -10    0.55    0.28
   0   1 -10    0.63    0.22
   0  -1 -10    0.88    0.17
   0  -1 -10    1.02    0.31
   0   1 -11  106.45    3.59
   0   1 -11  104.39    4.01
   0  -1 -11  107.97    3.43
   0  -1 -11  107.06    4.06
   0   1 -12   25.84    1.18
   0   1 -12   29.09    1.45
   0  -1 -12   26.04    1.01
   0  -1 -12   28.21    1.47
   0   1 -13   36.86    1.50
   0   1 -13   35.72    1.77
   0  -1 -13   32.43    1.76
   0  -1 -13   37.02    1.31
   0   1 -14  115.47    3.88
   0   1 -14  112.27    4.40
   0  -1 -14  110.23    4.46
   0   1 -15    1.19    0.51
   0   1 -15    0.76    0.37
   0  -1 -15    1.46    0.52
   0   1 -16   62.97    2.90
   0   1 -16   67.33    2.46
   0  -1 -16   62.37    2.96
   0   1 -17    6.09    0.83
   0  -1 -17    6.25    0.88
   0   1 -18    6.80    0.92
   0  -1 -18    6.77    0.95
   0   1 -19   11.45    1.21
   0  -1 -19   15.19    1.39
   0   1 -20    1.63    0.69
   0  -1 -20    1.11    0.75
   0   1 -21   19.20    1.63
   0  -1 -21   19.88    1.73
   0   1 -22    1.75    0.82
   0  -1 -22    1.88    0.89
   0   2   0   77.05    2.53
   0   2   0   78.77    2.80
   0   2   0   79.57    3.40
   0  -2   0   81.49    2.77
   0  -2   0   78.12    2.80
   0  -2   0   74.79    3.37
   0   2  -1   76.72    2.76
   0   2  -1   78.88    2.52
   0   2   1   73.13    3.32
   0   2   1   78.07    2.48
   0   2  -1   84.80    3.38
   0  -2  -1   74.73    2.72
   0  -2   1   80.47    3.36
   0  -2   1   74.02    2.75
   0  -2  -1   70.30    3.30
   0  -2   1   80.93    2.72
   0  -2  -1   74.62    2.75
   0   2   2  248.88    7.43
   0   2   2  238.91    9.86
   0   2  -2  244.69    8.19
   0   2  -2  230.28    8.06
   0  -2   2  240.67    8.19
   0  -2   2  251.76    8.10
   0  -2  -2  230.01    8.09
   0  -2   2  240.37    9.90
   0  -2  -2  225.61    9.83
   0   2   3  352.25   10.66
   0   2  -3  342.55   11.57
   0   2  -3  347.81   11.73
   0   2  -3  355.65   10.75
   0  -2   3  361.67   11.63
   0  -2  -3  326.38   14.10
   0  -2  -3  326.23   11.59
   0  -2   3  344.00   11.73
   0   2   4   32.81    1.60
   0   2  -4   31.88    1.32
   0   2  -4   33.38    1.22
   0   2   4   32.37    1.06
   0   2  -4   32.22    1.29
   0  -2   4   32.71    1.35
   0  -2  -4   32.58    1.33
   0   2   5  351.44   10.66
   0   2   5  337.56   14.13
   0   2  -5  349.05   11.61
   0   2  -5  347.32   10.75
   0  -2  -5  342.92   11.63
   0  -2  -5  330.65   14.13
   0   2  -6   12.97    0.63
   0   2  -6   11.51    0.67
   0  -2  -6   11.94    0.71
   0   2  -7  180.64    6.50
   0   2  -7  193.27    6.03
   0   2   7  189.15    7.95
   0  -2  -7  184.34    6.55
   0   2  -8   16.24    0.81
   0   2  -8   16.48    0.88
   0  -2  -8   15.05    0.90
   0   2   9   60.98    2.91
   0   2  -9   56.15    2.15
   0   2  -9   58.58    2.37
   0  -2  -9   60.40    2.42
   0   2  10   72.67    3.48
   0   2 -10   72.42    2.60
   0   2 -10   69.38    2.83
   0  -2 -10   74.55    2.92
   0   2  11    0.69    0.38
   0   2 -11    0.73    0.33
   0   2 -11    0.12    0.28
   0  -2 -11    1.46    0.40
   0   2 -12    2.45    0.46
   0   2  12    2.17    0.55
   0   2 -12    2.04    0.38
   0  -2 -12    2.64    0.50
   0   2 -13   72.73    2.64
   0   2 -13   69.50    2.94
   0   2  13   69.88    3.58
   0  -2 -13   70.66    3.04
   0   2 -14    0.80    0.42
   0   2  14    0.20    0.41
   0   2 -14   -0.02    0.30
   0  -2 -14    0.67    0.45
   0   2 -15   90.22    3.32
   0   2 -15   88.65    3.71
   0   2  15   91.86    4.54
   0  -2 -15   92.21    3.82
   0   2  16    2.51    0.69
   0   2 -16    3.79    0.69
   0   2 -16    2.01    0.47
   0  -2 -16    2.76    0.67
   0   2 -17   64.88    2.56
   0   2 -17   59.24    2.89
   0  -2 -17   67.91    3.12
   0   2 -18    3.48    0.72
   0  -2 -18    2.49    0.74
   0   2 -19   23.45    1.69
   0  -2 -19   25.73    1.87
   0   2 -20    0.93    0.65
   0  -2 -20    1.78    0.77
   0   2 -21    1.05    0.78
   0  -2 -21    0.49    0.78
   0   2 -22    1.22    0.81
   0  -2 -22    2.45    0.90
   0   3   0    0.25    0.13
   0   3   0    0.05    0.20
   0  -3   0    0.24    0.17
   0  -3   0    0.05    0.13
   0  -3   0    0.00    0.16
   0   3   1  222.65    6.86
   0   3  -1  210.90    7.55
   0   3  -1  229.50    9.18
   0   3   1  218.52    9.12
   0  -3  -1  212.90    7.47
   0  -3   1  225.14    7.47
   0  -3  -1  213.59    9.09
   0  -3   1  209.98    7.55
   0  -3   1  221.23    9.14
   0  -3  -1  215.51    7.55
   0   3   2   34.97    1.20
   0   3  -2   36.01    1.30
   0   3  -2   33.49    1.41
   0   3   2   30.82    1.67
   0   3  -2   35.66    1.76
   0  -3  -2   30.80    1.38
   0  -3  -2   33.35    1.67
   0  -3   2   35.66    1.39
   0  -3   2   32.17    1.40
   0  -3   2   35.14    1.74
   0  -3  -2   33.70    1.41
   0   3  -3  233.75    7.30
   0   3  -3  238.12    7.99
   0   3   3  242.19    7.18
   0   3   3  228.76    9.59
   0   3  -3  220.05    7.83
   0  -3   3  230.73    7.87
   0  -3   3  221.01    9.64
   0  -3  -3  226.14    9.57
   0  -3   3  222.09    7.96
   0  -3  -3  232.65    7.89
   0   3  -4  107.69    3.89
   0   3  -4  108.98    3.57
   0   3   4  110.61    3.40
   0   3  -4  107.49    3.80
   0  -3   4  108.62    3.85
   0  -3  -4  107.82    4.66
   0  -3   4  100.15    4.70
   0  -3   4  108.31    3.89
   0  -3  -4   99.30    3.82
   0   3  -5   17.12    0.84
   0   3  -5   17.01    0.91
   0   3  -5   16.73    0.87
   0   3   5   17.70    0.65
   0   3   5   18.45    1.09
   0  -3  -5   18.44    1.08
   0  -3   5   16.15    0.92
   0  -3  -5   18.16    0.93
   0   3   6   52.20    2.50
   0   3  -6   49.16    2.01
   0   3   6   52.38    1.65
   0   3  -6   51.97    2.08
   0   3  -6   51.00    1.90
   0  -3   6   52.24    2.10
   0  -3  -6   48.93    2.06
   0  -3  -6   49.95    2.49
   0   3  -7   12.42    0.72
   0   3  -7   12.43    0.74
   0   3   7   10.13    0.86
   0   3   7   12.64    0.45
   0   3  -7   13.40    0.77
   0  -3   7   12.37    0.82
   0  -3  -7   11.88    0.80
   0   3  -8   12.73    0.75
   0   3   8   13.68    1.00
   0   3  -8   13.43    0.82
   0  -3   8   13.28    0.93
   0  -3  -8   11.97    0.83
   0   3   9  160.25    6.92
   0   3  -9  163.56    5.69
   0   3  -9  144.74    5.67
   0   3  -9  164.87    5.27
   0  -3  -9  154.13    5.72
   0   3 -10   10.36    0.80
   0   3 -10   10.20    0.75
   0   3  10   11.15    0.95
   0   3 -10   10.79    0.77
   0  -3 -10   11.09    0.84
   0   3 -11  137.79    4.74
   0   3  11  137.19    6.24
   0   3 -11  143.44    5.15
   0  -3 -11  135.51    5.19
   0   3 -12    2.27    0.46
   0   3 -12    1.57    0.39
   0   3  12    1.75    0.51
   0  -3 -12    2.08    0.54
   0   3 -13   45.20    1.98
   0   3  13   47.79    2.66
   0   3 -13   47.57    2.18
   0  -3 -13   49.49    2.31
   0   3 -14   12.06    0.90
   0   3  14   11.96    1.16
   0   3 -14   12.25    1.02
   0  -3 -14   11.78    1.07
   0   3  15   11.00    1.18
   0   3 -15   12.39    1.05
   0   3 -15    8.58    0.82
   0  -3 -15   10.90    1.08
   0   3 -16   17.68    1.14
   0   3 -16   17.77    1.30
   0  -3 -16   15.41    1.31
   0   3 -17    7.17    0.89
   0   3 -17    6.09    0.75
   0  -3 -17    6.32    0.93
   0   3 -18    5.54    0.90
   0   3 -18    4.66    0.73
   0  -3 -18    6.35    0.98
   0   3 -19   42.73    2.39
   0  -3 -19   43.30    2.51
   0   3 -20    0.29    0.68
   0  -3 -20    1.15    0.76
   0   3 -21   41.62    2.51
   0  -3 -21   46.01    2.77
   0   4   0  223.26    9.59
   0   4   0  223.58    7.19
   0  -4   0  230.23    7.85
   0  -4   0  229.83    7.94
   0  -4   0  223.87    9.55
   0   4  -1   20.86    1.28
   0   4   1   19.04    1.23
   0   4   1   19.47    0.85
   0   4  -1   19.95    0.90
   0  -4   1   22.29    1.02
   0  -4  -1   18.57    0.99
   0  -4   1   19.91    1.23
   0  -4  -1   18.21    0.99
   0  -4  -1   19.56    1.20
   0  -4   1   19.56    1.01
   0   4   2  141.74    4.47
   0   4  -2  141.93    6.11
   0   4  -2  134.48    4.55
   0   4   2  141.09    6.05
   0  -4   2  130.86    6.05
   0  -4   2  137.29    4.92
   0  -4  -2  140.84    4.96
   0  -4  -2  136.94    5.00
   0  -4  -2  143.30    6.02
   0  -4   2  135.26    5.01
   0   4   3   13.08    0.99
   0   4   3   14.18    0.66
   0   4  -3   15.45    0.79
   0  -4  -3   15.16    0.86
   0  -4  -3   13.48    0.81
   0  -4   3   14.07    0.84
   0  -4  -3   14.10    0.97
   0  -4   3   16.78    0.86
   0  -4   3   15.44    1.06
   0   4  -4    1.48    0.32
   0   4   4    0.93    0.18
   0   4   4    1.17    0.35
   0   4  -4    0.99    0.29
   0  -4  -4    1.40    0.30
   0  -4   4    1.48    0.30
   0  -4  -4    1.70    0.31
   0  -4  -4    1.11    0.32
   0  -4   4    1.28    0.30
   0  -4   4    1.89    0.41
   0   4  -5   83.54    2.89
   0   4  -5   77.64    3.03
   0   4  -5   83.76    3.17
   0   4   5   87.69    2.67
   0   4   5   80.85    3.78
   0  -4  -5   75.58    3.07
   0  -4   5   79.35    3.09
   0   4   6    7.71    0.77
   0   4  -6    9.19    0.71
   0   4  -6    9.92    0.70
   0   4   6    9.45    0.45
   0   4  -6    9.45    0.66
   0  -4  -6    8.45    0.70
   0  -4   6    9.88    0.72
   0   4  -7   21.56    1.12
   0   4  -7   23.50    1.23
   0   4   7   22.55    1.44
   0   4  -7   23.12    1.19
   0   4   7   24.12    0.85
   0  -4   7   22.80    1.26
   0  -4  -7   23.84    1.25
   0   4   8   70.77    3.41
   0   4   8   70.28    2.23
   0   4  -8   71.10    2.85
   0   4  -8   69.82    2.61
   0   4  -8   70.89    2.77
   0  -4   8   68.05    2.87
   0  -4  -8   66.11    2.80
   0   4  -9    2.61    0.45
   0   4   9    5.01    0.68
   0   4  -9    2.53    0.46
   0  -4  -9    3.46    0.52
   0  -4   9    3.34    0.57
   0   4 -10  157.86    5.38
   0   4 -10  157.20    5.76
   0   4  10  159.82    7.07
   0  -4  10  160.66    5.93
   0  -4 -10  153.45    5.85
   0   4  11    0.64    0.43
   0   4 -11    1.10    0.43
   0   4 -11    1.43    0.41
   0  -4 -11    1.16    0.44
   0  -4  11    1.01    0.51
   0   4  12   84.58    4.13
   0   4 -12   84.41    3.36
   0   4 -12   80.06    3.11
   0  -4  12   80.92    3.51
   0  -4 -12   82.02    3.44
   0   4 -13    5.80    0.66
   0   4  13    5.70    0.84
   0   4 -13    5.74    0.70
   0  -4 -13    5.93    0.77
   0  -4  13    5.48    0.81
   0   4  14   31.46    2.03
   0   4 -14   26.20    1.56
   0   4 -14   28.36    1.49
   0  -4 -14   26.82    1.71
   0  -4  14   28.00    1.77
   0   4  15    9.88    1.18
   0   4 -15   10.27    0.88
   0   4 -15   10.17    0.97
   0  -4  15    8.95    1.09
   0  -4 -15   10.58    1.12
   0   4 -16    0.07    0.47
   0   4 -16    0.90    0.59
   0  -4  16    1.11    0.71
   0  -4 -16    0.40    0.59
   0   4 -17   15.45    1.34
   0   4 -17   18.49    1.28
   0  -4 -17   18.88    1.54
   0  -4  17   15.72    1.54
   0   4 -18   27.35    1.77
   0   4 -18   24.73    1.54
   0  -4  18   20.51    1.86
   0  -4 -18   27.77    1.91
   0   4 -19    5.38    0.82
   0   4 -19    6.28    0.96
   0  -4  19    7.27    1.18
   0  -4 -19    7.83    1.19
   0   4 -20   43.93    2.44
   0  -4 -20   43.81    2.63
   0  -4  20   34.15    2.53
   0   4 -21    0.72    0.77
   0  -4  21   -0.27    0.80
   0  -4 -21    0.42    0.83
   0   5   0    0.21    0.25
   0   5   0    1.59    0.47
   0  -5   0    0.08    0.31
   0  -5   0    1.34    0.36
   0   5   1   26.54    1.12
   0   5   1   23.69    1.57
   0   5  -1   27.00    1.16
   0   5  -1   22.36    1.57
   0  -5   1   27.79    1.31
   0  -5   1   26.49    1.32
   0  -5  -1   25.64    1.30
   0  -5  -1   25.83    1.31
   0   5  -2   75.19    2.68
   0   5   2   73.89    2.59
   0   5  -2   81.99    3.69
   0   5   2   73.36    3.61
   0  -5  -2   68.16    2.90
   0  -5   2   73.98    2.98
   0  -5   2   77.81    2.93
   0  -5  -2   72.11    2.95
   0   5   3    0.28    0.21
   0   5  -3    0.49    0.27
   0   5   3    1.72    0.48
   0  -5  -3    1.03    0.33
   0  -5   3    0.20    0.28
   0  -5   3    1.29    0.36
   0  -5  -3    0.71    0.30
   0   5  -4   99.61    3.44
   0   5   4   96.60    3.24
   0   5   4   97.32    4.53
   0  -5  -4   98.77    3.75
   0  -5   4   97.44    3.68
   0  -5   4   98.20    3.76
   0  -5  -4   92.81    3.67
   0   5  -5   61.51    2.38
   0   5   5   64.33    2.17
   0   5   5   63.94    3.17
   0  -5  -5   60.03    2.55
   0  -5   5   60.97    2.56
   0  -5  -5   61.81    2.59
   0  -5   5   65.85    2.64
   0   5  -6  202.51    6.83
   0   5  -6  203.49    7.30
   0   5   6  218.71    6.57
   0   5   6  208.22    9.00
   0  -5  -6  195.71    7.35
   0  -5   6  208.16    7.39
   0  -5  -6  211.89    7.45
   0   5   7    4.26    0.67
   0   5   7    4.24    0.35
   0   5  -7    3.99    0.50
   0   5  -7    4.06    0.53
   0  -5   7    4.14    0.55
   0  -5  -7    4.17    0.55
   0   5  -8   66.35    2.73
   0   5   8   71.83    3.44
   0   5  -8   64.00    2.58
   0  -5  -8   63.46    2.76
   0  -5   8   67.43    2.82
   0   5  -9    2.74    0.48
   0   5  -9    2.59    0.50
   0   5   9    2.08    0.57
   0  -5   9    2.27    0.55
   0  -5  -9    2.37    0.49
   0   5  10    6.44    0.84
   0   5 -10    4.13    0.60
   0   5 -10    5.14    0.66
   0  -5  10    4.55    0.68
   0  -5 -10    6.19    0.74
   0   5 -11    4.12    0.60
   0   5  11    4.62    0.76
   0   5 -11    3.64    0.60
   0  -5  11    3.55    0.70
   0  -5 -11    3.55    0.66
   0   5  12   20.81    1.58
   0   5 -12   21.20    1.27
   0   5 -12   19.72    1.26
   0  -5  12   18.57    1.42
   0  -5 -12   18.99    1.36
   0   5 -13    4.80    0.70
   0   5 -13    3.89    0.67
   0   5  13    4.88    0.85
   0  -5 -13    4.00    0.70
   0  -5  13    3.18    0.76
   0   5  14   48.67    2.84
   0   5 -14   49.83    2.31
   0   5 -14   44.57    2.14
   0  -5 -14   45.65    2.40
   0  -5  14   43.40    2.41
   0   5 -15    2.26    0.58
   0   5 -15    1.75    0.64
   0  -5  15    2.29    0.78
   0  -5 -15    2.20    0.72
   0   5 -16   75.10    3.25
   0   5 -16   71.76    3.02
   0  -5  16   67.33    3.40
   0  -5 -16   69.15    3.35
   0   5 -17    2.23    0.69
   0   5 -17    4.12    0.82
   0  -5 -17    4.50    0.95
   0  -5  17    2.51    0.86
   0   5 -18   27.95    1.74
   0   5 -18   27.93    1.83
   0  -5  18   26.33    2.02
   0  -5 -18   27.74    2.00
   0   5 -19    3.12    0.77
   0   5 -19    3.03    0.85
   0  -5 -19    2.67    0.88
   0  -5  19    3.48    1.02
   0   5 -20    1.30    0.72
   0   5 -20    1.85    0.83
   0  -5 -20    3.32    1.01
   0  -5  20    1.54    0.95
   0   6   0   82.94    4.07
   0   6   0   79.34    2.93
   0  -6   0   84.51    3.35
   0  -6   0   81.55    3.28
   0   6  -1   20.26    1.45
   0   6   1   14.07    1.28
   0   6   1   14.23    0.87
   0   6  -1   15.59    0.93
   0  -6  -1   16.71    1.07
   0  -6   1   17.05    1.11
   0  -6   1   15.50    1.04
   0  -6  -1   15.80    1.06
   0   6   2   49.51    1.87
   0   6  -2   46.87    2.67
   0   6   2   48.94    2.67
   0   6  -2   45.17    1.92
   0  -6   2   48.05    2.19
   0  -6  -2   47.58    2.17
   0  -6   2   45.65    2.11
   0  -6  -2   52.26    2.19
   0   6  -3   28.34    1.36
   0   6   3   31.13    1.28
   0   6   3   28.07    1.88
   0  -6  -3   28.86    1.49
   0  -6   3   30.68    1.55
   0  -6  -3   27.11    1.50
   0  -6   3   30.53    1.53
   0   6   4   10.16    0.64
   0   6   4    9.74    1.03
   0   6  -4    8.34    0.72
   0  -6  -4    8.92    0.78
   0  -6   4    8.42    0.78
   0  -6  -4    9.26    0.79
   0  -6   4    9.81    0.86
   0   6  -5   95.54    3.47
   0   6   5   95.59    3.23
   0   6   5   97.14    4.61
   0  -6   5   97.14    3.74
   0  -6   5   99.94    3.84
   0  -6  -5   88.35    3.71
   0  -6  -5   93.01    3.77
   0   6   6    2.02    0.59
   0   6   6    2.76    0.35
   0   6  -6    3.61    0.56
   0  -6  -6    3.23    0.54
   0  -6  -6    2.13    0.50
   0  -6   6    4.07    0.60
   0   6   7   55.92    2.97
   0  -6   7   50.47    2.38
   0  -6  -7   52.19    2.38
   0  -6  -7   54.37    2.40
   0   6   8   36.43    2.28
   0   6  -8   38.53    1.80
   0  -6   8   40.51    1.96
   0  -6  -8   35.63    1.88
   0  -6  -8   37.01    1.85
   0   6  -9   14.76    1.05
   0   6   9   17.27    1.41
   0   6  -9   12.86    1.05
   0  -6  -9   14.04    1.12
   0  -6  -9   17.54    1.14
   0  -6   9   17.03    1.22
   0   6 -10   29.27    1.57
   0   6  10   32.83    2.10
   0   6 -10   29.21    1.59
   0  -6  10   31.46    1.73
   0  -6 -10   29.59    1.67
   0  -6 -10   28.05    1.61
   0   6 -11    0.06    0.42
   0   6  11    0.46    0.55
   0   6 -11    0.95    0.46
   0  -6  11   -0.01    0.46
   0  -6 -11    0.71    0.51
   0   6 -12   34.93    1.84
   0   6 -12   37.39    1.95
   0   6  12   41.15    2.50
   0  -6  12   35.43    2.04
   0  -6 -12   34.56    2.01
   0   6 -13   34.86    1.89
   0   6 -13   39.75    2.01
   0  -6  13   34.00    2.08
   0  -6 -13   37.09    2.07
   0   6 -14   15.56    1.23
   0   6 -14   18.08    1.35
   0  -6 -14   19.04    1.46
   0  -6  14   15.70    1.44
   0   6 -15   49.02    2.48
   0   6 -15   49.08    2.38
   0  -6 -15   50.25    2.61
   0  -6  15   45.02    2.60
   0   6 -16    0.49    0.59
   0   6 -16    0.03    0.53
   0  -6 -16    0.55    0.64
   0  -6  16    0.41    0.72
   0   6 -17   35.67    2.07
   0   6 -17   34.92    2.00
   0  -6 -17   34.75    2.20
   0  -6  17   31.47    2.17
   0   6 -18    4.40    0.94
   0   6 -18    4.33    0.88
   0  -6  18    4.13    1.06
   0  -6 -18    4.73    1.05
   0   6 -19    4.99    0.96
   0   6 -19    5.70    1.04
   0  -6 -19    5.86    1.14
   0  -6  19    5.98    1.19
   0   7   0   -0.18    0.29
   0   7   0   -0.18    0.48
   0  -7   0   -0.44    0.36
   0  -7   0    0.19    0.45
   0   7   1   60.50    2.36
   0   7  -1   59.59    2.40
   0   7   1   64.90    3.40
   0   7  -1   62.72    3.38
   0  -7   1   61.82    2.72
   0  -7  -1   60.69    2.70
   0  -7   1   59.79    2.74
   0  -7  -1   62.52    2.75
   0   7  -2    1.34    0.65
   0   7   2    1.55    0.63
   0   7  -2    1.44    0.42
   0   7   2    1.52    0.39
   0  -7   2    1.41    0.55
   0  -7   2    1.55    0.48
   0  -7  -2    0.92    0.49
   0  -7  -2    1.36    0.51
   0   7  -3   40.15    1.79
   0   7   3   39.13    1.67
   0   7   3   47.27    2.59
   0  -7   3   40.73    2.04
   0  -7  -3   41.14    2.06
   0  -7   3   37.43    1.96
   0  -7  -3   40.35    1.98
   0   7  -4   11.28    0.92
   0   7   4   10.37    1.19
   0   7   4   10.88    0.75
   0  -7   4   11.03    1.01
   0  -7  -4   11.48    1.00
   0  -7  -4   10.41    0.94
   0   7  -5   12.53    1.02
   0   7   5   19.12    1.52
   0   7   5   16.67    0.91
   0  -7   5   15.88    1.18
   0  -7  -5   18.58    1.23
   0  -7  -5   15.37    1.20
   0   7   6    0.68    0.58
   0   7  -6    0.75    0.43
   0  -7  -6    0.02    0.42
   0  -7   6    0.71    0.45
   0  -7  -6    0.71    0.44
   0   7   7   43.51    2.82
   0   7  -7   50.67    2.22
   0  -7  -7   50.90    2.36
   0  -7  -7   49.38    2.38
   0  -7   7   53.04    2.39
   0   7  -8    6.91    0.78
   0   7   8    7.00    1.04
   0  -7   8    6.75    0.85
   0  -7  -8    7.33    0.87
   0  -7  -8    7.73    0.82
   0   7  -9   96.92    3.69
   0   7   9   98.07    4.85
   0  -7  -9   88.11    3.87
   0  -7   9   95.94    3.95
   0  -7  -9   92.93    3.90
   0   7 -10    0.69    0.50
   0   7  10   -0.34    0.61
   0  -7 -10    0.15    0.48
   0  -7  10    0.81    0.53
   0  -7 -10    0.31    0.43
   0   7 -11   89.68    3.71
   0  -7 -11   91.57    3.97
   0  -7 -11  102.39    4.02
   0  -7  11   93.24    4.03
   0   7 -12    0.05    0.51
   0   7 -12   -0.66    0.48
   0  -7 -12    0.59    0.60
   0  -7  12   -0.41    0.55
   0  -7 -12    0.04    0.47
   0   7 -13   23.06    1.56
   0   7 -13   21.25    1.52
   0  -7 -13   23.51    1.51
   0  -7 -13   24.38    1.68
   0  -7  13   22.63    1.67
   0   7 -14    3.01    0.76
   0   7 -14    2.57    0.74
   0  -7 -14    4.91    0.91
   0  -7  14    2.87    0.85
   0  -7 -14    2.98    0.69
   0   7 -15    0.05    0.59
   0   7 -15    0.03    0.56
   0  -7 -15    0.73    0.56
   0  -7 -15    0.56    0.65
   0  -7  15   -0.61    0.62
   0   7 -16    0.16    0.62
   0   7 -16    0.45    0.60
   0  -7 -16    0.87    0.73
   0  -7 -16    0.07    0.56
   0  -7  16    0.27    0.74
   0   7 -17    5.62    0.98
   0   7 -17    4.63    0.96
   0  -7 -17    4.41    0.82
   0  -7 -17    5.85    1.09
   0  -7  17    4.54    1.06
   0   8   0   30.79    1.47
   0   8   0   28.77    2.17
   0  -8   0   29.03    1.77
   0  -8   0   30.09    1.75
   0   8   1    5.32    0.62
   0   8  -1    5.75    0.67
   0   8  -1    7.55    1.15
   0   8   1    5.63    1.01
   0  -8   1    6.30    0.85
   0  -8  -1    5.45    0.80
   0  -8   1    5.43    0.83
   0  -8  -1    5.47    0.84
   0   8  -2   15.44    1.62
   0   8   2   18.25    1.67
   0   8   2   18.54    1.07
   0   8  -2   17.48    1.11
   0  -8  -2   17.01    1.29
   0  -8  -2   17.91    1.31
   0  -8   2   16.76    1.33
   0   8  -3   52.56    2.28
   0   8   3   47.98    3.08
   0   8   3   54.72    2.16
   0  -8   3   57.60    2.61
   0  -8  -3   54.28    2.51
   0  -8  -3   53.87    2.62
   0   8   4    5.99    1.07
   0   8   4    4.19    0.57
   0   8  -4    3.48    0.62
   0  -8   4    4.14    0.77
   0  -8  -4    4.91    0.78
   0  -8  -4    6.36    0.87
   0   8   5   52.41    3.09
   0   8  -5   50.70    2.26
   0  -8  -5   47.92    2.40
   0  -8   5   51.29    2.45
   0  -8  -5   47.25    2.47
   0   8  -6    4.07    0.69
   0   8   6    2.82    0.88
   0  -8   6    5.12    0.79
   0  -8  -6    4.40    0.73
   0  -8  -6    2.97    0.69
   0   8  -7   36.19    1.96
   0   8   7   42.59    2.70
   0  -8  -7   39.23    2.09
   0  -8  -7   40.74    2.18
   0  -8   7   40.19    2.13
   0   8  -8   29.63    1.70
   0  -8  -8   29.33    1.78
   0  -8   8   29.56    1.77
   0  -8  -8   25.98    1.72
   0   8  -9    9.98    1.04
   0  -8  -9   13.37    1.22
   0  -8  -9   13.40    1.16
   0  -8   9   12.22    1.18
   0   8 -10   19.97    1.42
   0  -8 -10   18.98    1.45
   0  -8 -10   21.33    1.48
   0  -8  10   17.89    1.41
   0   8 -11    0.44    0.62
   0  -8  11    1.40    0.70
   0  -8 -11    1.30    0.62
   0  -8 -11    1.11    0.60
   0   8 -12    7.06    0.96
   0  -8 -12    9.29    1.02
   0  -8 -12    7.96    1.04
   0  -8  12    7.70    1.07
   0   8 -13    8.36    1.09
   0  -8 -13    6.07    0.87
   0  -8  13    5.89    1.03
   0  -8 -13    6.43    1.03
   0   8 -14    0.09    0.64
   0  -8 -14    1.19    0.63
   0  -8 -14    1.44    0.74
   0  -8  14    1.79    0.82
   0   8 -15   15.09    1.39
   0  -8 -15   17.11    1.41
   0  -8  15   16.14    1.57
   0  -8 -15   17.12    1.55
   0   9   0    0.55    0.70
   0   9   0    0.25    0.42
   0  -9   0    1.20    0.72
   0   9  -1    4.08    0.64
   0   9  -1    4.50    1.08
   0   9   1    5.10    1.12
   0   9   1    4.23    0.65
   0  -9   1    4.81    0.89
   0  -9  -1    4.24    0.89
   0   9  -2   23.07    1.44
   0   9   2   23.44    1.39
   0  -9   2   26.67    1.74
   0  -9  -2   27.98    1.77
   0  -9  -2   26.05    1.67
   0   9  -3    2.45    0.59
   0   9   3    1.69    0.52
   0  -9   3    1.77    0.75
   0  -9  -3    2.77    0.75
   0  -9  -3    1.62    0.64
   0   9  -4   71.89    3.06
   0  -9  -4   77.46    3.51
   0  -9  -4   77.17    3.38
   0  -9   4   75.63    3.43
   0   9  -5    0.28    0.52
   0  -9  -5    0.22    0.55
   0  -9  -5    0.93    0.64
   0  -9   5    0.67    0.68
   0   9  -6   70.14    3.08
   0  -9   6   73.54    3.33
   0  -9  -6   69.87    3.38
   0  -9  -6   79.09    3.34
   0   9  -7    0.12    0.53
   0  -9   7    1.11    0.69
   0  -9  -7    0.08    0.54
   0  -9  -7   -0.76    0.51
   0   9  -8   16.28    1.37
   0  -9  -8   19.74    1.50
   0  -9   8   17.52    1.49
   0  -9  -8   18.05    1.48
   0   9  -9    0.26    0.63
   0  -9   9    1.22    0.73
   0  -9  -9    0.67    0.59
   0  -9  -9    0.37    0.65
   0   9 -10   -0.35    0.61
   0  -9  10    0.39    0.66
   0  -9 -10    0.02    0.64
   0  -9 -10    0.82    0.66
   0   9 -11    2.13    0.78
   0  -9  11    3.08    0.87
   0  -9 -11    1.94    0.78
   0  -9 -11    1.90    0.70
   0   9 -12   11.71    1.24
   0  -9 -12   13.52    1.35
   0  -9  12   11.84    1.34
   0  -9 -12   10.36    1.21
   0   9 -13    0.36    0.64
   0  -9  13    1.18    0.81
   0  -9 -13   -0.11    0.69
   0  -9 -13    0.41    0.61
   0  10   0   31.70    1.77
   0 -10   0   37.27    2.17
   0  10   1    0.50    0.54
   0  10  -1    0.22    0.50
   0 -10   1    0.06    0.75
   0 -10  -1   -0.24    0.66
   0  10   2   27.27    1.57
   0  10  -2   25.95    1.64
   0 -10   2   31.32    2.01
   0 -10  -2   32.29    1.98
   0  10  -3    5.70    0.87
   0 -10   3    4.76    1.00
   0 -10  -3    4.89    0.99
   0  10  -4    6.58    0.96
   0 -10   4    8.85    1.20
   0 -10  -4    9.87    1.16
   0  10  -5   11.81    1.16
   0 -10  -5   15.15    1.35
   0 -10   5   14.17    1.43
   0  10  -6    3.03    0.75
   0 -10  -6    4.38    0.94
   0 -10  -6    2.92    0.87
   0 -10   6    5.18    1.03
   0  10  -7    3.77    0.85
   0 -10  -7    4.32    0.89
   0 -10  -7    3.54    0.89
   0 -10   7    4.50    0.97
   0  10  -8   12.00    1.22
   0 -10  -8   12.23    1.37
   0 -10  -8   15.77    1.42
   0 -10   8   13.42    1.37
   0  10  -9   -0.12    0.65
   0 -10   9   -0.71    0.68
   0 -10  -9    0.52    0.68
   0 -10  -9   -0.52    0.69
   0  10 -10   26.53    1.83
   0 -10 -10   29.53    1.95
   0 -10  10   26.41    2.02
   0 -10 -10   26.71    1.97
   0  11   0    0.27    0.59
   0  11  -1   28.21    1.73
   0  11  -2    3.46    0.79
   0  11  -3   16.82    1.40
   0  11  -4    3.12    0.84
   1   0 -22    1.41    0.85
   1   0 -21   -0.04    0.63
   1   0 -20    1.44    0.76
   1   0 -19    0.98    0.60
   1   0 -18   60.36    2.89
   1   0 -17    1.25    0.57
   1   0 -16  280.74   10.09
   1   0 -15    0.62    0.29
   1   0 -15    0.12    0.39
   1   0 -14   91.61    3.72
   1   0 -14   94.10    3.19
   1   0 -13    0.26    0.23
   1   0 -13    0.22    0.32
   1   0 -12    0.80    0.35
   1   0 -12    0.62    0.24
   1   0 -11    0.53    0.20
   1   0 -11   -0.03    0.25
   1   0 -10   28.16    1.10
   1   0 -10   28.36    1.35
   1   0  -9    0.04    0.22
   1   0  -9    0.01    0.13
   1   0  -8   34.12    1.46
   1   0  -8   33.72    1.22
   1   0  -7    0.28    0.17
   1   0  -7   -0.01    0.10
   1   0  -6  136.03    4.21
   1   0  -6  129.16    4.63
   1   0  -5    0.10    0.08
   1   0  -5    0.01    0.10
   1   0  -4   12.07    0.47
   1   0  -3    0.43    0.07
   1   0  -3    0.22    0.08
   1   0  -2   62.87    1.98
   1   0  -2   62.13    2.15
   1   0  -1    0.08    0.03
   1   0   0    0.02    0.01
  -1   0  -1    0.15    0.03
  -1   0  -2  413.73   13.44
  -1   0  -2  391.09   12.55
  -1   0  -3    0.17    0.06
  -1   0  -3    0.08    0.07
  -1   0  -4  132.42    4.70
  -1   0  -4  140.36    4.28
  -1   0  -5    0.12    0.12
  -1   0  -5    0.14    0.08
  -1   0  -6  469.93   16.31
  -1   0  -6  500.79   15.00
  -1   0  -7    0.18    0.11
  -1   0  -7    0.08    0.16
  -1   0  -8   63.78    2.56
  -1   0  -8   69.11    2.23
  -1   0  -9    0.30    0.16
  -1   0  -9    0.38    0.24
  -1   0 -10    4.89    0.38
  -1   0 -10    5.24    0.55
  -1   0 -11    0.44    0.33
  -1   0 -11    0.32    0.19
  -1   0 -12  103.99    3.42
  -1   0 -12  100.79    3.99
  -1   0 -13    0.42    0.24
  -1   0 -13    0.49    0.37
  -1   0 -14  156.85    5.04
  -1   0 -14  150.82    5.81
  -1   0 -15    0.95    0.51
  -1   0 -16  113.98    4.61
  -1   0 -17    1.39    0.59
  -1   0 -18   34.98    2.09
  -1   0 -19    0.98    0.68
  -1   0 -20    4.41    0.89
  -1   0 -21   -0.06    0.72
  -1   0 -22    5.10    1.13
   1   1 -22   36.94    2.37
   1  -1 -22   36.62    2.42
   1   1 -21    5.09    0.96
   1  -1 -21    7.24    1.13
   1   1 -20   26.06    1.83
   1  -1 -20   25.55    1.85
   1   1 -19    7.10    1.02
   1  -1 -19    7.71    1.01
   1   1 -18    7.04    0.94
   1  -1 -18    6.33    0.89
  -1   1  17   37.87    2.37
   1   1 -17   35.28    1.96
   1  -1 -17   34.49    1.99
   1   1 -16   25.53    1.29
  -1   1  16   26.08    1.88
   1   1 -16   28.94    1.66
   1  -1 -16   28.47    1.68
   1   1 -15   66.42    2.97
   1   1 -15   71.88    2.57
   1  -1 -15   68.35    3.03
   1   1 -14   80.11    3.36
   1   1 -14   85.22    2.96
   1  -1 -14   81.39    3.41
   1   1 -13   18.96    1.16
   1   1 -13   19.60    0.96
   1  -1 -13   18.55    0.80
   1  -1 -13   17.06    1.15
   1   1 -12   86.38    3.07
   1   1 -12   87.35    3.47
   1  -1 -12   91.12    2.93
   1  -1 -12   90.64    3.52
   1   1 -11    0.72    0.32
   1   1 -11    0.74    0.24
   1  -1 -11    0.86    0.18
   1  -1 -11    0.47    0.31
   1   1 -10   50.72    2.12
   1   1 -10   51.88    1.87
   1  -1 -10   51.64    1.73
   1  -1 -10   49.96    2.12
   1   1  -9    9.84    0.67
   1   1  -9   10.56    0.58
   1  -1  -9    9.62    0.67
   1  -1  -9   10.86    0.47
   1   1  -8   24.86    1.15
   1   1  -8   24.61    1.00
   1  -1  -8   25.17    0.89
   1  -1  -8   24.41    1.15
   1   1  -7  157.54    5.05
  -1   1   7  151.87    6.69
   1   1  -7  157.44    5.51
   1  -1  -7  161.91    4.93
   1  -1  -7  158.36    5.52
   1   1  -6    3.96    0.36
   1   1  -6    4.12    0.32
   1  -1  -6    4.27    0.23
   1  -1  -6    4.25    0.36
  -1   1   5  168.96    7.33
   1   1  -5  179.08    5.55
   1  -1  -5  176.51    5.46
   1  -1  -5  176.67    6.01
  -1   1   4   30.60    0.98
  -1   1   4   28.67    1.40
   1   1  -4   28.90    1.05
   1  -1  -4   28.02    1.13
   1  -1  -4   29.66    0.97
   1   1  -3   66.04    2.38
   1   1  -3   68.06    2.38
   1   1  -3   67.86    2.20
  -1   1   3   62.24    2.89
  -1   1   3   69.51    2.15
  -1  -1   3   68.62    2.42
   1  -1  -3   69.75    2.16
   1  -1  -3   67.30    2.37
   1   1  -2  352.68   10.86
  -1   1   2  381.11   10.89
  -1   1   2  336.99   14.29
   1   1  -2  340.83   11.72
   1  -1  -2  318.79   14.27
  -1  -1   2  353.72   11.87
   1  -1  -2  356.18   11.73
  -1  -1   2  367.03   11.76
   1   1  -1   20.15    0.73
  -1   1   1   22.38    0.73
  -1   1   1   20.88    0.79
   1   1  -1   20.56    0.96
  -1   1   1   21.68    0.98
  -1  -1   1   21.14    0.80
   1  -1  -1   21.39    0.79
  -1  -1   1   19.94    0.79
  -1  -1   1   20.33    0.95
  -1   1   0  561.93   24.26
  -1   1   0  647.26   17.95
   1   1   0  571.24   18.04
   1   1   0  556.48   24.01
  -1   1   0  565.70   19.57
   1  -1   0  575.66   23.63
  -1  -1   0  569.61   23.96
  -1  -1   0  621.05   19.40
   1  -1   0  560.26   19.86
   1   1   1  178.55    5.29
   1   1   1  165.24    6.95
  -1   1  -1  173.07    5.79
  -1   1  -1  166.83    5.28
   1  -1   1  166.10    6.99
  -1  -1  -1  164.76    6.94
  -1   1  -2  169.49    5.48
  -1   1  -2  165.07    5.09
   1   1   2  163.17    6.69
  -1  -1  -2  156.42    5.50
  -1  -1  -2  155.82    6.67
  -1   1  -3  166.76    5.12
  -1   1  -3  167.17    5.53
   1   1   3  156.69    6.73
  -1  -1  -3  159.25    5.56
  -1   1  -4   38.44    1.47
  -1   1  -4   39.26    1.36
  -1  -1  -4   39.13    1.51
  -1   1  -5  122.83    3.81
  -1   1  -5  113.19    4.12
  -1  -1  -5  117.12    4.17
  -1  -1  -5  118.99    3.72
  -1   1  -6   38.54    1.36
  -1   1  -6   36.17    1.49
  -1  -1  -6   37.70    1.20
  -1  -1  -6   35.67    1.51
  -1   1  -7   28.91    1.27
  -1   1  -7   30.14    1.14
  -1  -1  -7   30.45    0.99
  -1  -1  -7   28.01    1.30
  -1   1  -8  199.51    6.25
  -1   1  -8  192.59    6.83
  -1  -1  -8  199.95    6.10
  -1  -1  -8  190.61    6.87
  -1   1  -9   14.55    0.72
  -1   1  -9   13.15    0.84
  -1  -1  -9   14.58    0.57
  -1  -1  -9   14.85    0.91
  -1   1 -10  158.42    5.92
  -1   1 -10  168.56    5.39
  -1  -1 -10  161.02    5.97
  -1  -1 -10  172.96    5.21
  -1   1 -11    5.57    0.57
  -1   1 -11    5.99    0.48
  -1  -1 -11    6.38    0.66
  -1  -1 -11    5.27    0.36
  -1   1 -12   69.19    2.95
  -1   1 -12   73.00    2.60
  -1  -1 -12   72.07    3.02
  -1  -1 -12   76.46    2.42
  -1   1 -13   67.03    2.46
  -1   1 -13   68.78    2.86
  -1  -1 -13   67.31    2.91
  -1   1 -14   33.89    1.75
  -1   1 -14   32.78    1.43
  -1  -1 -14   30.71    1.74
  -1   1 -15   89.57    3.68
  -1   1 -15   90.81    3.18
  -1  -1 -15   85.72    3.73
  -1   1 -16    6.34    0.81
  -1  -1 -16    5.57    0.83
  -1   1 -17   24.51    1.61
  -1  -1 -17   24.23    1.69
  -1   1 -18   64.75    3.04
  -1  -1 -18   59.99    3.03
  -1   1 -19    2.57    0.79
  -1  -1 -19    2.71    0.80
  -1   1 -20   33.33    2.16
  -1  -1 -20   35.57    2.21
  -1   1 -21    3.37    0.91
  -1  -1 -21    4.13    1.03
  -1   1 -22   20.69    1.83
  -1  -1 -22   20.73    1.87
   1   2 -22   -0.22    0.71
   1  -2 -22    0.93    0.79
   1   2 -21   47.05    2.63
   1  -2 -21   51.03    2.83
   1   2 -20    4.67    0.92
   1  -2 -20    4.03    0.97
   1   2 -19   34.87    2.01
   1  -2 -19   32.59    2.09
   1   2 -18    1.36    0.47
   1   2 -18    1.96    0.62
   1  -2 -18    1.47    0.65
   1   2 -17    1.28    0.59
   1   2 -17    2.00    0.52
   1  -2 -17    1.85    0.68
  -1   2  16    1.23    0.56
   1   2 -16    1.46    0.43
   1   2 -16    1.47    0.52
   1  -2 -16    1.64    0.57
  -1   2  15   15.13    1.29
   1   2 -15   13.53    0.94
   1   2 -15   12.39    1.03
   1  -2 -15   13.96    1.12
   1   2 -14    0.68    0.39
  -1   2  14    0.96    0.46
   1   2 -14    0.75    0.35
   1  -2 -14    0.67    0.48
   1   2 -13   95.55    3.36
   1   2 -13   93.71    3.71
  -1   2  13   95.12    4.53
   1  -2 -13   91.86    3.76
   1   2 -12    2.02    0.38
   1   2 -12    2.34    0.44
  -1   2  12    1.97    0.50
   1  -2 -12    2.66    0.49
   1   2 -11  262.29    9.35
   1   2 -11  262.25    8.60
  -1   2  11  268.55    8.33
   1  -2 -11  263.62    9.41
   1  -2 -11  281.35    8.34
  -1   2  10   28.50    1.73
   1   2 -10   32.75    1.47
  -1   2  10   29.62    1.06
   1   2 -10   31.71    1.32
   1  -2 -10   32.34    1.07
   1  -2 -10   29.04    1.48
  -1   2   9  179.98    8.07
  -1   2   9  189.26    5.88
   1   2  -9  189.51    6.64
   1   2  -9  187.95    6.11
   1  -2  -9  200.22    5.90
   1  -2  -9  181.13    6.65
   1   2  -8    3.00    0.34
   1   2  -8    3.03    0.37
  -1   2   8    3.79    0.23
   1   2  -8    2.78    0.33
  -1   2   8    2.98    0.45
   1  -2  -8    3.46    0.40
  -1   2   7   44.64    2.25
  -1   2   7   46.39    1.51
   1   2  -7   46.19    1.86
   1   2  -7   46.06    1.71
   1   2  -7   47.47    1.83
   1  -2  -7   46.13    1.87
   1   2  -6   10.22    0.62
  -1   2   6   11.35    0.43
   1   2  -6   10.75    0.59
   1   2  -6    9.70    0.57
   1  -2  -6   11.03    0.63
   1   2  -5   24.84    1.06
  -1   2   5   28.29    0.94
  -1   2   5   28.33    1.43
   1   2  -5   29.26    1.16
   1   2  -5   25.40    1.14
  -1  -2   5   28.36    1.22
   1  -2  -5   26.43    1.41
   1  -2  -5   26.95    1.16
  -1   2   4    7.29    0.32
  -1   2   4    7.35    0.55
  -1  -2   4    6.55    0.43
   1  -2  -4    6.90    0.53
   1  -2  -4    7.78    0.46
   1   2  -3  541.23   15.91
  -1   2   3  511.31   20.91
  -1   2   3  462.26   15.81
   1   2  -3  531.22   17.34
   1   2  -3  517.87   17.16
   1  -2  -3  518.42   17.16
   1  -2  -3  501.94   20.89
  -1  -2   3  521.14   17.34
  -1   2   2  224.93    6.80
   1   2  -2  222.84    7.48
  -1   2   2  213.30    9.02
   1   2  -2  227.01    6.86
   1  -2  -2  215.17    7.46
  -1  -2   2  220.68    7.41
   1  -2  -2  218.71    7.38
   1  -2  -2  207.08    9.00
  -1  -2   2  215.25    7.47
  -1  -2   2  214.82    9.02
   1   2  -1  543.74   18.31
   1   2  -1  559.55   16.77
   1   2  -1  561.07   22.11
  -1   2   1  548.38   16.75
  -1   2   1  539.06   22.09
   1  -2  -1  531.01   22.08
  -1  -2   1  546.04   18.13
   1  -2  -1  531.28   18.31
   1  -2  -1  531.61   18.11
  -1  -2   1  535.24   22.07
  -1  -2   1  543.27   18.32
  -1   2   0    1.36    0.27
  -1   2   0    1.39    0.15
   1   2   0    2.11    0.26
  -1   2   0    1.40    0.18
   1  -2   0    1.17    0.24
  -1  -2   0    1.73    0.20
  -1  -2   0    1.69    0.22
   1  -2   0    1.66    0.18
   1  -2   0    1.67    0.19
  -1  -2   0    1.61    0.21
  -1   2  -1  138.54    4.78
   1   2   1  135.04    5.72
   1   2   1  146.51    4.31
  -1   2  -1  137.20    5.79
  -1   2  -1  135.53    4.36
   1  -2   1  139.70    4.68
  -1  -2  -1  135.70    4.74
   1  -2   1  127.41    5.77
  -1  -2  -1  133.51    5.70
   1  -2   1  139.13    4.77
  -1   2  -2   17.99    0.80
  -1   2  -2   17.91    0.74
  -1   2  -2   16.94    0.72
   1   2   2   18.36    0.63
   1   2   2   17.06    0.92
   1  -2   2   17.73    0.99
   1  -2   2   16.95    0.79
   1  -2   2   18.64    0.76
  -1  -2  -2   16.21    0.90
  -1   2  -3    1.62    0.19
   1   2   3    1.15    0.22
   1   2   3    1.47    0.11
  -1   2  -3    1.55    0.21
  -1  -2  -3    1.11    0.20
  -1  -2  -3    1.15    0.21
   1  -2   3    1.08    0.20
  -1   2  -4    7.76    0.45
   1   2   4    7.58    0.27
  -1   2  -4    6.63    0.43
   1   2   4    7.33    0.54
  -1   2  -4    7.37    0.48
  -1  -2  -4    6.30    0.46
  -1   2  -5    2.44    0.28
   1   2   5    2.82    0.36
  -1   2  -5    1.94    0.25
  -1  -2  -5    2.49    0.31
  -1   2  -6    9.70    0.59
  -1   2  -6    9.40    0.54
   1   2   6    9.14    0.70
  -1  -2  -6    9.70    0.63
   1   2   7  168.25    7.32
  -1   2  -7  177.72    6.01
  -1   2  -7  173.98    5.55
  -1  -2  -7  164.81    6.06
  -1   2  -8   31.39    1.32
   1   2   8   32.91    1.77
  -1   2  -8   31.95    1.45
  -1  -2  -8   34.29    1.52
  -1   2  -9  268.06    8.39
  -1   2  -9  262.76    9.11
   1   2   9  261.50   11.10
  -1  -2  -9  257.18    9.16
  -1   2 -10    0.02    0.23
   1   2  10    0.42    0.32
  -1   2 -10    0.25    0.26
  -1  -2 -10    0.21    0.29
  -1   2 -11  179.24    5.93
  -1   2 -11  183.02    6.49
  -1  -2 -11  177.41    6.56
  -1   2 -12    0.82    0.39
   1   2  12    0.89    0.41
  -1   2 -12    0.34    0.29
  -1  -2 -12   -0.01    0.37
   1   2  13   43.20    2.47
  -1   2 -13   41.18    1.79
  -1   2 -13   45.50    2.07
  -1  -2 -13   45.15    2.17
   1   2  14    1.80    0.56
  -1   2 -14    2.49    0.56
  -1   2 -14    1.78    0.40
  -1  -2 -14    2.13    0.57
   1   2  15    1.11    0.55
  -1   2 -15    0.58    0.39
  -1   2 -15    0.78    0.50
  -1  -2 -15    0.77    0.53
  -1   2 -16    4.49    0.71
  -1   2 -16    3.55    0.55
   1   2  16    4.13    0.81
  -1  -2 -16    3.38    0.72
  -1   2 -17   25.22    1.64
  -1   2 -17   28.55    1.45
  -1  -2 -17   25.25    1.73
  -1   2 -18    3.53    0.80
  -1  -2 -18    2.91    0.78
  -1   2 -19   62.63    3.10
  -1  -2 -19   67.18    3.33
  -1   2 -20    0.79    0.62
  -1  -2 -20    0.64    0.73
  -1   2 -21   35.98    2.27
  -1  -2 -21   34.93    2.39
   1   3 -22   13.53    1.41
   1  -3 -22   12.16    1.54
   1   3 -21    5.65    0.99
   1  -3 -21    4.45    1.08
   1   3 -20   13.96    1.32
   1  -3 -20   11.55    1.34
   1   3 -19   27.30    1.82
   1   3 -19   30.47    1.65
   1  -3 -19   30.98    2.06
   1   3 -18    7.97    0.87
   1   3 -18    7.68    0.99
   1  -3 -18    6.48    1.04
   1   3 -17   74.76    3.31
   1   3 -17   73.16    2.95
   1  -3 -17   75.73    3.44
  -1   3  16    0.45    0.49
   1   3 -16    1.02    0.54
   1   3 -16    0.05    0.40
   1  -3 -16    1.50    0.61
  -1   3  15   60.96    3.35
   1   3 -15   62.65    2.53
   1   3 -15   62.25    2.79
   1  -3 -15   63.16    2.89
  -1   3  14   17.64    1.42
   1   3 -14   17.81    1.18
   1   3 -14   16.00    1.02
   1  -3 -14   17.80    1.25
   1   3 -13   24.16    1.24
  -1   3  13   24.85    1.68
   1   3 -13   23.79    1.37
   1  -3 -13   22.63    1.45
   1   3 -12   32.51    1.47
   1   3 -12   32.31    1.61
  -1   3  12   29.14    1.88
   1  -3 -12   31.43    1.64
   1   3 -11    0.99    0.37
   1   3 -11    1.02    0.36
  -1   3  11    0.72    0.40
   1   3 -11    0.95    0.32
   1  -3 -11    1.25    0.42
  -1   3  10   29.98    1.81
   1   3 -10   32.04    1.41
   1   3 -10   31.40    1.51
   1   3 -10   30.97    1.47
  -1  -3  10   32.01    1.65
   1  -3 -10   32.14    1.56
   1   3  -9   41.81    1.69
   1   3  -9   41.45    1.79
   1   3  -9   41.60    1.82
  -1   3   9   41.32    1.36
   1  -3  -9   39.67    1.82
  -1  -3   9   44.63    1.97
  -1   3   8    3.66    0.23
   1   3  -8    3.92    0.43
   1   3  -8    4.06    0.43
  -1   3   8    3.81    0.54
   1   3  -8    3.79    0.43
  -1  -3   8    3.78    0.51
   1  -3  -8    4.21    0.49
  -1   3   7  160.38    4.88
   1   3  -7  156.18    5.14
   1   3  -7  152.89    5.52
  -1   3   7  155.79    6.76
   1  -3  -7  151.84    5.54
  -1  -3   7  156.95    5.62
   1   3  -6   45.73    1.78
  -1   3   6   44.45    1.45
   1   3  -6   35.05    1.73
  -1   3   6   43.92    2.18
   1   3  -6   45.40    1.68
  -1  -3   6   46.14    1.86
   1  -3  -6   44.57    2.19
   1  -3  -6   43.52    1.79
   1   3  -5  323.15   10.95
   1   3  -5  317.38   10.83
  -1   3   5  311.52   13.21
  -1   3   5  326.74    9.87
   1  -3  -5  314.58   10.84
   1  -3  -5  300.44   13.18
  -1  -3   5  327.19   10.89
  -1  -3   5  323.41   10.95
   1   3  -4   25.41    1.13
  -1   3   4   25.08    0.90
  -1   3   4   25.94    1.37
   1   3  -4   24.61    1.03
   1   3  -4   24.26    1.08
  -1  -3   4   22.93    1.11
   1  -3  -4   24.46    1.09
  -1  -3   4   22.77    1.34
  -1  -3   4   23.19    1.09
   1  -3  -4   25.01    1.09
   1  -3  -4   25.69    1.36
   1   3  -3   59.73    2.05
  -1   3   3   58.69    1.94
   1   3  -3   62.63    2.25
  -1   3   3   54.33    2.68
   1  -3  -3   53.56    2.20
   1  -3  -3   54.30    2.66
  -1  -3   3   59.09    2.24
   1  -3  -3   53.72    2.16
  -1  -3   3   62.47    2.23
  -1  -3   3   61.84    2.73
   1   3  -2  106.33    4.47
  -1   3   2  104.11    3.29
  -1   3   2   96.89    4.43
   1   3  -2   99.52    3.67
   1   3  -2  104.32    3.36
  -1  -3   2   99.29    3.62
   1  -3  -2  100.74    3.60
   1  -3  -2  102.39    4.44
  -1  -3   2   99.44    4.43
   1  -3  -2  101.99    3.66
  -1  -3   2  100.84    3.67
   1   3  -1    9.10    0.57
  -1   3   1    8.97    0.72
  -1   3   1    9.56    0.48
   1   3  -1   10.03    0.51
   1   3  -1   11.58    0.76
   1  -3  -1    8.99    0.69
  -1  -3   1   10.52    0.60
  -1  -3   1   10.67    0.59
   1  -3  -1    8.05    0.53
  -1  -3   1   11.61    0.73
   1  -3  -1    9.74    0.58
  -1   3   0   41.69    2.03
  -1   3   0   40.94    1.47
   1   3   0   41.03    1.99
   1   3   0   43.13    1.46
  -1  -3   0   41.28    1.65
   1  -3   0   41.40    1.59
  -1  -3   0   39.73    1.94
  -1  -3   0   39.69    1.64
   1  -3   0   39.65    2.00
   1  -3   0   41.19    1.64
  -1   3  -1   78.21    2.65
  -1   3  -1   83.96    3.60
   1   3   1   74.67    3.49
   1   3   1   81.70    2.60
  -1  -3  -1   79.20    2.93
   1  -3   1   83.97    2.85
  -1  -3  -1   73.62    2.89
  -1  -3  -1   76.12    3.46
   1  -3   1   82.05    3.59
   1  -3   1   75.38    2.91
  -1   3  -2    1.07    0.23
   1   3   2    0.71    0.13
   1   3   2    0.69    0.23
  -1   3  -2    0.57    0.17
  -1   3  -2    0.44    0.25
  -1  -3  -2    0.85    0.23
   1  -3   2    0.36    0.17
  -1  -3  -2    0.34    0.20
   1  -3   2    0.71    0.19
   1  -3   2    0.73    0.27
   1   3   3  614.32   17.43
   1   3   3  556.19   23.05
  -1   3  -3  580.14   19.18
  -1   3  -3  569.39   17.55
  -1   3  -3  561.39   18.89
   1  -3   3  555.97   19.16
  -1  -3  -3  535.19   18.96
   1  -3   3  550.00   23.14
  -1  -3  -3  540.13   23.01
   1  -3   3  581.43   18.93
  -1   3  -4   40.96    1.63
  -1   3  -4   39.09    1.53
   1   3   4   36.56    1.87
  -1   3  -4   38.59    1.46
   1   3   4   40.11    1.28
  -1  -3  -4   34.14    1.56
   1  -3   4   38.45    1.56
  -1  -3  -4   35.35    1.85
   1  -3   4   36.74    1.96
  -1   3  -5  372.03   12.74
  -1   3  -5  365.29   12.54
   1   3   5  366.53   15.31
   1   3   5  393.73   11.46
  -1  -3  -5  368.57   15.31
  -1  -3  -5  354.82   12.62
   1  -3   5  371.64   12.61
  -1   3  -6   16.99    0.88
  -1   3  -6   15.50    0.82
  -1   3  -6   15.26    0.81
   1   3   6   15.57    0.53
  -1  -3  -6   13.95    0.97
  -1  -3  -6   13.84    0.85
   1  -3   6   14.41    0.89
   1   3   7  103.55    4.63
  -1   3  -7  103.60    3.78
  -1   3  -7  104.74    3.87
  -1   3  -7  102.44    3.54
  -1  -3  -7   95.58    3.82
   1  -3   7  107.64    3.91
   1   3   8   19.83    1.30
  -1   3  -8   22.26    1.13
  -1   3  -8   22.14    1.03
  -1   3  -8   21.07    1.08
  -1  -3  -8   19.22    1.14
  -1   3  -9    2.32    0.41
  -1   3  -9    1.01    0.26
   1   3   9    3.01    0.50
  -1   3  -9    1.97    0.36
  -1  -3  -9    3.64    0.52
   1   3  10   19.92    1.35
  -1   3 -10   21.69    1.09
  -1   3 -10   19.69    1.11
  -1  -3 -10   18.73    1.20
   1   3  11   28.47    1.75
  -1   3 -11   25.81    1.32
  -1   3 -11   29.46    1.46
  -1  -3 -11   26.83    1.49
  -1   3 -12   43.25    1.84
   1   3  12   43.19    2.43
  -1   3 -12   43.42    1.98
  -1  -3 -12   41.19    2.09
   1   3  13   78.76    3.86
  -1   3 -13   73.80    2.86
  -1   3 -13   74.28    3.13
  -1  -3 -13   75.58    3.26
   1   3  14    1.39    0.58
  -1   3 -14    1.02    0.46
  -1   3 -14    0.43    0.39
  -1  -3 -14    0.35    0.48
   1   3  15   83.46    4.16
  -1   3 -15   81.03    3.40
  -1   3 -15   76.67    3.06
  -1  -3 -15   79.45    3.53
  -1   3 -16    3.32    0.68
  -1   3 -16    3.21    0.60
  -1  -3 -16    3.98    0.83
  -1   3 -17   45.02    2.36
  -1   3 -17   47.25    2.12
  -1  -3 -17   46.23    2.52
  -1   3 -18   12.55    1.21
  -1   3 -18    9.57    0.94
  -1  -3 -18   13.85    1.33
  -1   3 -19    4.43    0.89
  -1  -3 -19    4.37    0.95
  -1   3 -20    9.29    1.19
  -1  -3 -20    7.30    1.17
  -1   3 -21    2.09    0.86
  -1  -3 -21    1.39    0.93
   1   4 -21    3.90    0.97
   1  -4 -21    4.29    1.10
  -1  -4  21    2.41    1.06
   1   4 -20    4.93    0.99
   1   4 -20    7.00    0.94
   1  -4 -20    7.14    1.18
  -1  -4  20    5.56    1.19
   1   4 -19    3.33    0.73
   1   4 -19    2.77    0.76
  -1  -4  19    2.30    0.87
   1  -4 -19    2.41    0.86
   1   4 -18   45.09    2.19
   1   4 -18   47.08    2.42
  -1  -4  18   41.77    2.58
   1  -4 -18   47.06    2.58
   1   4 -17   -0.05    0.46
   1   4 -17    0.08    0.51
  -1  -4  17    0.76    0.67
   1  -4 -17    0.25    0.59
   1   4 -16   67.05    2.97
   1   4 -16   65.33    2.72
   1  -4 -16   62.40    3.02
  -1  -4  16   61.04    3.15
   1   4 -15    3.80    0.63
  -1   4  15    4.49    0.84
   1   4 -15    3.92    0.68
   1  -4 -15    4.42    0.76
  -1  -4  15    3.83    0.80
  -1   4  14   34.88    2.29
   1   4 -14   35.80    1.76
   1   4 -14   39.78    1.93
  -1  -4  14   36.65    2.08
   1  -4 -14   37.09    2.02
   1   4 -13   10.36    0.95
   1   4 -13   10.68    0.86
  -1   4  13   12.26    1.16
  -1  -4  13   12.57    1.13
   1  -4 -13   11.25    1.00
   1   4 -12    5.00    0.61
  -1   4  12    2.95    0.65
   1   4 -12    3.58    0.58
   1  -4 -12    3.36    0.61
  -1  -4  12    3.46    0.66
  -1   4  11   30.46    1.92
   1   4 -11   31.05    1.46
   1   4 -11   29.46    1.55
   1  -4 -11   29.12    1.59
  -1  -4  11   31.56    1.72
   1   4 -10   32.30    1.50
  -1   4  10   32.29    1.91
   1   4 -10   28.14    1.51
  -1  -4  10   31.62    1.67
   1  -4 -10   31.70    1.61
   1   4  -9   33.27    1.58
  -1   4   9   33.71    1.96
   1   4  -9   33.07    1.51
   1  -4  -9   32.38    1.63
  -1  -4   9   35.66    1.73
  -1   4   8  139.60    4.25
   1   4  -8  138.54    4.98
   1   4  -8  132.01    4.92
   1   4  -8  132.32    4.58
  -1   4   8  130.19    6.00
  -1  -4   8  136.62    5.03
   1  -4  -8  129.88    4.93
  -1   4   7    8.31    0.41
   1   4  -7    7.47    0.60
   1   4  -7    8.15    0.67
   1   4  -7    8.19    0.67
  -1   4   7    7.83    0.77
   1  -4  -7    6.24    0.59
  -1  -4   7    6.85    0.65
   1   4  -6  255.81    9.15
   1   4  -6  271.27    9.31
   1   4  -6  270.20    8.54
  -1   4   6  256.18   11.21
  -1   4   6  271.32    8.28
   1  -4  -6  271.89    9.26
   1  -4  -6  258.71    9.19
  -1  -4   6  265.05    9.23
  -1   4   5   52.24    1.74
   1   4  -5   48.90    2.03
   1   4  -5   52.43    1.94
   1   4  -5   50.40    2.11
  -1   4   5   50.21    2.53
  -1  -4   5   47.98    2.07
   1  -4  -5   49.19    2.04
  -1  -4   5   50.88    2.57
   1  -4  -5   54.05    2.09
  -1  -4   5   47.73    2.07
  -1   4   4  200.32    6.40
   1   4  -4  201.59    7.18
  -1   4   4  198.02    8.66
   1   4  -4  207.88    6.58
  -1  -4   4  205.80    7.18
   1  -4  -4  196.75    8.62
   1  -4  -4  196.62    7.06
  -1  -4   4  204.87    7.11
   1  -4  -4  206.85    7.16
  -1  -4   4  207.73    8.70
  -1   4   3   58.94    2.78
   1   4  -3   54.37    2.05
  -1   4   3   57.11    1.96
  -1  -4   3   58.14    2.25
   1  -4  -3   54.43    2.19
   1  -4  -3   57.00    2.73
   1  -4  -3   55.35    2.24
  -1  -4   3   57.10    2.28
  -1  -4   3   55.23    2.74
   1   4  -2   70.25    2.45
  -1   4   2   65.66    3.27
   1   4  -2   77.51    3.34
  -1   4   2   71.64    2.39
   1  -4  -2   64.61    2.63
  -1  -4   2   72.30    2.73
   1  -4  -2   66.11    3.24
  -1  -4   2   69.55    2.68
   1  -4  -2   67.00    2.69
  -1  -4   2   73.68    3.29
   1   4  -1   49.17    1.83
  -1   4   1   50.68    1.81
   1   4  -1   50.16    2.50
  -1   4   1   50.88    2.53
  -1  -4   1   50.46    2.03
   1  -4  -1   51.29    2.50
   1  -4  -1   49.68    2.05
  -1  -4   1   52.17    2.47
   1  -4  -1   48.63    1.99
  -1  -4   1   50.88    2.07
   1   4   0   13.57    1.02
  -1   4   0   17.83    1.12
   1   4   0   15.38    0.75
  -1   4   0   16.25    0.76
  -1  -4   0   13.56    0.84
   1  -4   0   17.63    0.87
  -1  -4   0   14.29    0.88
   1  -4   0   18.62    1.13
  -1  -4   0   13.85    0.99
   1  -4   0   15.96    0.88
   1   4   1   52.91    2.47
   1   4   1   50.21    1.76
  -1   4  -1   47.82    2.48
  -1   4  -1   46.68    1.79
  -1  -4  -1   48.65    2.01
  -1  -4  -1   47.97    2.37
   1  -4   1   50.98    2.03
   1  -4   1   48.22    2.47
   1  -4   1   48.60    1.95
  -1  -4  -1   49.42    2.03
   1   4   2  158.95    7.14
   1   4   2  165.37    5.32
  -1   4  -2  164.96    5.43
  -1   4  -2  180.85    7.29
   1  -4   2  172.28    7.26
   1  -4   2  160.90    5.94
   1  -4   2  170.03    5.84
  -1  -4  -2  163.99    7.10
  -1  -4  -2  167.98    5.97
  -1  -4  -2  160.70    5.90
   1   4   3   47.75    2.24
  -1   4  -3   40.57    1.65
   1   4   3   45.15    1.54
  -1  -4  -3   41.35    1.81
  -1  -4  -3   44.86    2.16
   1  -4   3   43.93    1.84
   1  -4   3   40.59    2.24
  -1  -4  -3   43.91    1.84
   1  -4   3   41.20    1.76
  -1   4  -4  159.18    5.51
   1   4   4  153.33    6.77
  -1   4  -4  156.10    5.18
   1   4   4  165.50    4.98
  -1  -4  -4  157.63    6.75
  -1  -4  -4  146.68    5.58
   1  -4   4  157.04    5.55
  -1   4  -5    0.91    0.29
   1   4   5    1.28    0.18
  -1   4  -5    1.27    0.28
  -1   4  -5    1.16    0.31
   1   4   5    0.81    0.33
   1  -4   5    1.17    0.31
  -1  -4  -5    1.34    0.31
  -1   4  -6   97.09    3.40
   1   4   6   99.42    3.09
  -1   4  -6   94.18    3.57
  -1   4  -6  101.42    3.73
   1  -4   6   95.31    3.65
  -1  -4  -6   90.25    3.64
  -1   4  -7   28.13    1.42
   1   4   7   28.76    0.95
  -1   4  -7   26.83    1.30
  -1   4  -7   28.73    1.29
   1   4   7   26.42    1.61
   1  -4   7   27.29    1.40
  -1  -4  -7   24.36    1.35
   1   4   8   46.94    2.42
  -1   4  -8   44.75    1.94
  -1   4  -8   47.73    2.05
  -1   4  -8   43.42    1.85
  -1  -4  -8   41.95    1.99
   1  -4   8   45.59    2.05
  -1   4  -9   31.60    1.53
  -1   4  -9   32.15    1.49
   1   4   9   32.82    1.91
   1  -4   9   32.02    1.66
  -1  -4  -9   31.82    1.62
   1   4  10    3.83    0.66
  -1   4 -10    5.86    0.62
  -1   4 -10    4.12    0.57
  -1  -4 -10    4.68    0.65
   1  -4  10    4.14    0.66
  -1   4 -11   25.14    1.38
  -1   4 -11   27.19    1.47
   1   4  11   29.29    1.82
  -1  -4 -11   28.67    1.60
   1  -4  11   28.11    1.63
  -1   4 -12   53.40    2.39
  -1   4 -12   52.32    2.22
   1   4  12   50.93    2.89
  -1  -4 -12   57.69    2.55
   1  -4  12   53.02    2.57
  -1   4 -13    9.29    0.85
  -1   4 -13    8.07    0.79
   1   4  13    8.86    1.04
  -1  -4 -13    7.59    0.91
   1  -4  13    7.88    0.95
  -1   4 -14   69.93    2.99
   1   4  14   69.60    3.64
  -1   4 -14   68.24    2.77
  -1  -4 -14   69.29    3.12
   1  -4  14   62.99    3.12
  -1   4 -15    0.67    0.48
  -1   4 -15    0.48    0.42
   1  -4  15    1.50    0.70
  -1  -4 -15    0.22    0.53
  -1   4 -16   63.24    2.86
  -1   4 -16   60.71    2.62
  -1  -4 -16   65.39    3.07
   1  -4  16   55.97    3.01
  -1   4 -17    2.98    0.66
  -1   4 -17    2.17    0.66
   1  -4  17    2.01    0.78
  -1  -4 -17    3.09    0.86
  -1   4 -18   10.63    1.05
  -1   4 -18   10.64    1.11
   1  -4  18   11.74    1.39
  -1  -4 -18   10.77    1.24
  -1   4 -19    6.24    1.00
  -1   4 -19    5.59    0.85
  -1  -4 -19    9.08    1.26
   1  -4  19    5.87    1.16
  -1   4 -20    0.59    0.73
  -1  -4 -20    0.69    0.85
   1  -4  20   -0.21    0.83
   1   5 -20   23.93    1.67
   1   5 -20   25.16    1.84
   1  -5 -20   27.16    2.01
  -1  -5  20   19.62    1.93
   1   5 -19   -1.04    0.49
   1   5 -19    0.76    0.71
  -1  -5  19    0.56    0.83
   1  -5 -19   -0.10    0.63
   1   5 -18   11.85    1.22
   1   5 -18   10.27    1.08
  -1  -5  18    9.42    1.33
   1  -5 -18   12.72    1.34
   1   5 -17    5.23    0.79
   1   5 -17    5.09    0.89
  -1  -5  17    4.42    1.02
   1  -5 -17    6.07    0.94
   1   5 -16    3.89    0.75
   1   5 -16    2.20    0.65
   1  -5 -16    5.12    0.91
  -1  -5  16    3.38    0.84
   1   5 -15   12.99    1.07
   1   5 -15   11.83    1.09
   1  -5 -15   11.04    1.16
  -1  -5  15   11.36    1.24
   1   5 -14   51.87    2.40
  -1   5  14   62.77    3.28
   1   5 -14   57.38    2.60
   1  -5 -14   53.53    2.66
  -1  -5  14   54.95    2.78
   1   5 -13    0.11    0.42
   1   5 -13    0.93    0.45
  -1   5  13    0.64    0.55
   1  -5 -13    0.46    0.49
  -1  -5  13    1.42    0.60
   1   5 -12  103.91    4.07
   1   5 -12   98.58    3.79
  -1   5  12  104.49    4.99
   1  -5 -12   96.99    4.08
  -1  -5  12  103.60    4.24
  -1   5  11    2.04    0.61
   1   5 -11    1.59    0.49
   1   5 -11    2.30    0.53
  -1  -5  11    1.64    0.59
   1  -5 -11    1.46    0.53
   1   5 -10  113.78    4.03
   1   5 -10  109.34    4.26
  -1   5  10  112.07    5.26
  -1  -5  10  108.04    4.38
   1  -5 -10  108.76    4.31
   1   5  -9   10.58    0.87
  -1   5   9   12.16    1.10
   1   5  -9   10.14    0.88
   1  -5  -9   11.33    0.92
  -1  -5   9   10.64    0.97
  -1   5   8   52.57    2.94
   1   5  -8   60.38    2.30
  -1   5   8   59.10    1.93
   1   5  -8   60.22    2.42
   1  -5  -8   50.28    2.34
   1  -5  -8   55.03    2.41
  -1  -5   8   57.40    2.48
  -1   5   7   15.31    0.67
  -1   5   7   13.61    1.14
   1   5  -7   13.97    0.89
   1   5  -7   13.90    0.93
   1  -5  -7   13.38    0.96
  -1  -5   7   14.09    1.01
   1  -5  -7   14.13    0.91
   1   5  -6    4.00    0.51
  -1   5   6    4.82    0.37
   1   5  -6    3.86    0.52
  -1   5   6    5.49    0.73
  -1  -5   6    4.02    0.53
   1  -5  -6    5.14    0.56
   1  -5  -6    4.16    0.53
  -1  -5   6    3.49    0.51
  -1   5   5   32.97    1.24
   1   5  -5   31.65    1.43
  -1   5   5   31.66    1.90
   1  -5  -5   32.89    1.54
  -1  -5   5   28.51    1.51
   1  -5  -5   31.28    1.50
  -1  -5   5   34.26    1.58
  -1   5   4   80.99    2.74
  -1   5   4   81.47    3.87
   1   5  -4   79.65    2.90
  -1  -5   4   79.54    3.20
   1  -5  -4   81.32    3.17
  -1  -5   4   80.10    3.14
   1  -5  -4   79.95    3.11
   1   5  -3    8.42    0.62
  -1   5   3    7.27    0.81
  -1   5   3    6.81    0.51
  -1  -5   3    7.13    0.65
   1  -5  -3    6.66    0.60
  -1  -5   3    7.59    0.65
   1  -5  -3    7.25    0.65
   1   5  -2  157.03    5.27
  -1   5   2  157.22    5.20
   1   5  -2  154.48    7.04
  -1   5   2  163.79    7.09
  -1  -5   2  161.19    5.76
  -1  -5   2  159.92    5.84
   1  -5  -2  158.69    5.73
   1  -5  -2  166.94    5.84
   1   5  -1    1.36    0.45
   1   5  -1    1.23    0.27
  -1   5   1    1.52    0.30
  -1   5   1    2.16    0.50
  -1  -5   1    1.67    0.42
   1  -5  -1    1.34    0.36
   1  -5  -1    1.54    0.35
  -1  -5   1    1.88    0.39
  -1   5   0  256.01   11.03
   1   5   0  254.56    8.23
   1   5   0  263.25   10.99
  -1   5   0  252.87    8.24
   1  -5   0  261.31    9.10
  -1  -5   0  257.62    9.02
  -1  -5   0  261.18    9.12
   1  -5   0  256.65    8.97
  -1   5  -1    0.32    0.25
   1   5   1    0.83    0.40
  -1   5  -1    0.45    0.41
   1   5   1    0.84    0.24
   1  -5   1    0.87    0.31
  -1  -5  -1    0.47    0.31
   1  -5   1    0.39    0.31
  -1  -5  -1    0.50    0.34
   1   5   2  116.39    5.13
   1   5   2  116.46    3.74
  -1   5  -2  107.86    5.17
  -1   5  -2  109.65    3.84
  -1  -5  -2  111.71    4.25
   1  -5   2  110.13    4.24
   1  -5   2  113.71    4.15
  -1  -5  -2  111.97    4.22
  -1   5  -3   12.65    0.77
   1   5   3   12.39    0.65
   1   5   3   11.63    0.98
   1  -5   3   11.96    0.81
   1  -5   3   12.15    0.82
  -1  -5  -3   12.75    0.84
  -1  -5  -3   10.99    0.83
   1   5   4    0.75    0.23
  -1   5  -4    0.68    0.30
   1   5   4    0.67    0.37
   1  -5   4    1.26    0.34
  -1  -5  -4    0.75    0.32
   1  -5   4    0.48    0.32
  -1  -5  -4    0.62    0.31
   1   5   5    1.67    0.46
  -1   5  -5    1.26    0.35
   1   5   5    1.24    0.23
   1  -5   5    1.70    0.39
  -1  -5  -5    0.91    0.33
  -1  -5  -5    1.50    0.39
  -1   5  -6   78.05    2.97
   1   5   6   71.39    3.65
  -1   5  -6   74.93    2.84
   1   5   6   77.64    2.53
  -1  -5  -6   73.51    3.04
   1  -5   6   78.68    3.04
   1   5   7    1.05    0.44
  -1   5  -7    0.49    0.32
   1   5   7    0.78    0.19
  -1   5  -7    0.34    0.35
   1  -5   7    0.58    0.37
  -1  -5  -7    1.01    0.39
  -1   5  -8  135.36    4.81
   1   5   8  138.76    6.31
  -1   5  -8  145.04    5.13
   1  -5   8  137.82    5.21
  -1  -5  -8  136.29    5.22
  -1   5  -9    1.69    0.46
   1   5   9    1.67    0.56
  -1   5  -9    1.67    0.45
  -1  -5  -9    1.86    0.50
   1  -5   9    1.93    0.53
  -1   5 -10  112.21    4.32
  -1   5 -10  114.42    4.10
   1   5  10  119.99    5.37
  -1  -5 -10  104.59    4.39
   1  -5  10  111.58    4.46
   1   5  11    1.55    0.57
  -1   5 -11    0.98    0.41
  -1   5 -11    0.39    0.40
   1  -5  11    0.88    0.52
  -1  -5 -11    1.01    0.49
  -1   5 -12   59.38    2.63
   1   5  12   68.53    3.48
  -1   5 -12   62.82    2.76
   1  -5  12   63.84    2.94
  -1  -5 -12   66.51    2.96
   1   5  13    2.99    0.73
  -1   5 -13    3.54    0.66
  -1   5 -13    2.71    0.61
  -1  -5 -13    2.54    0.68
   1  -5  13    3.26    0.75
  -1   5 -14   10.90    1.00
  -1   5 -14   11.31    1.02
  -1  -5 -14   12.14    1.16
   1  -5  14   12.69    1.19
  -1   5 -15    5.45    0.80
  -1   5 -15    6.71    0.86
  -1  -5 -15    6.94    0.99
   1  -5  15    5.48    0.91
  -1   5 -16    6.06    0.84
  -1   5 -16    4.80    0.81
   1  -5  16    3.19    0.83
  -1  -5 -16    4.98    0.93
  -1   5 -17   -0.31    0.52
  -1   5 -17    0.21    0.60
   1  -5  17   -0.99    0.63
  -1  -5 -17    0.64    0.71
  -1   5 -18   33.56    1.91
  -1   5 -18   32.58    2.00
   1  -5  18   30.20    2.19
  -1  -5 -18   33.19    2.23
  -1   5 -19    1.11    0.70
  -1   5 -19    0.20    0.63
   1  -5  19    0.08    0.77
  -1  -5 -19    0.19    0.70
   1   6 -19   12.72    1.30
   1   6 -19   12.98    1.37
   1  -6 -19   17.07    1.60
  -1  -6  19   13.57    1.58
   1   6 -18   16.25    1.34
   1   6 -18   16.02    1.46
   1  -6 -18   14.62    1.44
  -1  -6  18   11.85    1.49
   1   6 -17    0.24    0.63
   1   6 -17   -0.10    0.59
  -1  -6  17    0.37    0.78
   1  -6 -17    0.43    0.69
   1   6 -16   25.33    1.63
   1   6 -16   27.47    1.79
  -1  -6  16   25.19    1.90
   1  -6 -16   28.73    1.88
   1   6 -15    9.53    1.02
   1   6 -15    7.92    0.97
   1  -6 -15   10.95    1.11
  -1  -6  15    8.76    1.12
   1   6 -14    9.00    0.99
   1   6 -14   10.13    1.01
  -1  -6  14    8.98    1.09
   1  -6 -14   10.75    1.10
   1   6 -13   22.68    1.48
   1   6 -13   27.05    1.60
  -1  -6  13   23.04    1.66
   1  -6 -13   24.21    1.45
   1  -6 -13   24.48    1.59
   1   6 -12    2.12    0.59
   1   6 -12    1.50    0.56
  -1   6  12    0.39    0.57
  -1  -6  12    1.12    0.60
   1  -6 -12    0.63    0.52
   1  -6 -12    0.05    0.39
   1   6 -11   60.66    2.60
  -1   6  11   58.78    3.36
   1   6 -11   62.74    2.72
   1  -6 -11   62.41    2.80
   1  -6 -11   61.18    2.69
  -1  -6  11   60.90    2.83
   1   6 -10    3.18    0.57
   1   6 -10    2.48    0.55
  -1   6  10    2.89    0.72
   1  -6 -10    3.94    0.58
  -1  -6  10    3.19    0.67
   1  -6 -10    2.58    0.58
   1   6  -9   49.40    2.16
  -1   6   9   50.97    2.84
   1   6  -9   50.17    2.24
   1  -6  -9   46.75    2.24
   1  -6  -9   47.66    2.24
  -1  -6   9   50.12    2.35
  -1   6   8   57.25    3.02
   1   6  -8   51.73    2.25
   1  -6  -8   50.29    2.36
   1  -6  -8   56.11    2.42
  -1  -6   8   53.28    2.47
   1   6  -7   24.49    1.35
  -1   6   7   25.77    1.07
   1  -6  -7   24.44    1.40
   1  -6  -7   24.04    1.40
  -1  -6   7   26.07    1.45
   1   6  -6   71.09    2.70
  -1   6   6   66.84    3.54
  -1   6   6   71.38    2.43
   1  -6  -6   66.96    2.87
   1  -6  -6   64.30    2.81
  -1  -6   6   72.08    2.90
   1   6  -5   12.66    0.92
  -1   6   5   14.19    0.76
  -1   6   5   15.10    1.25
   1  -6  -5   12.44    0.94
  -1  -6   5   11.74    0.93
   1  -6  -5   14.45    0.97
  -1  -6   5   12.36    0.97
  -1   6   4   30.21    1.29
  -1   6   4   31.02    1.96
  -1  -6   4   34.22    1.61
   1  -6  -4   30.57    1.55
  -1  -6   4   31.18    1.62
   1  -6  -4   30.37    1.58
   1   6  -3   63.77    3.47
   1   6  -3   68.52    2.57
  -1   6   3   71.68    3.51
  -1   6   3   67.70    2.43
   1  -6  -3   65.24    2.73
  -1  -6   3   64.30    2.79
   1  -6  -3   70.43    2.85
  -1  -6   3   67.42    2.86
   1   6  -2    8.45    0.97
  -1   6   2    6.48    0.90
   1   6  -2    7.54    0.63
  -1   6   2    6.85    0.59
   1  -6  -2    6.77    0.69
  -1  -6   2    8.49    0.78
   1  -6  -2    5.77    0.66
  -1  -6   2    8.41    0.76
  -1   6   1  155.82    5.12
   1   6  -1  149.72    5.13
   1   6  -1  154.72    6.96
  -1   6   1  150.71    6.93
  -1  -6   1  149.80    5.66
   1  -6  -1  154.32    5.72
  -1  -6   1  161.23    5.77
   1  -6  -1  152.10    5.61
  -1   6   0    7.54    0.62
   1   6   0    6.68    0.58
  -1   6   0    9.38    1.01
   1   6   0    5.20    0.83
  -1  -6   0    7.37    0.76
   1  -6   0    8.37    0.77
  -1  -6   0    5.83    0.68
   1  -6   0    8.75    0.79
  -1   6  -1   55.03    2.20
  -1   6  -1   56.53    3.09
   1   6   1   58.06    2.15
   1   6   1   58.55    3.03
  -1  -6  -1   57.83    2.50
   1  -6   1   57.60    2.50
  -1  -6  -1   58.19    2.47
   1  -6   1   55.69    2.43
  -1   6  -2   26.34    1.28
  -1   6  -2   29.34    1.84
   1   6   2   25.35    1.72
   1   6   2   24.83    1.16
   1  -6   2   26.62    1.43
  -1  -6  -2   25.01    1.41
  -1  -6  -2   23.98    1.40
   1  -6   2   28.74    1.43
   1   6   3    8.27    0.93
   1   6   3    6.18    0.53
  -1   6  -3    5.43    0.60
  -1  -6  -3    6.41    0.68
   1  -6   3    5.62    0.66
   1  -6   3    6.02    0.67
  -1  -6  -3    6.43    0.68
  -1   6  -4   38.66    1.73
   1   6   4   39.13    1.54
   1   6   4   39.65    2.29
  -1  -6  -4   39.19    1.90
   1  -6   4   41.70    1.94
  -1  -6  -4   37.90    1.88
   1  -6   4   41.03    1.85
  -1   6  -5    4.75    0.57
   1   6   5    5.86    0.45
   1   6   5    4.08    0.71
  -1  -6  -5    4.73    0.64
  -1  -6  -5    4.36    0.61
   1  -6   5    4.99    0.63
   1   6   6   56.74    2.96
   1   6   6   55.51    1.93
  -1  -6  -6   53.54    2.43
  -1  -6  -6   48.57    2.34
   1  -6   6   54.32    2.38
   1   6   7   54.41    2.88
  -1   6  -7   55.34    2.24
   1  -6   7   50.33    2.33
  -1  -6  -7   49.91    2.36
  -1  -6  -7   48.83    2.33
  -1   6  -8    4.95    0.67
   1   6   8    7.27    0.94
  -1   6  -8    4.98    0.62
   1  -6   8    4.03    0.66
  -1  -6  -8    5.10    0.72
  -1  -6  -8    6.67    0.74
  -1   6  -9   48.22    2.24
  -1   6  -9   53.68    2.33
   1   6   9   55.09    2.96
  -1  -6  -9   47.98    2.39
   1  -6   9   52.39    2.43
  -1   6 -10    5.66    0.70
  -1   6 -10    5.48    0.72
   1   6  10    4.80    0.85
  -1  -6 -10    6.09    0.77
   1  -6  10    5.72    0.76
   1   6  11   37.41    2.40
  -1   6 -11   36.36    1.85
  -1   6 -11   38.18    1.89
   1  -6  11   35.75    2.00
  -1  -6 -11   37.38    2.02
  -1   6 -12    8.59    0.93
  -1   6 -12    8.98    0.93
   1   6  12    9.72    1.21
   1  -6  12   10.36    1.07
  -1  -6 -12    7.88    0.99
  -1   6 -13    5.41    0.79
  -1   6 -13    5.70    0.80
  -1  -6 -13    4.97    0.86
   1  -6  13    3.59    0.82
  -1   6 -14   15.11    1.19
  -1   6 -14   12.31    1.15
  -1  -6 -14   14.02    1.30
   1  -6  14   13.08    1.25
  -1   6 -15    0.96    0.60
  -1   6 -15    0.38    0.58
   1  -6  15    0.71    0.69
  -1  -6 -15    1.56    0.72
  -1   6 -16   17.72    1.39
  -1   6 -16   15.90    1.36
   1  -6  16   16.44    1.50
  -1  -6 -16   20.95    1.61
  -1   6 -17    9.83    1.11
  -1   6 -17    9.10    1.08
   1  -6  17   11.45    1.31
  -1  -6 -17   10.18    1.25
  -1   6 -18    3.19    0.86
  -1   6 -18    3.47    0.84
  -1  -6 -18    4.63    1.01
   1  -6  18    4.40    1.07
   1   7 -17   39.68    2.21
   1   7 -17   37.15    2.24
   1  -7 -17   40.23    2.43
   1  -7 -17   38.26    2.16
  -1  -7  17   38.93    2.47
   1   7 -16    0.44    0.61
   1   7 -16   -0.55    0.57
   1  -7 -16    0.28    0.52
   1  -7 -16   -0.06    0.66
  -1  -7  16    0.64    0.75
   1   7 -15   20.75    1.57
   1   7 -15   22.24    1.53
  -1  -7  15   22.86    1.77
   1  -7 -15   20.87    1.63
   1  -7 -15   21.96    1.53
   1   7 -14    2.56    0.69
   1   7 -14    2.26    0.74
   1  -7 -14    1.42    0.68
  -1  -7  14    2.98    0.85
   1  -7 -14    3.15    0.67
   1   7 -13   12.91    1.19
   1   7 -13   12.64    1.14
   1  -7 -13   13.41    1.13
  -1  -7  13   11.81    1.26
   1  -7 -13   12.50    1.19
   1   7 -12    0.05    0.52
   1   7 -12   -0.22    0.50
   1  -7 -12   -0.05    0.44
   1  -7 -12    0.17    0.55
  -1  -7  12   -0.77    0.52
   1   7 -11    1.25    0.56
   1  -7 -11    1.33    0.54
  -1  -7  11    1.49    0.66
   1  -7 -11    1.60    0.60
   1   7 -10    0.27    0.45
  -1   7  10    0.48    0.63
   1  -7 -10    0.34    0.44
  -1  -7  10    0.39    0.57
   1  -7 -10    1.20    0.52
  -1   7   9   51.08    2.86
   1   7  -9   43.78    2.09
  -1  -7   9   40.95    2.23
   1  -7  -9   45.21    2.19
   1  -7  -9   43.21    2.19
   1   7  -8   -0.36    0.38
  -1   7   8    0.33    0.57
   1  -7  -8   -0.37    0.43
   1  -7  -8    0.47    0.45
  -1  -7   8    0.28    0.52
   1   7  -7  172.85    6.03
  -1   7   7  181.41    8.03
   1  -7  -7  166.32    6.43
   1  -7  -7  173.89    6.55
  -1  -7   7  176.74    6.52
   1   7  -6    1.76    0.48
  -1   7   6    0.99    0.62
  -1   7   6    1.06    0.35
  -1  -7   6    0.89    0.54
   1  -7  -6    1.56    0.52
   1  -7  -6    0.87    0.47
  -1   7   5  180.09    8.07
  -1   7   5  179.98    5.82
   1   7  -5  181.49    6.06
   1  -7  -5  173.29    6.60
   1  -7  -5  168.80    6.47
  -1  -7   5  174.56    6.53
  -1   7   4    1.66    0.74
   1   7  -4    2.90    0.51
  -1   7   4    3.03    0.44
   1  -7  -4    1.65    0.54
  -1  -7   4    3.09    0.62
   1  -7  -4    2.41    0.55
  -1   7   3   24.07    1.86
   1   7  -3   27.22    1.38
  -1   7   3   27.46    1.30
  -1  -7   3   29.90    1.63
   1  -7  -3   25.35    1.52
   1  -7  -3   26.78    1.49
  -1  -7   3   31.50    1.63
  -1   7   2    0.95    0.37
   1   7  -2    1.49    0.62
   1   7  -2    1.98    0.45
  -1   7   2    1.96    0.68
   1  -7  -2    0.96    0.48
  -1  -7   2    1.02    0.55
   1  -7  -2    1.37    0.49
  -1  -7   2    1.57    0.49
  -1   7   1    0.38    0.34
   1   7  -1    0.61    0.53
  -1   7   1    1.02    0.63
   1   7  -1   -0.33    0.32
  -1  -7   1    0.13    0.48
   1  -7  -1    0.79    0.47
  -1  -7   1    0.24    0.43
   1  -7  -1    0.66    0.42
   1   7   0    1.13    0.37
  -1   7   0    1.03    0.62
  -1   7   0    1.26    0.38
   1   7   0    0.78    0.62
  -1  -7   0    0.41    0.42
   1  -7   0    0.90    0.44
   1  -7   0    1.53    0.51
  -1  -7   0    1.06    0.53
   1   7   1   53.38    3.07
  -1   7  -1   52.36    2.22
  -1   7  -1   61.66    3.21
   1   7   1   50.84    2.14
  -1  -7  -1   52.64    2.51
   1  -7   1   59.08    2.59
  -1  -7  -1   54.01    2.55
   1  -7   1   62.50    2.55
  -1   7  -2    0.91    0.62
   1   7   2    0.90    0.58
   1   7   2    0.70    0.35
  -1   7  -2    1.44    0.44
  -1  -7  -2    0.12    0.47
  -1  -7  -2    0.67    0.43
   1  -7   2    0.41    0.47
   1  -7   2    1.39    0.46
   1   7   3   69.75    2.57
  -1   7  -3   69.97    2.74
   1   7   3   69.56    3.71
  -1  -7  -3   66.23    2.97
  -1  -7  -3   70.68    3.07
   1  -7   3   71.22    2.97
   1  -7   3   74.70    3.10
   1   7   4    7.05    0.56
   1   7   4    5.72    0.93
  -1   7  -4    5.38    0.66
  -1  -7  -4    7.56    0.83
   1  -7   4    5.90    0.75
   1  -7   4    6.34    0.77
  -1  -7  -4    6.67    0.80
   1   7   5  118.26    5.56
  -1   7  -5  112.26    4.16
   1   7   5  120.26    3.91
  -1  -7  -5  113.30    4.57
   1  -7   5  114.56    4.47
  -1  -7  -5  109.77    4.50
  -1   7  -6    0.23    0.40
   1   7   6    0.07    0.52
  -1  -7  -6    0.31    0.42
   1  -7   6    1.06    0.51
  -1  -7  -6    0.37    0.47
  -1   7  -7   44.05    2.10
   1   7   7   49.04    2.78
  -1  -7  -7   44.69    2.24
   1  -7   7   43.34    2.18
  -1  -7  -7   46.69    2.27
  -1   7  -8    2.79    0.61
   1   7   8    2.63    0.80
   1  -7   8    2.26    0.63
  -1  -7  -8    1.93    0.61
  -1  -7  -8    2.90    0.61
   1   7   9    1.39    0.66
  -1   7  -9    0.71    0.54
   1  -7   9    0.26    0.51
  -1  -7  -9    1.32    0.52
   1   7  10    0.31    0.65
  -1   7 -10    0.38    0.49
  -1  -7 -10    0.41    0.50
   1  -7  10    0.56    0.57
  -1  -7 -10    0.64    0.54
  -1   7 -11    8.43    0.91
  -1   7 -11    7.52    0.90
  -1  -7 -11    7.60    0.96
   1  -7  11    9.26    1.05
  -1  -7 -11    5.35    0.82
  -1   7 -12    2.22    0.66
  -1   7 -12    2.10    0.64
   1  -7  12    3.93    0.80
  -1  -7 -12    3.85    0.82
  -1  -7 -12    1.87    0.63
  -1   7 -13   43.56    2.19
  -1   7 -13   40.84    2.18
  -1  -7 -13   39.40    2.17
  -1  -7 -13   38.25    2.28
   1  -7  13   40.66    2.26
  -1   7 -14    2.45    0.71
  -1   7 -14    0.14    0.59
   1  -7  14    1.50    0.75
  -1  -7 -14    1.59    0.76
  -1  -7 -14    1.29    0.60
  -1   7 -15   31.58    1.93
  -1   7 -15   32.23    1.92
  -1  -7 -15   31.26    2.03
   1  -7  15   32.66    2.09
  -1   7 -16    0.69    0.67
  -1   7 -16    1.16    0.71
  -1  -7 -16    1.12    0.75
   1  -7  16    1.42    0.80
  -1   7 -17   37.24    2.15
  -1   7 -17   37.08    2.21
   1  -7  17   32.68    2.29
  -1  -7 -17   39.16    2.43
   1   8 -16   13.52    1.33
   1  -8 -16   13.30    1.39
  -1  -8  16   10.27    1.37
   1   8 -15    6.06    0.98
   1  -8 -15    8.57    1.14
  -1  -8  15    7.02    1.16
   1  -8 -15    8.77    1.02
   1   8 -14    3.68    0.86
   1  -8 -14    3.96    0.79
  -1  -8  14    6.25    1.09
   1  -8 -14    6.46    1.00
   1   8 -13   23.21    1.69
   1  -8 -13   28.21    1.84
   1  -8 -13   27.24    1.74
  -1  -8  13   30.11    1.93
   1   8 -12   -0.42    0.49
  -1  -8  12    1.03    0.71
   1  -8 -12    0.58    0.62
   1  -8 -12    0.61    0.55
   1   8 -11   41.80    2.16
   1  -8 -11   41.71    2.25
   1  -8 -11   43.58    2.28
  -1  -8  11   40.96    2.32
   1   8 -10    1.28    0.63
   1  -8 -10    2.43    0.68
   1  -8 -10    2.91    0.66
  -1  -8  10    1.69    0.70
   1   8  -9   35.51    1.93
   1  -8  -9   33.08    1.94
  -1  -8   9   37.83    2.08
   1  -8  -9   35.98    2.02
   1   8  -8   18.70    1.31
  -1  -8   8   18.50    1.39
   1  -8  -8   19.12    1.42
   1  -8  -8   20.64    1.42
  -1   8   7    3.42    0.92
   1   8  -7    2.47    0.62
  -1  -8   7    3.54    0.76
   1  -8  -7    3.02    0.72
  -1   8   6   29.24    2.19
   1   8  -6   27.81    1.59
  -1  -8   6   30.00    1.73
   1  -8  -6   28.54    1.72
   1  -8  -6   28.50    1.65
  -1   8   5   16.40    1.59
   1   8  -5   12.17    1.03
  -1   8   5   15.60    0.97
   1  -8  -5   15.47    1.20
   1  -8  -5   16.23    1.30
  -1  -8   5   14.28    1.25
   1   8  -4   30.96    1.59
  -1   8   4   30.54    1.46
  -1   8   4   29.07    2.22
   1  -8  -4   31.89    1.83
   1  -8  -4   29.56    1.71
  -1  -8   4   31.52    1.82
  -1   8   3   38.20    2.47
   1   8  -3   35.48    1.73
  -1   8   3   33.88    1.59
   1  -8  -3   34.81    1.96
   1  -8  -3   36.39    1.91
  -1  -8   3   33.64    1.95
   1   8  -2    8.44    1.19
   1   8  -2    7.14    0.74
  -1   8   2    7.07    1.10
  -1   8   2    6.03    0.65
  -1  -8   2    8.40    0.96
   1  -8  -2    7.10    0.85
   1  -8  -2    5.56    0.80
  -1   8   1   11.83    1.38
  -1   8   1    9.75    0.83
   1   8  -1   10.70    1.31
   1   8  -1    9.12    0.81
   1  -8  -1   11.12    1.03
   1  -8  -1   10.21    1.02
  -1  -8   1   10.70    1.05
   1   8   0    0.37    0.38
  -1   8   0    0.38    0.39
  -1   8   0    0.24    0.60
   1   8   0    0.31    0.65
   1  -8   0    0.22    0.53
   1  -8   0    0.58    0.50
  -1  -8   0    0.91    0.57
  -1  -8   0   -0.11    0.46
   1   8   1   28.43    2.10
  -1   8  -1   27.17    1.44
   1   8   1   26.87    1.36
  -1   8  -1   25.29    2.01
  -1  -8  -1   25.70    1.63
   1  -8   1   25.69    1.61
  -1  -8  -1   28.60    1.70
   1  -8   1   28.55    1.71
   1   8   2   27.63    2.02
   1   8   2   25.66    1.32
  -1   8  -2   26.74    2.08
  -1   8  -2   28.13    1.47
   1  -8   2   27.59    1.67
  -1  -8  -2   25.87    1.64
  -1  -8  -2   26.16    1.64
   1   8   3   22.91    1.82
   1   8   3   19.37    1.10
  -1   8  -3   17.10    1.22
  -1  -8  -3   18.92    1.39
   1  -8   3   19.37    1.45
  -1  -8  -3   22.56    1.45
  -1   8  -4   54.95    2.42
   1   8   4   56.57    3.33
   1   8   4   56.89    2.24
  -1  -8  -4   51.11    2.66
  -1  -8  -4   58.02    2.69
   1  -8   4   63.51    2.70
   1   8   5    2.32    0.83
  -1   8  -5    4.36    0.71
   1  -8   5    3.53    0.71
  -1  -8  -5    1.90    0.63
  -1  -8  -5    3.35    0.72
  -1   8  -6   43.04    2.17
   1   8   6   51.70    2.99
   1  -8   6   47.18    2.35
  -1  -8  -6   47.58    2.42
  -1  -8  -6   45.50    2.32
   1   8   7   44.12    2.77
  -1   8  -7   42.71    2.10
  -1  -8  -7   41.36    2.20
   1  -8   7   41.10    2.17
  -1  -8  -7   39.21    2.18
  -1   8  -8    4.63    0.76
   1  -8   8    3.87    0.80
  -1  -8  -8    6.92    0.90
  -1  -8  -8    5.44    0.86
  -1   8  -9   60.48    2.72
  -1  -8  -9   62.16    2.92
   1  -8   9   63.03    2.89
  -1  -8  -9   56.05    2.85
  -1   8 -10   -0.16    0.57
  -1  -8 -10    0.17    0.58
   1  -8  10    0.50    0.60
  -1  -8 -10    0.31    0.53
  -1   8 -11   25.02    1.65
   1  -8  11   25.31    1.73
  -1  -8 -11   25.48    1.75
  -1  -8 -11   26.78    1.73
  -1   8 -12   15.37    1.32
   1  -8  12   15.01    1.40
  -1  -8 -12   14.16    1.32
  -1  -8 -12   17.75    1.48
  -1   8 -13    3.07    0.83
   1  -8  13    4.57    0.95
  -1  -8 -13    5.37    0.88
  -1  -8 -13    4.18    0.94
  -1   8 -14   26.46    1.82
  -1  -8 -14   25.31    1.88
  -1  -8 -14   26.15    1.77
   1  -8  14   24.09    1.84
  -1   8 -15   -0.19    0.68
   1  -8  15    0.44    0.76
  -1  -8 -15   -0.22    0.70
  -1  -8 -15    0.40    0.61
   1   9 -13    0.10    0.63
   1  -9 -13    0.35    0.70
  -1  -9  13    0.21    0.75
   1  -9 -13    0.32    0.61
   1   9 -12   37.52    2.14
  -1  -9  12   39.54    2.35
   1  -9 -12   38.16    2.25
   1  -9 -12   35.23    2.19
   1   9 -11    1.84    0.75
   1  -9 -11    3.07    0.82
   1  -9 -11    2.62    0.76
  -1  -9  11    1.35    0.77
   1   9 -10   40.08    2.15
   1  -9 -10   38.21    2.19
   1  -9 -10   36.28    2.19
  -1  -9  10   39.05    2.28
   1   9  -9    5.42    0.85
  -1  -9   9    5.18    0.97
   1  -9  -9    5.25    0.86
   1  -9  -9    6.75    0.96
   1   9  -8   13.26    1.18
   1  -9  -8   13.24    1.29
  -1  -9   8   15.47    1.42
   1  -9  -8   16.03    1.34
   1   9  -7    1.54    0.61
   1  -9  -7    2.42    0.73
  -1  -9   7    1.90    0.76
   1  -9  -7    1.68    0.68
   1   9  -6    1.08    0.63
   1  -9  -6    0.18    0.56
   1  -9  -6    1.07    0.62
  -1  -9   6    2.32    0.76
   1   9  -5    0.24    0.53
   1  -9  -5    0.74    0.58
   1  -9  -5   -0.38    0.54
  -1  -9   5   -0.68    0.61
  -1   9   4   13.64    1.02
   1   9  -4   14.30    1.17
   1  -9  -4   17.17    1.32
  -1  -9   4   15.38    1.42
   1  -9  -4   15.14    1.31
   1   9  -3    0.45    0.47
  -1   9   3    0.67    0.46
  -1  -9   3    0.29    0.69
   1  -9  -3    0.84    0.62
   1  -9  -3    0.55    0.61
  -1   9   2   44.33    2.00
   1   9  -2   45.02    3.02
   1   9  -2   41.32    2.04
   1  -9  -2   44.90    2.28
  -1  -9   2   43.39    2.37
   1  -9  -2   47.43    2.46
  -1   9   1    0.03    0.45
   1   9  -1   -0.28    0.43
   1   9  -1   -0.07    0.74
  -1  -9   1    0.08    0.64
   1  -9  -1   -0.09    0.61
  -1   9   0   69.83    2.79
   1   9   0   67.29    2.75
   1   9   0   68.26    3.90
  -1  -9   0   66.46    3.16
   1  -9   0   66.81    3.13
   1   9   1   -0.26    0.41
  -1   9  -1   -0.29    0.43
   1   9   1    0.26    0.71
   1  -9   1   -0.79    0.61
  -1  -9  -1   -0.55    0.62
   1   9   2   26.25    2.14
  -1   9  -2   23.66    1.46
   1   9   2   21.78    1.31
   1  -9   2   21.79    1.61
  -1  -9  -2   27.01    1.69
  -1   9  -3    1.40    0.58
   1   9   3    1.80    0.51
  -1  -9  -3    2.07    0.69
  -1  -9  -3    1.73    0.69
   1  -9   3    2.41    0.78
  -1   9  -4    1.66    0.64
  -1  -9  -4    1.92    0.76
  -1  -9  -4    2.42    0.73
   1  -9   4    1.71    0.71
  -1   9  -5    2.53    0.65
  -1  -9  -5    3.54    0.79
  -1  -9  -5    3.22    0.76
   1  -9   5    3.02    0.81
  -1   9  -6    8.50    1.01
  -1  -9  -6   10.53    1.11
   1  -9   6   10.84    1.16
  -1  -9  -6    8.48    1.05
  -1   9  -7    2.53    0.69
  -1  -9  -7    2.71    0.73
   1  -9   7    2.26    0.78
  -1  -9  -7    2.35    0.77
  -1   9  -8   25.80    1.66
  -1  -9  -8   28.86    1.86
  -1  -9  -8   24.01    1.75
   1  -9   8   27.42    1.81
  -1   9  -9   -0.15    0.56
  -1  -9  -9   -0.18    0.57
   1  -9   9    0.06    0.64
  -1  -9  -9    0.28    0.62
  -1   9 -10   35.57    2.04
  -1  -9 -10   35.50    2.14
  -1  -9 -10   35.25    2.12
   1  -9  10   32.86    2.07
  -1   9 -11    1.82    0.80
   1  -9  11    1.49    0.78
  -1  -9 -11    1.90    0.75
  -1  -9 -11    1.33    0.75
  -1   9 -12   26.67    1.85
  -1  -9 -12   28.54    1.94
   1  -9  12   27.91    1.98
  -1  -9 -12   31.87    2.06
  -1   9 -13    0.70    0.75
  -1  -9 -13   -0.31    0.70
  -1  -9 -13    0.80    0.69
   1  -9  13    0.10    0.72
   1  10 -10    8.25    1.12
  -1 -10  10    7.24    1.17
   1 -10 -10    7.64    1.08
   1  10  -9    5.56    0.99
  -1 -10   9    5.57    1.07
   1 -10  -9    5.01    0.94
   1  10  -8   11.47    1.18
  -1 -10   8   13.93    1.41
   1 -10  -8   16.72    1.48
   1  10  -7   -0.14    0.58
  -1 -10   7   -0.38    0.72
   1 -10  -7    0.29    0.65
   1  10  -6   29.94    1.80
  -1 -10   6   30.74    2.10
   1 -10  -6   33.83    2.13
   1  10  -5    1.23    0.61
   1 -10  -5    1.05    0.71
  -1 -10   5    1.19    0.83
   1  10  -4   26.60    1.68
  -1 -10   4   30.97    2.04
   1  10  -3    8.23    0.92
  -1 -10   3    6.96    1.14
   1  10  -2    5.78    0.84
  -1  10   2    5.63    0.81
   1 -10  -2    5.30    0.92
  -1 -10   2    7.81    1.15
  -1  10   1   11.23    1.02
   1  10  -1   10.27    0.97
  -1 -10   1   12.54    1.35
   1  10   0    1.73    0.60
  -1  10   0    1.17    0.60
  -1 -10   0    1.64    0.82
   1  10   1   14.06    1.10
  -1  10  -1   12.28    1.10
  -1 -10  -1   13.40    1.36
  -1  10  -2   24.66    1.59
  -1 -10  -2   26.34    1.83
   1 -10   2   27.27    1.87
  -1  10  -3    2.90    0.74
  -1 -10  -3    3.94    0.95
   1 -10   3    1.08    0.85
  -1  10  -4   44.80    2.33
   1 -10   4   50.51    2.65
  -1 -10  -4   48.43    2.60
  -1  10  -5   -0.06    0.60
   1 -10   5    0.20    0.83
  -1 -10  -5    0.72    0.72
  -1  10  -6   25.54    1.79
  -1 -10  -6   36.13    2.06
  -1  10  -7    4.94    0.88
  -1 -10  -7    5.80    1.02
  -1 -10  -7    2.61    0.88
  -1  10  -8    9.25    1.15
  -1 -10  -8    7.98    1.14
  -1 -10  -8    9.91    1.20
  -1  10  -9    7.52    1.13
  -1 -10  -9   10.59    1.26
  -1 -10  -9    8.61    1.16
  -1  10 -10    0.24    0.72
  -1 -10 -10   -0.34    0.69
  -1 -10 -10   -0.01    0.66
   1  11  -4    0.49    0.67
  -1 -11   4   -1.14    0.80
   1  11  -3   10.88    1.15
  -1 -11   3   10.98    1.47
   1  11  -2    1.58    0.71
  -1 -11   2    3.63    1.14
  -1  11   1    0.30    0.60
   1  11  -1    0.20    0.62
  -1 -11   1   -0.25    0.90
  -1  11   0    9.02    1.05
   1  11   0    8.91    1.01
  -1 -11   0   11.82    1.37
  -1  11  -1    8.88    1.06
  -1 -11  -1    9.10    1.24
  -1  11  -2    1.73    0.68
  -1  11  -3   22.65    1.63
  -1  11  -4   -0.43    0.58
   2   0 -23    0.76    0.84
   2   0 -22   49.95    2.80
   2   0 -21   -0.06    0.65
   2   0 -20    9.85    1.18
   2   0 -19   -0.72    0.46
   2   0 -18    1.30    0.60
   2   0 -17    0.99    0.53
   2   0 -16   33.27    1.81
   2   0 -15    0.62    0.28
   2   0 -15    0.50    0.40
   2   0 -14  160.70    6.12
   2   0 -14  171.47    5.44
   2   0 -13    0.28    0.34
   2   0 -13    0.35    0.23
   2   0 -12  274.31    9.70
   2   0 -12  281.40    8.79
   2   0 -11    0.05    0.25
   2   0 -11    0.00    0.16
   2   0 -10  190.14    6.91
   2   0 -10  202.94    6.27
   2   0  -9    0.30    0.15
   2   0  -9    0.12    0.21
   2   0  -8    3.00    0.34
   2   0  -8    3.43    0.28
   2   0  -7    0.25    0.15
   2   0  -7    0.47    0.13
   2   0  -6  126.08    3.94
   2   0  -6  120.91    4.31
   2   0  -5    0.14    0.10
   2   0  -5   -0.01    0.07
   2   0  -4  259.55    8.75
   2   0  -4  260.43    8.08
   2   0  -3    0.11    0.07
   2   0  -3    0.08    0.05
   2   0  -2  740.02   22.55
  -2   0   2  715.08   30.06
   2   0  -2  726.70   24.63
  -2   0   1    0.04    0.03
   2   0  -1    0.01    0.03
   2   0  -1    0.06    0.04
   2   0   0  567.97   18.07
  -2   0   0  582.50   18.18
  -2   0  -1    0.50    0.08
  -2   0  -1    0.17    0.06
  -2   0  -2    1.90    0.17
  -2   0  -2    2.29    0.15
  -2   0  -4   56.42    1.84
  -2   0  -4   56.37    2.07
  -2   0  -5    0.16    0.13
  -2   0  -5    0.14    0.09
  -2   0  -6   47.09    1.95
  -2   0  -6   53.07    1.70
  -2   0  -7   -0.02    0.15
  -2   0  -7    0.02    0.12
  -2   0  -8  272.28    8.31
  -2   0  -8  257.66    9.15
  -2   0  -9    0.19    0.16
  -2   0  -9    0.03    0.21
  -2   0 -10  204.91    6.32
  -2   0 -10  191.69    7.04
  -2   0 -11    0.15    0.19
  -2   0 -11    0.26    0.30
  -2   0 -12   94.57    3.16
  -2   0 -12   92.92    3.72
  -2   0 -13    0.24    0.36
  -2   0 -13    0.28    0.25
  -2   0 -14    0.81    0.46
  -2   0 -15    0.32    0.43
  -2   0 -16   56.15    2.71
  -2   0 -17    0.44    0.57
  -2   0 -18  124.03    5.12
  -2   0 -19    0.14    0.63
  -2   0 -20   58.23    3.03
  -2   0 -21    0.91    0.74
  -2   0 -22   12.36    1.51
   2   1 -22    1.08    0.79
   2  -1 -22    1.71    0.86
   2   1 -21   15.77    1.49
   2  -1 -21   18.65    1.57
   2   1 -20    9.41    1.09
   2  -1 -20    7.14    1.05
   2   1 -19    2.05    0.67
   2  -1 -19    1.70    0.70
   2   1 -18   32.63    1.90
   2  -1 -18   29.77    1.84
  -2   1  17    0.75    0.54
   2   1 -17    0.90    0.51
   2   1 -17    0.28    0.38
   2  -1 -17    1.18    0.56
  -2   1  16  114.55    5.33
   2   1 -16  114.40    3.86
   2   1 -16   99.67    4.33
   2  -1 -16  109.58    4.43
   2   1 -15   50.17    2.30
   2   1 -15   47.61    1.92
  -2   1  15   49.07    2.73
   2  -1 -15   47.63    2.30
   2   1 -14   20.16    1.01
   2   1 -14   19.09    1.22
  -2   1  14   19.37    1.44
   2  -1 -14   19.46    0.87
   2  -1 -14   20.13    1.26
   2   1 -13   57.85    2.51
   2   1 -13   60.01    2.20
  -2   1  13   58.76    3.04
   2  -1 -13   59.14    2.57
   2  -1 -13   60.03    2.05
   2   1 -12    0.87    0.29
   2   1 -12    1.48    0.38
  -2   1  12    1.22    0.42
   2  -1 -12    2.17    0.45
   2  -1 -12    1.23    0.23
   2   1 -11   34.61    1.58
  -2   1  11   32.01    1.88
   2   1 -11   35.19    1.38
   2  -1 -11   35.28    1.25
   2  -1 -11   32.17    1.57
   2   1 -10   59.22    2.40
   2   1 -10   59.58    2.13
  -2   1  10   57.56    2.88
   2  -1 -10   60.50    2.01
   2  -1 -10   60.62    2.40
   2   1  -9   31.93    1.43
  -2   1   9   30.95    1.72
   2   1  -9   33.50    1.26
   2  -1  -9   32.22    1.15
   2  -1  -9   32.19    1.42
   2   1  -8  134.19    4.24
  -2   1   8  124.14    5.62
   2  -1  -8  133.67    4.12
   2  -1  -8  126.47    4.61
   2   1  -7    0.20    0.16
   2   1  -7    0.33    0.15
  -2   1   7    0.39    0.21
   2  -1  -7    0.68    0.18
   2  -1  -7    0.68    0.13
  -2   1   6  166.27    7.00
   2   1  -6  165.10    5.74
   2   1  -6  167.05    5.29
   2  -1  -6  166.57    5.73
   2  -1  -6  165.16    5.20
   2   1  -5    2.57    0.22
  -2   1   5    2.47    0.19
   2   1  -5    2.92    0.26
   2   1  -5    2.72    0.21
  -2   1   5    2.35    0.29
   2  -1  -5    2.94    0.25
   2  -1  -5    2.44    0.19
   2   1  -4   32.44    1.15
  -2   1   4   33.15    1.52
   2   1  -4   34.13    1.25
  -2   1   4   31.40    1.09
   2   1  -4   30.63    1.19
   2  -1  -4   32.19    1.08
  -2  -1   4   33.87    1.29
   2  -1  -4   30.68    1.20
   2  -1  -4   30.82    1.51
  -2   1   3  368.56   15.39
  -2   1   3  378.82   11.69
   2   1  -3  375.93   12.76
  -2  -1   3  381.57   12.76
   2  -1  -3  363.86   15.38
   2  -1  -3  395.64   11.70
   2  -1  -3  377.94   12.61
   2  -1  -3  379.22   12.79
   2   1  -2    5.06    0.26
  -2   1   2    4.37    0.33
   2   1  -2    4.47    0.27
  -2   1   2    5.11    0.25
   2   1  -2    5.15    0.26
  -2   1   2    5.57    0.26
  -2  -1   2    5.36    0.30
   2  -1  -2    4.24    0.32
   2  -1  -2    4.49    0.24
  -2  -1   2    5.27    0.27
  -2   1   1  325.02    9.64
   2   1  -1  316.44   12.82
   2   1  -1  318.80    9.61
  -2   1   1  313.55   10.50
  -2   1   1  300.45   12.67
   2  -1  -1  313.92   10.51
   2  -1  -1  300.46   12.67
  -2  -1   1  293.57   12.76
   2   1   0   79.65    3.44
   2   1   0   85.70    2.62
  -2   1   0   86.46    3.52
  -2  -1   0   78.81    3.43
   2  -1   0   82.87    3.51
   2   1   1  274.23    8.08
   2   1   1  256.20   10.64
  -2   1  -1  266.39    8.11
  -2  -1  -1  254.37    8.76
  -2  -1  -1  253.54   10.63
   2  -1   1  257.04   10.69
   2   1   2  448.55   20.18
  -2   1  -2  517.77   15.25
   2   1   2  478.80   15.34
  -2   1  -2  526.77   16.45
  -2   1  -3   14.95    0.65
  -2   1  -3   14.19    0.61
  -2  -1  -3   16.03    0.53
  -2  -1  -3   15.41    0.72
  -2   1  -4   48.56    1.82
  -2   1  -4   48.04    1.68
  -2  -1  -4   50.41    1.57
  -2  -1  -4   48.90    1.87
  -2   1  -5  105.14    3.74
  -2   1  -5  105.00    3.43
  -2  -1  -5  110.06    3.32
  -2  -1  -5  101.77    3.78
  -2   1  -6   51.69    1.86
  -2   1  -6   52.78    2.06
  -2  -1  -6   54.23    2.11
  -2  -1  -6   56.12    1.73
  -2   1  -7   96.79    3.15
  -2   1  -7   92.11    3.46
  -2  -1  -7   98.40    2.99
  -2  -1  -7   90.46    3.49
  -2   1  -8   17.17    0.79
  -2   1  -8   16.03    0.89
  -2  -1  -8   15.93    0.61
  -2  -1  -8   16.32    0.94
  -2   1  -9   73.25    2.83
  -2   1  -9   71.82    2.50
  -2  -1  -9   70.76    2.86
  -2  -1  -9   73.55    2.34
  -2   1 -10    1.70    0.30
  -2   1 -10    0.90    0.31
  -2  -1 -10    0.73    0.16
  -2  -1 -10    0.97    0.34
  -2   1 -11   13.13    0.75
  -2   1 -11   13.41    0.93
  -2  -1 -11   13.44    0.95
  -2  -1 -11   13.28    0.58
  -2   1 -12   71.31    2.58
  -2   1 -12   73.67    2.99
  -2  -1 -12   72.65    3.04
  -2   1 -13    5.66    0.69
  -2   1 -13    6.39    0.56
  -2  -1 -13    6.33    0.76
  -2   1 -14   70.58    3.07
  -2   1 -14   72.30    2.63
  -2  -1 -14   72.43    3.14
  -2   1 -15    3.88    0.69
  -2   1 -15    3.44    0.49
  -2  -1 -15    4.95    0.75
  -2   1 -16   31.67    1.87
  -2  -1 -16   36.01    2.02
  -2   1 -17   11.41    1.11
  -2  -1 -17   10.82    1.15
  -2   1 -18    2.79    0.72
  -2  -1 -18    3.97    0.88
  -2   1 -19   32.93    2.10
  -2  -1 -19   33.03    2.11
  -2   1 -20    0.35    0.71
  -2  -1 -20    0.74    0.77
  -2   1 -21   20.52    1.74
  -2  -1 -21   22.79    1.88
   2   2 -22    2.92    0.92
   2  -2 -22    4.76    1.06
   2   2 -21   16.21    1.51
   2  -2 -21   18.19    1.64
   2   2 -20    4.10    0.83
   2  -2 -20    3.14    0.82
   2   2 -19   58.06    2.86
   2  -2 -19   61.46    3.00
   2   2 -18    1.48    0.48
   2   2 -18    3.36    0.68
   2  -2 -18    2.51    0.74
   2   2 -17   68.79    3.10
   2   2 -17   69.27    2.73
  -2   2  17   72.22    3.79
   2  -2 -17   69.89    3.22
   2   2 -16    2.25    0.47
  -2   2  16    2.10    0.62
   2   2 -16    2.34    0.60
   2  -2 -16    2.18    0.60
   2   2 -15   36.73    1.63
  -2   2  15   35.16    2.23
   2   2 -15   37.48    1.86
   2  -2 -15   33.91    1.89
   2   2 -14   20.37    1.27
   2   2 -14   22.43    1.15
  -2   2  14   21.82    1.57
   2  -2 -14   21.83    1.34
  -2   2  13    6.95    0.84
   2   2 -13    7.40    0.63
   2   2 -13    8.66    0.76
   2  -2 -13    9.13    0.83
   2   2 -12   25.00    1.20
  -2   2  12   26.53    0.98
   2   2 -12   24.41    1.33
  -2   2  12   26.94    1.65
   2  -2 -12   24.65    1.38
   2  -2 -12   26.13    0.97
   2   2 -11   16.29    0.95
  -2   2  11   20.07    0.76
   2   2 -11   19.49    0.99
   2   2 -11   17.09    1.06
  -2   2  11   17.76    1.28
   2  -2 -11   20.19    0.77
   2  -2 -11   19.10    1.12
   2   2 -10    2.72    0.43
  -2   2  10    3.03    0.51
  -2   2  10    4.72    0.31
   2   2 -10    3.88    0.39
   2   2 -10    3.23    0.38
   2  -2 -10    3.74    0.46
   2  -2 -10    4.59    0.31
  -2   2   9  179.64    7.99
   2   2  -9  181.73    6.52
   2   2  -9  182.26    6.56
   2   2  -9  182.85    6.04
  -2   2   9  189.47    5.85
   2  -2  -9  184.81    6.57
   2  -2  -9  200.82    5.86
  -2   2   8    4.20    0.51
   2   2  -8    4.48    0.44
  -2   2   8    4.97    0.30
   2   2  -8    4.87    0.40
   2   2  -8    5.01    0.42
   2  -2  -8    4.88    0.32
   2  -2  -8    4.83    0.46
  -2   2   7  342.85   14.86
   2   2  -7  354.77   11.30
   2   2  -7  356.51   12.22
   2   2  -7  358.47   12.27
  -2   2   7  378.62   11.16
   2  -2  -7  344.00   12.19
  -2  -2   7  382.83   12.35
   2   2  -6   23.06    1.07
  -2   2   6   23.49    1.30
   2   2  -6   22.51    0.98
   2   2  -6   23.67    1.03
  -2   2   6   25.59    0.87
   2  -2  -6   23.15    1.31
   2  -2  -6   22.63    1.03
  -2  -2   6   26.05    1.17
   2   2  -5  309.69   10.80
   2   2  -5  310.02   10.73
  -2   2   5  342.90    9.86
  -2   2   5  295.20   13.06
   2   2  -5  318.09    9.95
  -2  -2   5  322.84   10.80
   2  -2  -5  317.73   10.72
  -2  -2   5  318.98   10.81
  -2   2   4    2.49    0.32
   2   2  -4    2.66    0.24
   2   2  -4    2.51    0.25
   2   2  -4    2.76    0.27
  -2   2   4    3.22    0.22
   2  -2  -4    3.06    0.27
   2  -2  -4    2.40    0.32
   2  -2  -4    2.72    0.24
  -2  -2   4    2.45    0.24
  -2  -2   4    2.97    0.30
  -2   2   3    4.47    0.27
  -2   2   3    3.86    0.39
   2   2  -3    4.70    0.31
   2   2  -3    4.72    0.34
   2  -2  -3    4.00    0.30
  -2  -2   3    4.93    0.33
  -2  -2   3    5.04    0.36
   2  -2  -3    3.85    0.38
   2  -2  -3    3.50    0.28
   2   2  -2    1.43    0.19
  -2   2   2    2.06    0.18
  -2   2   2    2.18    0.28
   2   2  -2    1.72    0.19
   2  -2  -2    1.30    0.17
  -2  -2   2    1.20    0.21
   2  -2  -2    1.59    0.25
  -2  -2   2    1.33    0.20
  -2  -2   2    1.30    0.19
   2  -2  -2    2.14    0.19
   2   2  -1   36.75    1.72
  -2   2   1   41.29    1.81
   2   2  -1   37.76    1.31
  -2   2   1   37.88    1.31
  -2  -2   1   34.37    1.69
  -2  -2   1   37.45    1.46
   2  -2  -1   38.68    1.38
   2  -2  -1   37.72    1.44
   2  -2  -1   37.92    1.79
  -2  -2   1   37.35    1.46
  -2   2   0    7.09    0.42
   2   2   0    7.68    0.35
  -2   2   0    6.93    0.54
   2   2   0    7.43    0.47
  -2   2   0    7.26    0.38
   2  -2   0    6.63    0.40
  -2  -2   0    6.79    0.44
   2  -2   0    7.31    0.36
  -2  -2   0    6.10    0.43
  -2   2  -1  237.52    7.43
  -2   2  -1  232.88    7.95
  -2   2  -1  239.94    8.13
   2   2   1  228.50    9.72
  -2   2  -1  252.57    9.86
   2   2   1  239.08    7.36
   2  -2   1  248.41    7.98
  -2  -2  -1  222.00    9.70
   2  -2   1  239.66    9.85
  -2  -2  -1  227.26    8.06
  -2   2  -2    4.80    0.29
   2   2   2    4.24    0.36
  -2   2  -2    4.31    0.32
  -2   2  -2    4.56    0.35
   2   2   2    5.21    0.24
   2  -2   2    4.40    0.45
  -2  -2  -2    4.07    0.35
  -2  -2  -2    4.38    0.36
   2  -2   2    4.85    0.32
   2   2   3  192.79    5.85
  -2   2  -3  194.55    6.40
  -2   2  -3  186.74    5.97
   2   2   3  185.75    7.81
  -2  -2  -3  182.45    6.48
  -2  -2  -3  184.13    7.81
  -2   2  -4    8.93    0.50
  -2   2  -4    9.19    0.50
   2   2   4    9.93    0.64
  -2  -2  -4    8.01    0.55
  -2   2  -5  277.90    9.38
   2   2   5  276.11   11.44
  -2   2  -5  277.71    8.71
  -2  -2  -5  271.39    9.46
  -2   2  -6    3.94    0.38
   2   2   6    4.12    0.46
  -2   2  -6    4.53    0.38
  -2  -2  -6    3.31    0.39
   2   2   7  113.41    4.93
  -2   2  -7  111.07    3.73
  -2   2  -7  112.56    4.02
  -2  -2  -7  106.98    4.09
  -2   2  -8   39.52    1.56
  -2   2  -8   39.95    1.70
  -2  -2  -8   40.14    1.78
  -2   2  -9    3.18    0.44
  -2   2  -9    2.57    0.38
   2   2   9    3.26    0.50
  -2  -2  -9    3.26    0.48
  -2   2 -10   26.34    1.37
   2   2  10   27.66    1.66
  -2   2 -10   27.96    1.24
  -2  -2 -10   29.15    1.48
  -2   2 -11   79.84    3.22
  -2   2 -11   81.36    2.92
   2   2  11   79.66    3.91
  -2  -2 -11   84.03    3.34
   2   2  12    2.04    0.53
  -2   2 -12    2.36    0.41
  -2   2 -12    1.61    0.43
  -2  -2 -12    2.43    0.53
  -2   2 -13  159.17    5.90
   2   2  13  157.96    7.17
  -2   2 -13  158.50    5.35
  -2  -2 -13  158.10    6.02
  -2   2 -14    1.12    0.40
   2   2  14    1.56    0.55
  -2   2 -14    1.20    0.49
  -2  -2 -14    1.18    0.56
  -2   2 -15   77.10    3.29
  -2   2 -15   74.35    2.89
   2   2  15   77.43    3.99
  -2  -2 -15   78.27    3.42
  -2   2 -16    7.06    0.70
   2   2  16    8.31    1.06
  -2   2 -16    6.73    0.84
  -2  -2 -16    6.54    0.92
  -2   2 -17   27.20    1.75
  -2  -2 -17   27.01    1.79
  -2   2 -18    5.23    0.90
  -2  -2 -18    5.77    1.01
  -2   2 -19    1.28    0.68
  -2  -2 -19    1.01    0.76
  -2   2 -20    3.23    0.84
  -2  -2 -20    5.02    1.06
  -2   2 -21   16.05    1.51
  -2  -2 -21   15.65    1.60
   2   3 -22    0.82    0.78
   2  -3 -22    0.78    0.84
  -2  -3  22   -1.04    0.80
   2   3 -21   31.35    2.06
  -2  -3  21   23.68    2.15
   2  -3 -21   32.97    2.20
   2   3 -20    2.40    0.80
   2  -3 -20    3.34    0.94
   2   3 -19    8.86    1.08
   2   3 -19    7.79    0.90
   2  -3 -19    8.30    1.10
   2   3 -18   14.25    1.23
   2   3 -18   14.53    1.10
   2  -3 -18   14.25    1.36
   2   3 -17    3.43    0.70
   2   3 -17    3.67    0.63
   2  -3 -17    3.58    0.78
   2   3 -16   24.51    1.39
   2   3 -16   28.01    1.61
  -2   3  16   28.25    1.92
   2  -3 -16   24.35    1.60
   2   3 -15   34.83    1.62
  -2   3  15   33.50    2.13
   2   3 -15   31.48    1.75
   2  -3 -15   32.39    1.81
   2   3 -14    2.95    0.52
   2   3 -14    3.18    0.57
  -2   3  14    4.23    0.74
   2  -3 -14    2.68    0.62
   2   3 -13   98.04    3.68
  -2   3  13  104.75    4.92
   2   3 -13  102.04    4.03
   2  -3 -13  102.79    4.08
  -2  -3  13  108.26    4.28
   2   3 -12    2.34    0.47
   2   3 -12    2.94    0.47
  -2   3  12    3.01    0.61
   2  -3 -12    3.12    0.56
  -2  -3  12    2.41    0.57
   2   3 -11  149.16    5.18
  -2   3  11  152.20    6.87
   2   3 -11  152.15    5.64
   2   3 -11  158.23    5.60
  -2  -3  11  157.12    5.83
   2  -3 -11  155.56    5.66
  -2   3  10   32.04    1.08
   2   3 -10   30.92    1.37
  -2   3  10   30.76    1.81
   2   3 -10   29.65    1.47
   2   3 -10   30.35    1.42
  -2  -3  10   32.46    1.63
   2  -3 -10   28.24    1.48
   2   3  -9   54.96    2.25
   2   3  -9   51.71    2.07
  -2   3   9   57.04    1.81
   2   3  -9   54.89    2.21
   2  -3  -9   51.27    2.22
  -2  -3   9   56.42    2.38
  -2   3   8   40.14    2.18
   2   3  -8   41.88    1.67
  -2   3   8   44.02    1.44
   2   3  -8   41.67    1.79
   2   3  -8   42.61    1.77
   2  -3  -8   41.59    1.79
  -2  -3   8   42.16    1.89
  -2   3   7    8.55    0.75
   2   3  -7    9.58    0.64
   2   3  -7   10.01    0.67
   2   3  -7    9.47    0.61
  -2   3   7    9.36    0.45
   2  -3  -7    8.90    0.65
  -2  -3   7    9.02    0.74
   2   3  -6  130.16    4.32
  -2   3   6  127.42    5.66
  -2   3   6  134.43    4.13
   2   3  -6  126.75    4.64
  -2  -3   6  130.62    4.71
   2  -3  -6  128.69    5.67
   2  -3  -6  129.37    4.62
   2   3  -5  194.19    6.32
  -2   3   5  205.16    6.18
   2   3  -5  185.51    6.85
   2   3  -5  185.65    6.79
  -2  -3   5  195.15    6.85
   2  -3  -5  200.35    6.79
  -2  -3   5  200.64    6.87
   2  -3  -5  196.82    8.32
   2  -3  -5  202.16    6.84
   2   3  -4  138.21    4.35
   2   3  -4  130.16    4.65
  -2   3   4  125.26    5.69
   2   3  -4  133.93    4.71
  -2   3   4  134.16    4.22
  -2  -3   4  134.45    4.72
   2  -3  -4  132.52    4.63
   2  -3  -4  126.20    5.68
   2  -3  -4  129.21    4.67
  -2  -3   4  133.60    4.70
  -2  -3   4  133.46    5.69
  -2   3   3  316.22    9.71
   2   3  -3  317.85    9.79
  -2   3   3  307.71   12.90
   2   3  -3  310.91   10.68
  -2  -3   3  309.60   10.59
   2  -3  -3  310.97   10.52
   2  -3  -3  306.88   10.64
  -2  -3   3  313.33   12.86
  -2  -3   3  306.14   10.67
   2  -3  -3  309.70   12.89
  -2   3   2    1.05    0.28
  -2   3   2    0.60    0.15
   2   3  -2    0.45    0.18
   2   3  -2    0.74    0.18
   2   3  -2    0.42    0.21
  -2  -3   2    0.41    0.21
   2  -3  -2    0.65    0.24
  -2  -3   2    0.40    0.20
  -2  -3   2    0.36    0.17
   2  -3  -2    0.90    0.20
   2  -3  -2    0.87    0.18
   2   3  -1  266.50   10.61
  -2   3   1  260.00   10.67
   2   3  -1  259.01    8.02
  -2   3   1  248.58    8.01
   2  -3  -1  256.05    8.79
  -2  -3   1  248.46    8.80
  -2  -3   1  257.23    8.73
   2  -3  -1  249.30    8.64
  -2  -3   1  249.14   10.54
  -2   3   0    6.78    0.42
   2   3   0    7.44    0.41
  -2   3   0    6.82    0.62
   2   3   0    6.19    0.55
   2  -3   0    7.02    0.49
   2  -3   0    7.62    0.44
  -2  -3   0    6.58    0.52
   2  -3   0    7.26    0.62
  -2  -3   0    7.55    0.50
  -2  -3   0    6.17    0.52
  -2   3  -1   82.40    3.85
   2   3   1   89.07    3.76
  -2   3  -1   83.83    2.86
   2   3   1   92.09    2.81
   2  -3   1   85.44    3.04
  -2  -3  -1   86.43    3.16
  -2  -3  -1   85.35    3.71
   2  -3   1   81.37    3.14
   2  -3   1   81.71    3.85
   2   3   2   21.87    1.19
  -2   3  -2   22.18    0.93
   2   3   2   23.57    0.84
  -2   3  -2   22.56    0.94
   2  -3   2   22.46    1.32
  -2  -3  -2   21.06    1.16
  -2  -3  -2   20.98    1.04
   2  -3   2   21.74    0.96
  -2   3  -3    3.50    0.34
   2   3   3    3.41    0.41
   2   3   3    3.34    0.25
  -2   3  -3    3.49    0.38
  -2   3  -3    3.84    0.35
  -2  -3  -3    3.77    0.40
  -2  -3  -3    3.72    0.38
   2  -3   3    3.87    0.51
   2  -3   3    4.24    0.37
   2   3   4   68.28    2.14
  -2   3  -4   67.46    2.59
   2   3   4   64.56    3.02
  -2   3  -4   67.63    2.46
   2  -3   4   68.98    2.52
  -2  -3  -4   65.51    2.56
   2  -3   4   61.37    3.13
  -2  -3  -4   66.13    3.03
  -2   3  -5   15.01    0.86
   2   3   5   14.62    0.97
   2   3   5   14.56    0.53
  -2   3  -5   14.69    0.77
  -2   3  -5   15.51    0.80
  -2  -3  -5   14.16    0.84
  -2  -3  -5   14.50    0.96
   2  -3   5   15.76    0.86
  -2   3  -6   48.73    1.90
  -2   3  -6   48.30    1.82
   2   3   6   47.96    2.35
  -2   3  -6   45.21    1.98
  -2  -3  -6   45.04    1.99
   2  -3   6   48.96    1.99
   2   3   7  137.50    6.12
  -2   3  -7  145.45    5.16
  -2   3  -7  143.23    4.70
  -2   3  -7  141.62    5.02
  -2  -3  -7  132.96    5.09
  -2   3  -8    0.26    0.24
   2   3   8    0.17    0.27
  -2   3  -8    0.03    0.24
  -2  -3  -8    0.10    0.27
  -2   3  -9  172.63    6.05
  -2   3  -9  168.89    5.62
   2   3   9  168.47    7.38
  -2  -3  -9  165.25    6.17
  -2   3 -10    9.05    0.74
  -2   3 -10   10.93    0.81
   2   3  10   11.43    0.98
  -2  -3 -10   10.79    0.91
   2   3  11  109.30    5.03
  -2   3 -11  104.69    3.80
  -2   3 -11  106.33    4.09
  -2  -3 -11  109.50    4.23
   2   3  12   26.61    1.76
  -2   3 -12   26.79    1.36
  -2   3 -12   30.24    1.51
  -2  -3 -12   26.50    1.57
   2   3  13    4.56    0.76
  -2   3 -13    2.74    0.53
  -2   3 -13    3.42    0.54
  -2  -3 -13    4.32    0.71
  -2   3 -14   35.20    1.78
  -2   3 -14   32.82    1.60
   2   3  14   31.74    2.08
  -2  -3 -14   30.89    1.89
  -2   3 -15    7.69    0.86
   2   3  15    8.09    1.05
  -2   3 -15    6.58    0.73
  -2  -3 -15    8.48    1.01
  -2   3 -16    6.03    0.73
  -2   3 -16    5.51    0.77
  -2  -3 -16    5.63    0.94
  -2   3 -17   38.30    1.91
  -2   3 -17   42.52    2.18
  -2  -3 -17   40.47    2.34
  -2   3 -18   -0.44    0.49
  -2  -3 -18    0.78    0.67
  -2   3 -19   47.78    2.58
  -2  -3 -19   48.62    2.74
  -2   3 -20    0.80    0.71
  -2  -3 -20    0.44    0.77
  -2   3 -21   31.46    2.11
  -2  -3 -21   33.50    2.34
   2   4 -21    5.35    1.04
   2  -4 -21    7.19    1.17
  -2  -4  21    6.14    1.28
   2   4 -20   26.36    1.77
   2   4 -20   26.42    1.60
  -2  -4  20   19.07    1.81
   2  -4 -20   21.91    1.86
   2   4 -19   13.90    1.32
   2   4 -19   15.18    1.22
  -2  -4  19   12.97    1.49
   2  -4 -19   12.95    1.39
   2   4 -18    5.30    0.79
   2   4 -18    4.37    0.85
   2  -4 -18    5.06    0.93
  -2  -4  18    3.73    0.98
   2   4 -17   13.44    1.05
   2   4 -17   12.16    1.14
   2  -4 -17   14.09    1.29
  -2  -4  17   12.70    1.34
   2   4 -16    8.35    0.87
   2   4 -16    8.40    0.97
  -2  -4  16   10.95    1.22
   2  -4 -16    9.80    1.02
   2   4 -15    7.66    0.81
   2   4 -15    7.29    0.86
  -2   4  15    6.62    1.00
  -2  -4  15    6.59    0.98
   2  -4 -15    7.71    0.93
   2   4 -14   51.39    2.44
  -2   4  14   56.26    3.04
   2   4 -14   53.83    2.30
  -2  -4  14   51.31    2.64
   2  -4 -14   52.88    2.54
   2   4 -13    0.96    0.47
  -2   4  13    0.87    0.50
   2   4 -13    0.72    0.38
  -2  -4  13    1.71    0.60
   2  -4 -13    0.85    0.48
   2   4 -12  115.65    4.40
   2   4 -12  111.97    4.06
  -2   4  12  117.22    5.40
  -2  -4  12  110.18    4.54
   2  -4 -12  114.10    4.43
  -2   4  11    5.39    0.75
   2   4 -11    4.24    0.56
   2   4 -11    3.73    0.55
   2  -4 -11    4.28    0.59
  -2  -4  11    5.26    0.71
   2   4 -10   81.24    3.03
  -2   4  10   80.81    3.97
   2   4 -10   83.11    3.26
   2  -4 -10   78.25    3.24
  -2  -4  10   86.76    3.43
  -2   4   9   32.04    1.91
   2   4  -9   32.41    1.57
  -2   4   9   33.50    1.17
   2   4  -9   31.58    1.46
   2  -4  -9   33.09    1.59
  -2  -4   9   33.52    1.68
   2   4  -8   22.53    1.22
   2   4  -8   23.78    1.15
  -2   4   8   23.34    0.88
  -2   4   8   22.55    1.47
  -2  -4   8   23.22    1.31
   2  -4  -8   21.88    1.19
  -2   4   7   34.83    1.96
   2   4  -7   34.36    1.59
   2   4  -7   36.37    1.61
   2   4  -7   33.78    1.48
  -2   4   7   35.11    1.26
   2  -4  -7   36.45    1.55
  -2  -4   7   34.34    1.65
   2  -4  -7   33.92    1.56
   2   4  -6   31.09    1.38
  -2   4   6   34.50    1.85
   2   4  -6   32.25    1.50
  -2   4   6   33.67    1.20
   2   4  -6   28.80    1.44
   2  -4  -6   35.95    1.49
  -2  -4   6   30.66    1.48
   2  -4  -6   35.84    1.50
  -2  -4   6   29.77    1.50
  -2  -4   6   31.32    1.81
  -2   4   5    2.62    0.27
   2   4  -5    2.89    0.37
  -2   4   5    2.96    0.49
   2   4  -5    2.79    0.39
   2  -4  -5    2.25    0.35
  -2  -4   5    3.18    0.44
  -2  -4   5    2.83    0.38
   2  -4  -5    2.73    0.36
  -2  -4   5    3.40    0.52
   2   4  -4  203.57    6.59
   2   4  -4  201.73    7.19
  -2   4   4  206.06    6.46
  -2   4   4  203.86    8.71
  -2  -4   4  204.05    8.67
   2  -4  -4  208.71    7.17
  -2  -4   4  203.69    7.13
   2  -4  -4  197.29    7.05
  -2  -4   4  201.28    7.20
  -2   4   3    2.99    0.29
   2   4  -3    2.79    0.33
  -2   4   3    3.07    0.48
   2   4  -3    2.23    0.34
   2  -4  -3    3.20    0.36
   2  -4  -3    3.19    0.47
  -2  -4   3    2.34    0.35
   2  -4  -3    3.20    0.38
  -2  -4   3    2.62    0.36
  -2  -4   3    2.08    0.40
   2   4  -2  206.51    6.50
  -2   4   2  208.91    8.67
  -2   4   2  199.76    6.44
   2   4  -2  201.68    8.60
   2  -4  -2  197.81    6.99
   2  -4  -2  199.65    7.11
   2  -4  -2  199.12    8.61
  -2  -4   2  202.89    8.56
  -2  -4   2  200.51    7.08
  -2  -4   2  203.71    7.15
   2   4  -1    5.95    0.45
  -2   4   1    6.40    0.46
   2   4  -1    5.33    0.60
  -2   4   1    6.76    0.69
  -2  -4   1    5.42    0.51
  -2  -4   1    5.44    0.53
  -2  -4   1    5.29    0.56
   2  -4  -1    6.28    0.51
   2  -4  -1    6.67    0.51
   2  -4  -1    6.72    0.67
  -2   4   0  334.62   10.94
  -2   4   0  354.51   14.56
   2   4   0  357.68   10.92
   2   4   0  352.83   14.46
  -2  -4   0  348.40   11.93
   2  -4   0  343.08   12.00
  -2  -4   0  348.25   12.02
   2  -4   0  349.05   14.53
   2  -4   0  348.49   11.81
  -2  -4   0  344.30   14.38
  -2   4  -1   21.44    1.28
  -2   4  -1   17.60    0.85
   2   4   1   16.46    1.10
   2   4   1   17.90    0.79
   2  -4   1   20.34    1.28
   2  -4   1   17.34    0.94
   2  -4   1   18.54    0.90
  -2  -4  -1   16.46    0.98
  -2  -4  -1   17.03    0.96
  -2  -4  -1   17.30    1.07
   2   4   2   16.99    1.07
  -2   4  -2   15.25    0.82
   2   4   2   17.71    0.74
  -2   4  -2   15.16    1.14
   2  -4   2   16.44    0.93
   2  -4   2   14.93    1.14
  -2  -4  -2   17.70    0.94
  -2  -4  -2   17.91    0.97
   2  -4   2   15.10    0.84
  -2  -4  -2   17.42    1.04
   2   4   3   48.26    2.40
   2   4   3   51.49    1.71
  -2   4  -3   46.66    1.84
  -2  -4  -3   46.73    2.01
  -2  -4  -3   48.49    2.37
   2  -4   3   51.38    1.97
   2   4   4    9.47    0.82
  -2   4  -4   11.63    0.71
   2   4   4   10.71    0.51
  -2   4  -4   10.69    0.66
   2  -4   4   11.89    0.71
  -2  -4  -4    9.85    0.72
  -2  -4  -4    9.32    0.78
  -2   4  -5   24.14    1.14
  -2   4  -5   22.08    1.11
   2   4   5   26.80    1.47
   2   4   5   24.55    0.89
  -2  -4  -5   22.99    1.21
   2  -4   5   23.78    1.19
  -2   4  -6   65.43    2.39
   2   4   6   63.54    2.05
  -2   4  -6   65.73    2.48
   2   4   6   59.53    3.03
  -2  -4  -6   59.84    2.57
   2  -4   6   63.86    2.55
   2   4   7    6.60    0.70
  -2   4  -7    5.57    0.58
  -2   4  -7    5.41    0.51
  -2   4  -7    5.33    0.56
  -2  -4  -7    5.87    0.62
   2  -4   7    5.84    0.61
  -2   4  -8  153.31    5.21
  -2   4  -8  158.76    5.71
  -2   4  -8  157.71    5.53
   2   4   8  148.90    6.76
  -2  -4  -8  147.12    5.63
   2  -4   8  153.35    5.64
  -2   4  -9    0.81    0.35
   2   4   9    0.45    0.38
  -2   4  -9    0.86    0.38
  -2  -4  -9    1.02    0.42
   2  -4   9    0.62    0.42
  -2   4 -10  115.37    4.34
  -2   4 -10  111.32    4.06
   2   4  10  121.24    5.37
  -2  -4 -10  110.12    4.46
   2  -4  10  115.31    4.50
   2   4  11   18.94    1.39
  -2   4 -11   16.79    1.09
  -2   4 -11   16.98    1.12
  -2  -4 -11   17.35    1.22
   2  -4  11   16.99    1.23
   2   4  12   24.58    1.70
  -2   4 -12   21.10    1.27
  -2   4 -12   24.39    1.38
  -2  -4 -12   24.91    1.53
   2  -4  12   25.77    1.56
  -2   4 -13   19.06    1.19
  -2   4 -13   17.38    1.21
   2   4  13   18.84    1.48
  -2  -4 -13   16.55    1.28
   2  -4  13   17.70    1.39
  -2   4 -14    0.64    0.43
  -2   4 -14    0.40    0.45
   2   4  14    1.21    0.57
   2  -4  14    0.20    0.51
  -2  -4 -14    1.56    0.61
  -2   4 -15   12.57    1.02
  -2   4 -15   14.81    1.19
  -2  -4 -15   15.51    1.31
  -2   4 -16   13.19    1.19
  -2   4 -16   13.43    1.11
  -2  -4 -16   11.32    1.21
  -2   4 -17    9.10    0.95
  -2   4 -17    7.88    1.00
  -2  -4 -17   10.40    1.24
  -2   4 -18   52.77    2.65
  -2   4 -18   54.89    2.47
  -2  -4 -18   55.72    2.93
   2  -4  18   43.98    2.77
  -2   4 -19    1.62    0.75
   2  -4  19    1.47    0.86
  -2  -4 -19    1.59    0.85
  -2   4 -20   26.41    1.91
  -2  -4 -20   27.24    2.07
   2  -4  20   28.33    2.21
   2   5 -20   15.10    1.47
   2   5 -20   17.04    1.42
  -2  -5  20   15.61    1.71
   2  -5 -20   17.57    1.63
   2   5 -19   -0.75    0.52
   2   5 -19    1.11    0.67
  -2  -5  19    0.74    0.79
   2  -5 -19   -0.08    0.68
   2   5 -18   42.92    2.33
   2   5 -18   40.58    2.10
  -2  -5  18   37.63    2.49
   2  -5 -18   43.40    2.43
   2   5 -17    0.08    0.50
   2   5 -17    0.08    0.52
   2  -5 -17   -0.21    0.58
  -2  -5  17    0.28    0.67
   2   5 -16   62.54    2.72
   2   5 -16   63.56    2.90
   2  -5 -16   62.80    3.02
  -2  -5  16   58.66    3.08
   2   5 -15    0.11    0.49
   2   5 -15    0.19    0.52
   2  -5 -15   -0.22    0.52
  -2  -5  15    0.11    0.64
   2   5 -14   38.12    1.97
  -2   5  14   39.81    2.43
   2   5 -14   38.79    1.89
   2  -5 -14   35.58    2.00
  -2  -5  14   31.08    2.02
   2   5 -13    4.12    0.70
  -2   5  13    4.13    0.80
   2   5 -13    4.43    0.67
   2  -5 -13    4.65    0.73
  -2  -5  13    4.66    0.82
   2   5 -12    0.48    0.46
  -2   5  12    1.74    0.63
   2   5 -12    1.62    0.51
  -2  -5  12    0.96    0.54
   2  -5 -12    1.07    0.45
   2   5 -11    1.07    0.45
   2   5 -11    1.43    0.49
  -2   5  11    1.18    0.54
   2  -5 -11    1.55    0.49
  -2  -5  11    1.39    0.57
   2   5 -10   46.32    2.24
  -2   5  10   52.99    2.83
   2   5 -10   48.99    2.12
   2  -5 -10   52.04    2.20
  -2  -5  10   49.22    2.37
   2  -5 -10   51.05    2.28
  -2   5   9    2.44    0.63
   2   5  -9    3.23    0.54
   2   5  -9    2.41    0.46
   2  -5  -9    2.78    0.46
  -2  -5   9    3.24    0.61
   2  -5  -9    3.28    0.52
  -2   5   8  193.50    8.45
  -2   5   8  198.26    6.08
   2   5  -8  191.15    6.42
   2   5  -8  183.24    6.85
   2  -5  -8  188.99    6.85
   2  -5  -8  193.71    6.90
  -2  -5   8  190.01    6.96
  -2   5   7    7.54    0.85
  -2   5   7    7.81    0.49
   2   5  -7    7.70    0.65
  -2  -5   7    7.59    0.71
   2  -5  -7    7.40    0.68
  -2  -5   7    6.41    0.69
   2  -5  -7    8.60    0.69
  -2   5   6  134.58    4.30
   2   5  -6  130.83    4.94
   2   5  -6  127.54    4.52
  -2   5   6  129.60    5.99
   2  -5  -6  129.42    4.82
   2  -5  -6  127.79    4.87
  -2  -5   6  138.57    4.96
  -2  -5   6  137.43    4.94
  -2   5   5    0.82    0.23
   2   5  -5    0.85    0.31
  -2   5   5    0.78    0.43
   2  -5  -5    0.52    0.29
  -2  -5   5    1.28    0.35
   2  -5  -5    1.34    0.33
  -2  -5   5    0.15    0.29
  -2   5   4   91.00    3.14
  -2   5   4   89.74    4.38
   2   5  -4   99.10    3.32
   2  -5  -4   88.15    3.47
  -2  -5   4  100.88    3.66
   2  -5  -4   88.12    3.56
  -2  -5   4   95.62    3.59
  -2   5   3    7.90    0.54
   2   5  -3    8.03    0.62
  -2   5   3    8.46    0.89
   2   5  -3    6.04    0.78
   2  -5  -3    7.94    0.66
  -2  -5   3    8.89    0.74
  -2  -5   3    7.40    0.66
   2  -5  -3    7.75    0.62
   2   5  -2   11.54    0.70
  -2   5   2    8.79    0.93
   2   5  -2   15.08    1.07
  -2   5   2    8.74    0.63
  -2  -5   2   11.65    0.82
  -2  -5   2   13.49    0.99
   2  -5  -2    9.52    0.73
   2  -5  -2   10.42    0.78
  -2  -5   2   11.89    0.82
   2   5  -1   12.62    1.05
  -2   5   1   12.57    0.71
  -2   5   1   12.32    1.05
   2   5  -1   13.59    0.74
   2  -5  -1   12.15    0.82
  -2  -5   1   12.11    0.86
  -2  -5   1   12.43    0.85
   2  -5  -1   13.90    0.85
  -2  -5   1   11.22    0.95
   2   5   0   40.00    2.37
  -2   5   0   47.79    1.80
  -2   5   0   51.76    2.58
   2   5   0   45.86    1.76
  -2  -5   0   45.48    2.34
  -2  -5   0   43.88    2.03
   2  -5   0   52.94    2.00
   2  -5   0   47.37    2.03
  -2  -5   0   44.77    2.03
  -2   5  -1    9.27    0.95
   2   5   1    9.69    0.58
  -2   5  -1    7.99    0.63
   2   5   1    8.43    0.83
   2  -5   1    7.86    0.67
   2  -5   1    8.88    0.71
  -2  -5  -1    9.86    0.73
  -2  -5  -1    8.18    0.73
  -2   5  -2  152.40    5.12
  -2   5  -2  162.08    6.91
   2   5   2  155.42    4.99
   2   5   2  146.56    6.72
  -2  -5  -2  144.16    5.58
   2  -5   2  155.25    5.63
   2  -5   2  160.62    5.50
  -2  -5  -2  150.47    5.64
   2   5   3    0.55    0.38
   2   5   3    0.37    0.19
  -2   5  -3   -0.08    0.23
  -2  -5  -3    0.24    0.28
   2  -5   3   -0.09    0.23
   2  -5   3    0.35    0.28
  -2  -5  -3    0.11    0.31
  -2   5  -4  135.47    4.65
   2   5   4  141.72    4.43
   2   5   4  136.85    6.10
  -2  -5  -4  132.95    5.05
  -2  -5  -4  138.60    5.11
   2  -5   4  133.46    4.95
   2   5   5    5.03    0.69
   2   5   5    5.02    0.38
  -2   5  -5    4.91    0.51
  -2   5  -5    4.43    0.51
  -2  -5  -5    4.43    0.59
   2  -5   5    4.31    0.53
  -2   5  -6   57.33    2.31
   2   5   6   61.06    3.00
   2   5   6   61.03    1.99
  -2   5  -6   56.20    2.35
   2  -5   6   56.83    2.43
  -2  -5  -6   57.18    2.49
  -2   5  -7    1.73    0.39
  -2   5  -7    0.73    0.37
   2   5   7    1.65    0.49
  -2  -5  -7    1.50    0.46
   2  -5   7    1.13    0.41
  -2   5  -8   11.36    0.86
  -2   5  -8   10.52    0.90
   2   5   8   13.04    1.12
   2  -5   8   10.88    0.93
  -2  -5  -8   12.99    0.98
   2   5   9    8.15    0.92
  -2   5  -9    9.51    0.80
  -2   5  -9    8.25    0.77
  -2  -5  -9    7.70    0.80
   2  -5   9    8.18    0.83
  -2   5 -10   38.29    1.81
  -2   5 -10   37.70    1.78
   2   5  10   37.48    2.23
  -2  -5 -10   33.73    1.90
   2  -5  10   37.36    1.93
  -2   5 -11    7.61    0.80
   2   5  11    7.10    0.92
  -2   5 -11    6.86    0.74
  -2  -5 -11    6.74    0.82
   2  -5  11    6.40    0.84
  -2   5 -12   72.22    2.96
   2   5  12   67.63    3.62
  -2   5 -12   71.91    2.86
  -2  -5 -12   66.68    3.12
   2  -5  12   65.56    3.06
  -2   5 -13    3.58    0.62
  -2   5 -13    4.94    0.74
   2   5  13    4.81    0.86
  -2  -5 -13    4.32    0.79
   2  -5  13    4.66    0.78
  -2   5 -14   93.50    3.71
  -2   5 -14   98.25    3.91
   2  -5  14   88.10    4.04
  -2  -5 -14   97.20    4.11
  -2   5 -15    0.93    0.56
  -2   5 -15    0.22    0.51
  -2  -5 -15    1.72    0.72
   2  -5  15    1.77    0.75
  -2   5 -16   36.08    2.09
  -2   5 -16   40.58    2.08
   2  -5  16   40.27    2.37
  -2  -5 -16   41.96    2.36
  -2   5 -17    7.87    0.99
  -2   5 -17   11.18    1.14
   2  -5  17    6.61    1.13
  -2  -5 -17   11.83    1.30
  -2   5 -18    5.20    0.94
  -2   5 -18    6.09    0.92
  -2  -5 -18    7.34    1.20
   2  -5  18    6.82    1.18
  -2   5 -19    2.28    0.81
  -2   5 -19    3.67    0.85
   2  -5  19    2.84    0.98
  -2  -5 -19    2.51    0.96
   2   6 -19   20.57    1.62
   2   6 -19   19.44    1.54
   2  -6 -19   21.08    1.69
  -2  -6  19   15.84    1.68
   2   6 -18    1.85    0.78
   2   6 -18    0.58    0.61
   2  -6 -18    0.96    0.76
  -2  -6  18    0.69    0.85
   2  -6 -18    1.07    0.53
   2   6 -17   31.42    1.88
   2   6 -17   31.36    1.96
   2  -6 -17   29.46    1.72
   2  -6 -17   33.25    2.08
  -2  -6  17   28.16    2.10
   2   6 -16    5.50    0.86
   2   6 -16    4.08    0.82
  -2  -6  16    3.16    0.86
   2  -6 -16    4.69    0.90
   2  -6 -16    4.79    0.70
   2   6 -15   18.12    1.39
   2   6 -15   16.15    1.25
   2  -6 -15   15.22    1.15
   2  -6 -15   17.68    1.41
  -2  -6  15   14.31    1.42
   2   6 -14   24.62    1.49
   2   6 -14   24.72    1.57
   2  -6 -14   24.04    1.61
   2  -6 -14   23.44    1.42
  -2  -6  14   23.11    1.67
   2   6 -13    8.56    0.91
   2   6 -13    9.50    0.98
  -2  -6  13    8.70    1.07
   2  -6 -13    5.46    0.74
   2  -6 -13    9.98    0.98
  -2   6  12   20.74    1.70
   2   6 -12   20.50    1.31
   2   6 -12   18.59    1.33
   2  -6 -12   18.47    1.22
  -2  -6  12   17.93    1.43
   2  -6 -12   19.61    1.35
   2   6 -11    4.38    0.70
   2   6 -11    3.14    0.61
  -2   6  11    5.62    0.92
   2  -6 -11    4.21    0.62
   2  -6 -11    4.72    0.71
  -2  -6  11    4.46    0.78
   2   6 -10   50.51    2.21
  -2   6  10   54.10    2.93
   2   6 -10   51.02    2.32
   2  -6 -10   46.61    2.27
   2  -6 -10   48.44    2.25
  -2  -6  10   46.88    2.40
  -2   6   9   55.20    2.95
   2   6  -9   48.78    2.17
   2  -6  -9   48.91    2.28
   2  -6  -9   50.06    2.27
  -2  -6   9   50.99    2.42
  -2   6   8    1.06    0.56
   2   6  -8    1.59    0.44
  -2  -6   8    1.65    0.52
   2  -6  -8    1.19    0.46
   2  -6  -8    0.90    0.41
  -2   6   7   93.70    4.68
   2   6  -7   97.78    3.55
  -2   6   7   99.48    3.25
   2  -6  -7   96.01    3.75
  -2  -6   7   96.60    3.84
   2  -6  -7   91.24    3.77
  -2   6   6   20.98    0.95
   2   6  -6   18.81    1.14
  -2   6   6   21.40    1.55
   2  -6  -6   20.28    1.20
  -2  -6   6   17.65    1.22
   2  -6  -6   19.59    1.16
  -2   6   5   79.16    4.13
   2   6  -5   89.10    3.15
  -2   6   5   85.41    2.93
   2  -6  -5   80.79    3.37
   2  -6  -5   82.07    3.29
  -2  -6   5   85.50    3.45
  -2  -6   5   88.46    3.43
  -2   6   4   66.85    3.45
  -2   6   4   66.39    2.39
   2   6  -4   67.41    2.55
   2  -6  -4   66.17    2.70
   2  -6  -4   67.95    2.80
  -2  -6   4   66.85    2.84
  -2  -6   4   62.54    2.76
   2   6  -3   29.74    1.37
   2   6  -3   34.62    2.01
  -2   6   3   25.17    1.86
  -2   6   3   28.89    1.28
   2  -6  -3   27.89    1.45
  -2  -6   3   31.86    1.59
   2  -6  -3   27.81    1.50
  -2  -6   3   29.88    1.57
  -2   6   2   69.70    3.54
   2   6  -2   68.57    2.56
  -2   6   2   66.11    2.49
   2   6  -2   66.97    3.46
  -2  -6   2   69.77    2.88
   2  -6  -2   68.94    2.77
  -2  -6   2   69.84    2.89
   2  -6  -2   67.40    2.84
  -2   6   1    2.79    0.43
   2   6  -1    1.93    0.57
  -2   6   1    2.99    0.67
   2   6  -1    1.50    0.38
   2  -6  -1    2.56    0.49
   2  -6  -1    5.00    0.57
  -2  -6   1    1.76    0.46
  -2  -6   1    1.40    0.50
  -2   6   0   74.99    2.84
  -2   6   0   71.57    3.89
   2   6   0   82.59    3.91
   2   6   0   77.52    2.81
   2  -6   0   77.25    3.11
  -2  -6   0   80.69    3.25
   2  -6   0   81.90    3.23
  -2  -6   0   80.36    3.22
   2   6   1   66.12    2.42
  -2   6  -1   67.99    3.49
   2   6   1   63.57    3.36
  -2   6  -1   65.66    2.51
   2  -6   1   68.72    2.82
   2  -6   1   68.37    2.73
  -2  -6  -1   68.64    2.85
  -2  -6  -1   62.31    2.77
  -2   6  -2   13.08    0.86
   2   6   2   17.08    1.30
  -2   6  -2   11.25    1.17
   2   6   2   13.95    0.78
  -2  -6  -2   15.22    1.01
  -2  -6  -2   15.23    1.08
   2  -6   2   11.58    0.93
   2  -6   2   11.84    0.94
   2   6   3   92.19    3.19
   2   6   3   88.87    4.43
  -2   6  -3   92.84    3.38
   2  -6   3   93.96    3.59
  -2  -6  -3   95.89    3.75
   2  -6   3   99.51    3.76
  -2  -6  -3   88.67    3.65
   2   6   4    4.70    0.43
   2   6   4    4.08    0.70
  -2   6  -4    3.78    0.53
  -2  -6  -4    2.95    0.53
   2  -6   4    5.68    0.63
  -2  -6  -4    3.87    0.58
   2   6   5   72.36    2.42
  -2   6  -5   66.80    2.69
   2   6   5   70.99    3.54
  -2  -6  -5   65.89    2.92
  -2  -6  -5   72.06    2.98
   2  -6   5   66.76    2.82
   2   6   6   14.22    1.24
  -2   6  -6   14.79    1.03
   2  -6   6   15.79    1.05
  -2  -6  -6   12.56    1.03
  -2  -6  -6   12.91    1.00
  -2   6  -7   17.89    1.16
   2   6   7   22.54    1.57
   2  -6   7   18.39    1.22
  -2  -6  -7   18.97    1.29
  -2   6  -8   49.55    2.19
   2   6   8   53.07    2.84
  -2   6  -8   49.36    2.22
  -2  -6  -8   47.62    2.36
   2  -6   8   50.49    2.31
  -2   6  -9    0.22    0.41
   2   6   9    0.22    0.48
  -2   6  -9    0.50    0.42
  -2  -6  -9    0.81    0.48
   2  -6   9    0.84    0.48
  -2   6 -10   51.21    2.37
  -2   6 -10   56.10    2.42
   2   6  10   57.41    3.08
   2  -6  10   52.89    2.52
  -2  -6 -10   50.50    2.53
  -2   6 -11   17.36    1.21
   2   6  11   15.50    1.48
  -2   6 -11   17.22    1.21
   2  -6  11   16.25    1.30
  -2  -6 -11   17.55    1.31
  -2   6 -12   20.12    1.34
  -2   6 -12   18.13    1.33
   2   6  12   23.98    1.79
  -2  -6 -12   16.71    1.44
   2  -6  12   18.74    1.43
  -2   6 -13   62.71    2.74
  -2   6 -13   55.49    2.61
  -2  -6 -13   60.17    2.91
   2  -6  13   53.41    2.79
  -2   6 -14    1.16    0.58
  -2   6 -14    0.90    0.59
   2  -6  14    0.50    0.63
  -2  -6 -14    0.35    0.65
  -2   6 -15   45.87    2.33
  -2   6 -15   48.14    2.43
  -2  -6 -15   48.11    2.59
   2  -6  15   47.38    2.61
  -2   6 -16    9.65    1.06
  -2   6 -16   10.80    1.10
  -2  -6 -16   10.76    1.28
   2  -6  16    8.13    1.15
  -2   6 -17   13.66    1.27
  -2   6 -17   15.74    1.38
  -2  -6 -17   15.33    1.56
   2  -6  17   15.81    1.56
  -2   6 -18   17.29    1.46
  -2   6 -18   15.55    1.45
   2  -6  18   15.49    1.62
  -2  -6 -18   18.08    1.71
   2   7 -18    1.38    0.73
   2   7 -18    0.78    0.66
  -2  -7  18   -0.26    0.72
   2  -7 -18    0.16    0.73
   2   7 -17    1.11    0.70
   2   7 -17    0.27    0.68
   2  -7 -17    0.96    0.56
  -2  -7  17    1.47    0.87
   2  -7 -17    0.95    0.75
   2   7 -16    0.64    0.62
   2   7 -16    0.32    0.59
   2  -7 -16    1.43    0.60
   2  -7 -16    0.42    0.66
  -2  -7  16    0.32    0.70
   2   7 -15   22.58    1.61
   2   7 -15   21.90    1.56
  -2  -7  15   22.75    1.76
   2  -7 -15   23.96    1.70
   2  -7 -15   27.87    1.62
   2   7 -14    0.15    0.57
   2   7 -14    0.79    0.63
   2  -7 -14   -0.31    0.51
  -2  -7  14    0.84    0.73
   2  -7 -14    0.26    0.47
   2   7 -13   42.33    2.18
   2   7 -13   41.10    2.10
   2  -7 -13   39.06    2.16
  -2  -7  13   39.25    2.28
   2  -7 -13   40.80    2.09
   2   7 -12    0.77    0.52
   2  -7 -12    0.56    0.55
  -2  -7  12    0.77    0.67
   2  -7 -12    0.63    0.48
   2   7 -11   77.22    3.13
   2  -7 -11   68.89    3.21
  -2  -7  11   77.34    3.41
   2  -7 -11   76.98    3.26
   2   7 -10    0.01    0.45
  -2   7  10    0.14    0.61
   2  -7 -10    0.35    0.48
  -2  -7  10    1.21    0.63
   2  -7 -10    0.25    0.44
  -2   7   9   22.65    1.88
   2   7  -9   27.88    1.54
  -2  -7   9   27.46    1.66
   2  -7  -9   22.65    1.48
   2  -7  -9   27.34    1.56
  -2   7   8    4.13    0.86
   2   7  -8    3.97    0.63
  -2  -7   8    3.07    0.69
   2  -7  -8    3.49    0.61
   2  -7  -8    4.55    0.68
   2   7  -7    0.32    0.44
  -2   7   7    1.84    0.67
   2  -7  -7    0.06    0.47
  -2  -7   7    1.28    0.56
   2  -7  -7    1.81    0.52
  -2   7   6    0.07    0.30
  -2   7   6    0.80    0.62
   2   7  -6    0.77    0.45
   2  -7  -6   -0.09    0.38
  -2  -7   6    1.15    0.54
   2  -7  -6    0.40    0.46
  -2   7   5   28.08    1.30
   2   7  -5   27.42    1.49
  -2   7   5   35.68    2.18
  -2  -7   5   26.87    1.64
   2  -7  -5   29.90    1.63
   2  -7  -5   28.46    1.53
  -2   7   4    4.07    0.84
   2   7  -4    4.51    0.60
  -2   7   4    5.13    0.54
  -2  -7   4    4.70    0.72
   2  -7  -4    4.28    0.63
   2  -7  -4    3.46    0.63
   2   7  -3   70.99    2.75
  -2   7   3   76.29    3.85
  -2   7   3   70.09    2.64
  -2  -7   3   72.20    3.13
   2  -7  -3   69.84    2.93
  -2  -7   3   70.57    3.07
   2  -7  -3   70.20    3.06
   2   7  -2   27.45    1.35
  -2   7   2   27.68    1.30
  -2   7   2   29.34    1.98
   2   7  -2   27.58    1.90
   2  -7  -2   24.63    1.51
  -2  -7   2   23.93    1.56
   2  -7  -2   25.39    1.45
  -2  -7   2   25.25    1.52
   2   7  -1  106.28    3.81
  -2   7   1  106.34    3.81
  -2   7   1  104.35    5.26
   2   7  -1  111.21    5.26
   2  -7  -1  108.37    4.18
   2  -7  -1   99.92    4.26
  -2  -7   1  117.42    4.39
  -2  -7   1  108.81    4.31
  -2   7   0    0.01    0.35
   2   7   0    0.11    0.31
  -2   7   0   -0.35    0.55
   2   7   0   -0.42    0.50
   2  -7   0   -0.11    0.35
  -2  -7   0    0.24    0.43
   2  -7   0   -0.45    0.41
  -2  -7   0    0.69    0.53
   2   7   1   87.51    3.13
   2   7   1   94.24    4.39
  -2   7  -1   81.22    4.37
  -2   7  -1   81.92    3.19
  -2  -7  -1   89.86    3.65
   2  -7   1   81.91    3.56
   2  -7   1   86.05    3.49
  -2  -7  -1   89.20    3.61
  -2   7  -2    4.82    0.96
  -2   7  -2    5.68    0.66
   2   7   2    7.31    0.96
   2   7   2    6.62    0.58
   2  -7   2    5.12    0.75
  -2  -7  -2    5.85    0.74
  -2  -7  -2    5.53    0.77
   2  -7   2    4.80    0.70
   2   7   3   11.38    1.21
   2   7   3    7.94    0.65
  -2   7  -3    7.89    0.79
   2  -7   3    6.80    0.84
  -2  -7  -3    9.94    0.93
  -2  -7  -3    9.35    0.90
   2  -7   3    8.21    0.84
   2   7   4    3.01    0.42
   2   7   4    2.92    0.77
  -2   7  -4    2.77    0.59
  -2  -7  -4    3.72    0.68
   2  -7   4    2.96    0.59
  -2  -7  -4    2.98    0.62
   2   7   5    8.62    1.09
  -2   7  -5    9.91    0.87
  -2  -7  -5    9.17    0.90
  -2  -7  -5    8.63    0.89
   2  -7   5   11.21    1.00
  -2   7  -6    0.89    0.52
   2   7   6    0.22    0.54
  -2  -7  -6    1.23    0.49
  -2  -7  -6    0.40    0.48
   2  -7   6    1.00    0.48
  -2   7  -7  102.35    3.85
   2   7   7  103.61    5.03
   2  -7   7  100.48    4.04
  -2  -7  -7   95.40    4.13
  -2  -7  -7  103.05    4.14
  -2   7  -8    0.07    0.44
   2   7   8    0.51    0.64
   2  -7   8    0.86    0.54
  -2  -7  -8    0.88    0.52
  -2  -7  -8    0.36    0.50
  -2   7  -9   98.70    3.88
   2   7   9  106.86    5.08
  -2  -7  -9   95.03    4.14
  -2  -7  -9   98.87    4.14
   2  -7   9   99.55    4.10
   2   7  10   -0.25    0.60
  -2   7 -10    0.26    0.52
   2  -7  10    0.70    0.56
  -2  -7 -10    0.07    0.52
  -2  -7 -10    0.02    0.47
  -2   7 -11   61.90    2.67
  -2   7 -11   52.18    2.55
   2  -7  11   53.51    2.71
  -2  -7 -11   57.76    2.82
  -2  -7 -11   59.31    2.78
  -2   7 -12    1.50    0.60
  -2   7 -12    0.61    0.55
   2  -7  12    0.53    0.60
  -2  -7 -12    1.66    0.65
  -2   7 -13    1.53    0.69
  -2   7 -13    1.01    0.58
  -2  -7 -13    1.19    0.72
   2  -7  13    1.64    0.71
  -2   7 -14    0.72    0.68
  -2   7 -14    0.73    0.61
  -2  -7 -14    1.17    0.70
   2  -7  14    1.40    0.73
  -2   7 -15    8.44    1.07
  -2   7 -15    8.53    1.06
   2  -7  15    9.16    1.20
  -2  -7 -15   10.64    1.28
  -2   7 -16    0.04    0.66
  -2   7 -16    0.14    0.65
  -2  -7 -16    0.95    0.79
   2  -7  16   -1.08    0.56
  -2   7 -17   18.93    1.56
  -2   7 -17   17.45    1.54
  -2  -7 -17   22.14    1.78
   2  -7  17   15.71    1.61
   2   8 -16    0.82    0.75
   2  -8 -16    1.51    0.78
  -2  -8  16    1.17    0.87
   2   8 -15    6.78    1.02
   2  -8 -15    8.43    1.01
   2  -8 -15    8.18    1.14
  -2  -8  15    8.16    1.24
   2   8 -14    9.55    1.12
   2  -8 -14    8.84    1.02
   2  -8 -14   10.01    1.13
  -2  -8  14    8.69    1.21
   2   8 -13    2.87    0.74
   2  -8 -13    3.28    0.78
   2  -8 -13    1.80    0.65
  -2  -8  13    4.22    0.90
   2   8 -12   28.33    1.71
   2  -8 -12   26.14    1.66
  -2  -8  12   24.42    1.79
   2  -8 -12   23.06    1.65
   2   8 -11    2.67    0.74
  -2  -8  11    4.31    0.90
   2  -8 -11    5.77    0.84
   2  -8 -11    4.70    0.80
   2   8 -10   44.27    2.15
   2  -8 -10   42.34    2.18
  -2  -8  10   40.89    2.28
   2  -8 -10   35.42    2.09
   2   8  -9   51.03    2.40
   2  -8  -9   52.11    2.51
   2  -8  -9   56.07    2.62
  -2  -8   9   49.28    2.57
   2   8  -8    4.04    0.70
  -2  -8   8    3.53    0.79
   2  -8  -8    2.61    0.68
   2  -8  -8    3.09    0.68
   2   8  -7   69.14    2.93
  -2   8   7   70.62    3.98
   2  -8  -7   72.68    3.10
   2  -8  -7   69.85    3.19
  -2  -8   7   70.84    3.20
   2   8  -6    1.70    0.58
  -2   8   6    3.03    0.89
  -2  -8   6    1.48    0.60
   2  -8  -6    2.37    0.60
   2  -8  -6    2.16    0.61
  -2   8   5   60.07    2.33
  -2   8   5   55.77    3.40
   2   8  -5   57.98    2.51
  -2  -8   5   63.10    2.81
   2  -8  -5   58.60    2.65
   2  -8  -5   56.89    2.76
  -2   8   4   32.61    1.52
   2   8  -4   28.39    1.61
  -2   8   4   34.26    2.37
   2  -8  -4   34.38    1.90
   2  -8  -4   33.85    1.77
  -2  -8   4   30.62    1.86
  -2   8   3    6.62    0.69
  -2   8   3    6.35    1.08
   2   8  -3    9.35    0.81
   2  -8  -3    7.44    0.90
  -2  -8   3    9.86    1.03
   2  -8  -3    9.01    0.90
  -2   8   2   31.64    1.57
  -2   8   2   33.51    2.36
   2   8  -2   34.43    2.33
   2   8  -2   33.37    1.62
  -2  -8   2   34.47    1.95
   2  -8  -2   34.78    1.81
   2  -8  -2   34.48    1.90
  -2   8   1   -0.21    0.36
   2   8  -1   -0.26    0.58
  -2   8   1    0.69    0.72
   2   8  -1   -0.19    0.32
  -2  -8   1   -0.02    0.54
   2  -8  -1   -0.31    0.51
   2  -8  -1    0.24    0.45
  -2   8   0    1.75    0.76
  -2   8   0    1.83    0.47
   2   8   0    3.11    0.86
   2   8   0    2.66    0.51
  -2  -8   0    3.31    0.67
   2  -8   0    2.79    0.65
  -2  -8   0    3.00    0.72
   2  -8   0    3.15    0.67
  -2   8  -1   22.64    1.88
   2   8   1   20.26    1.73
   2   8   1   20.47    1.17
  -2   8  -1   22.69    1.28
  -2  -8  -1   20.63    1.51
   2  -8   1   20.94    1.45
  -2  -8  -1   21.79    1.48
   2  -8   1   22.18    1.48
  -2   8  -2    0.33    0.47
   2   8   2    1.01    0.40
   2   8   2    2.01    0.80
  -2   8  -2    1.01    0.71
   2  -8   2    0.91    0.57
  -2  -8  -2    1.17    0.62
  -2  -8  -2    1.67    0.59
  -2   8  -3   56.36    2.50
   2   8   3   56.46    2.30
   2   8   3   62.08    3.43
  -2  -8  -3   61.51    2.88
   2  -8   3   63.31    2.78
  -2  -8  -3   60.76    2.79
  -2   8  -4   -0.36    0.45
   2   8   4    0.09    0.63
   2  -8   4    0.54    0.53
  -2  -8  -4    0.65    0.59
  -2  -8  -4    0.10    0.52
  -2   8  -5   40.18    2.08
   2   8   5   50.94    2.94
   2  -8   5   45.17    2.25
  -2  -8  -5   44.52    2.35
  -2  -8  -5   42.86    2.29
   2   8   6    5.59    1.07
  -2   8  -6    6.88    0.88
  -2  -8  -6    6.17    0.84
  -2  -8  -6    6.06    0.89
   2  -8   6    6.52    0.86
  -2   8  -7   10.28    1.06
   2   8   7   17.08    1.55
   2  -8   7   12.10    1.11
  -2  -8  -7   11.85    1.16
  -2  -8  -7   13.03    1.17
  -2   8  -8   20.72    1.43
   2  -8   8   23.44    1.52
  -2  -8  -8   19.22    1.47
  -2  -8  -8   23.08    1.58
  -2   8  -9   -0.19    0.58
   2  -8   9    1.70    0.68
  -2  -8  -9    0.25    0.51
  -2  -8  -9    0.99    0.60
  -2   8 -10   13.94    1.23
  -2  -8 -10   14.09    1.32
   2  -8  10   14.20    1.29
  -2  -8 -10   16.04    1.34
  -2   8 -11   13.86    1.26
  -2  -8 -11   13.26    1.27
   2  -8  11   13.82    1.28
  -2  -8 -11   13.16    1.26
  -2   8 -12    6.14    0.96
  -2  -8 -12    8.32    1.11
  -2  -8 -12    8.20    1.01
   2  -8  12    6.75    1.04
  -2   8 -13   25.87    1.76
  -2  -8 -13   26.15    1.79
  -2  -8 -13   26.01    1.84
   2  -8  13   24.44    1.80
  -2   8 -14    0.06    0.67
  -2  -8 -14    0.47    0.64
   2  -8  14    0.54    0.74
  -2  -8 -14    1.16    0.80
  -2   8 -15   22.20    1.70
  -2   8 -15   24.25    1.68
  -2  -8 -15   21.25    1.66
   2  -8  15   21.31    1.77
  -2  -8 -15   22.17    1.84
   2   9 -13    2.43    0.78
  -2  -9  13    4.37    1.02
   2  -9 -13    3.87    0.83
   2  -9 -13    4.68    0.93
   2   9 -12    2.27    0.75
   2  -9 -12    2.60    0.77
  -2  -9  12    1.88    0.87
   2  -9 -12    3.28    0.83
   2   9 -11    0.96    0.63
   2  -9 -11    1.24    0.67
   2  -9 -11    1.10    0.65
  -2  -9  11    0.92    0.79
   2   9 -10   30.29    1.88
   2  -9 -10   36.91    2.02
   2  -9 -10   35.76    2.10
  -2  -9  10   32.36    2.12
   2   9  -9   -0.60    0.55
  -2  -9   9    0.24    0.65
   2  -9  -9   -0.06    0.54
   2  -9  -9   -0.25    0.54
   2   9  -8   46.88    2.34
   2  -9  -8   52.29    2.49
   2  -9  -8   51.03    2.56
  -2  -9   8   44.69    2.54
   2   9  -7    0.44    0.52
   2  -9  -7   -0.44    0.53
  -2  -9   7   -0.34    0.63
   2  -9  -7   -0.32    0.53
   2   9  -6   56.06    2.70
  -2  -9   6   66.85    3.11
   2  -9  -6   63.93    3.09
   2  -9  -6   71.18    3.00
   2   9  -5   -0.02    0.46
   2  -9  -5   -0.52    0.47
   2  -9  -5   -0.24    0.55
  -2  -9   5    0.20    0.68
  -2   9   4   21.30    1.28
   2   9  -4   20.65    1.37
   2  -9  -4   21.51    1.50
  -2  -9   4   22.13    1.68
   2  -9  -4   22.61    1.62
   2   9  -3    1.35    0.50
  -2   9   3    0.07    0.43
   2  -9  -3    2.22    0.68
   2  -9  -3    1.00    0.61
  -2  -9   3    1.13    0.77
   2   9  -2    0.42    0.50
  -2   9   2    0.91    0.49
   2   9  -2    1.52    0.87
   2  -9  -2    1.20    0.60
   2  -9  -2   -0.05    0.55
  -2  -9   2    1.66    0.75
   2   9  -1    7.27    0.80
   2   9  -1    9.47    1.38
  -2   9   1    7.18    0.77
  -2  -9   1    6.93    1.05
   2  -9  -1    9.00    1.04
   2  -9  -1    8.51    1.02
  -2   9   0   23.37    1.40
   2   9   0   19.93    1.95
   2   9   0   22.20    1.32
  -2  -9   0   19.86    1.63
   2  -9   0   26.82    1.65
   2   9   1    6.94    0.74
   2   9   1    5.63    1.17
  -2   9  -1    4.58    0.70
  -2  -9  -1    7.21    1.03
   2  -9   1    5.70    0.96
  -2   9  -2   73.67    3.11
   2   9   2   74.24    2.99
   2   9   2   80.92    4.38
   2  -9   2   84.10    3.51
  -2  -9  -2   78.27    3.50
  -2   9  -3    0.93    0.53
   2   9   3    0.75    0.83
  -2  -9  -3    0.90    0.69
   2  -9   3    1.52    0.76
  -2   9  -4   60.20    2.70
  -2  -9  -4   63.66    3.09
  -2  -9  -4   58.27    2.93
   2  -9   4   63.73    2.94
  -2   9  -5    0.23    0.53
  -2  -9  -5    0.44    0.66
   2  -9   5    0.35    0.62
  -2  -9  -5    0.44    0.63
  -2   9  -6   31.82    1.88
  -2  -9  -6   35.78    2.14
   2  -9   6   33.92    2.01
  -2  -9  -6   34.76    2.03
  -2   9  -7   -0.40    0.55
   2  -9   7    0.68    0.67
  -2  -9  -7    0.83    0.65
  -2  -9  -7    0.10    0.62
  -2   9  -8    0.67    0.65
  -2  -9  -8    2.24    0.77
  -2  -9  -8    0.36    0.60
   2  -9   8    0.83    0.65
  -2   9  -9    3.71    0.82
  -2  -9  -9    3.46    0.88
  -2  -9  -9    3.66    0.84
   2  -9   9    3.62    0.88
  -2   9 -10    2.43    0.78
  -2  -9 -10    3.03    0.83
   2  -9  10    3.55    0.85
  -2  -9 -10    4.61    0.93
  -2   9 -11    0.02    0.68
  -2  -9 -11   -0.59    0.66
   2  -9  11    1.21    0.75
  -2  -9 -11    1.02    0.67
  -2   9 -12   22.31    1.76
  -2  -9 -12   20.96    1.70
   2  -9  12   23.37    1.75
  -2  -9 -12   22.46    1.81
   2  10 -10   14.87    1.40
  -2 -10  10   16.15    1.58
   2 -10 -10   14.07    1.38
   2  10  -9    2.55    0.77
   2 -10  -9    3.17    0.81
  -2 -10   9    3.73    0.99
   2  10  -8    3.02    0.75
   2 -10  -8    3.42    0.83
  -2 -10   8    5.09    1.06
   2  10  -7    7.71    1.02
   2 -10  -7   10.29    1.20
  -2 -10   7    9.59    1.28
   2  10  -6    0.51    0.59
  -2 -10   6    3.77    0.99
   2 -10  -6    2.59    0.83
   2  10  -5    4.92    0.84
   2 -10  -5    4.12    0.88
  -2 -10   5    5.02    1.08
   2  10  -4   27.10    1.65
  -2 -10   4   26.66    1.97
   2 -10  -4   27.66    1.90
  -2  10   3   -0.02    0.48
   2  10  -3   -0.06    0.54
  -2 -10   3   -0.01    0.77
  -2  10   2   43.77    2.12
   2  10  -2   44.12    2.17
  -2 -10   2   49.14    2.62
   2  10  -1    1.57    0.60
  -2  10   1    0.87    0.58
  -2 -10   1    1.37    0.86
   2  10   0   28.18    1.60
  -2  10   0   27.28    1.65
  -2 -10   0   33.38    2.07
  -2  10  -1    3.81    0.74
   2  10   1    5.21    0.74
  -2 -10  -1    4.50    0.99
  -2  10  -2    6.98    0.95
  -2 -10  -2   10.21    1.20
  -2  10  -3    8.66    1.06
  -2 -10  -3   12.93    1.32
  -2  10  -4    1.49    0.73
  -2 -10  -4    2.16    0.80
  -2  10  -5    9.48    1.11
  -2 -10  -5    9.59    1.21
  -2  10  -6   15.45    1.35
  -2 -10  -6   20.57    1.60
  -2  10  -7    3.34    0.83
  -2 -10  -7    3.62    0.95
  -2  10  -8   17.18    1.51
  -2 -10  -8   18.72    1.65
  -2 -10  -8   18.05    1.59
  -2  10  -9    0.49    0.75
  -2 -10  -9    0.74    0.79
  -2 -10  -9    0.12    0.63
   2  11  -4    2.41    0.75
  -2 -11   4    1.92    1.01
   2  11  -3   26.08    1.67
  -2 -11   3   25.51    2.06
   2  11  -2    0.44    0.61
  -2 -11   2    1.30    0.96
   2  11  -1   26.41    1.66
  -2  11   1   27.45    1.68
  -2 -11   1   28.56    2.09
  -2  11   0    1.95    0.74
  -2 -11   0    2.10    0.95
  -2  11  -1   12.21    1.21
  -2 -11  -1   16.23    1.53
  -2  11  -2    5.63    0.95
  -2 -11  -2    6.19    1.15
  -2  11  -3    1.92    0.76
  -2 -11  -3    1.17    0.87
   3   0 -23    0.26    0.79
   3   0 -22    5.76    1.09
   3   0 -21    0.32    0.67
   3   0 -20   23.48    1.67
   3   0 -19   -0.07    0.49
   3   0 -18  120.92    4.90
   3   0 -17    0.39    0.50
   3   0 -16  149.18    5.78
   3   0 -16  155.15    5.07
   3   0 -15    0.15    0.36
   3   0 -15   -0.13    0.25
   3   0 -14   10.88    0.69
   3   0 -14   10.69    0.88
   3   0 -13    0.20    0.32
   3   0 -13    0.14    0.22
   3   0 -12    4.38    0.54
   3   0 -12    5.13    0.42
   3   0 -11    0.92    0.21
   3   0 -11    0.19    0.25
   3   0 -10   84.78    2.79
   3   0 -10   79.93    3.12
   3   0  -9   -0.05    0.14
   3   0  -9    0.13    0.19
   3   0  -8  271.17    8.38
   3   0  -8  262.86    9.13
   3   0  -7    0.02    0.11
   3   0  -7    0.05    0.13
   3   0  -6  378.00   12.91
   3   0  -6  389.64   11.92
   3   0  -5    0.11    0.09
   3   0  -5    0.22    0.12
   3   0  -4   36.31    1.35
   3   0  -4   36.31    1.25
  -3   0   3    0.20    0.08
   3   0  -3    0.07    0.07
   3   0  -3    0.26    0.08
   3   0  -2    9.38    0.38
  -3   0   2    8.30    0.43
   3   0  -2    8.76    0.37
  -3   0   2    9.88    0.39
   3   0  -2    7.82    0.43
  -3   0   1    0.77    0.10
   3   0  -1    1.32    0.12
   3   0   0  278.80    8.70
  -3   0   0  280.65    8.71
  -3   0   0  281.29    9.39
  -3   0  -1    0.00    0.06
  -3   0  -1    0.09    0.07
  -3   0  -2  957.39   32.86
  -3   0  -2 1000.00   30.22
  -3   0  -3    0.06    0.08
  -3   0  -3    0.17    0.10
  -3   0  -4  190.32    6.60
  -3   0  -4  195.36    6.05
  -3   0  -5    0.09    0.13
  -3   0  -5    0.02    0.10
  -3   0  -6   57.63    1.92
  -3   0  -6   57.12    2.21
  -3   0  -7    0.25    0.21
  -3   0  -7    0.15    0.13
  -3   0  -8    0.99    0.29
  -3   0  -8    1.13    0.21
  -3   0  -9    0.03    0.25
  -3   0  -9    0.09    0.15
  -3   0 -10   72.22    2.91
  -3   0 -10   72.68    2.47
  -3   0 -11   -0.23    0.19
  -3   0 -11   -0.17    0.27
  -3   0 -12  158.29    5.94
  -3   0 -12  162.08    5.20
  -3   0 -13    0.16    0.38
  -3   0 -13   -0.27    0.23
  -3   0 -14   99.25    4.05
  -3   0 -15    1.00    0.55
  -3   0 -16   41.11    2.23
  -3   0 -17   -0.04    0.57
  -3   0 -18    1.84    0.74
  -3   0 -19    0.89    0.72
  -3   0 -20   34.66    2.26
  -3   0 -21    0.15    0.78
   3   1 -23    1.17    0.77
   3  -1 -23    0.81    0.78
   3   1 -22   27.46    1.94
   3  -1 -22   28.56    2.05
   3   1 -21    5.92    1.02
   3  -1 -21    6.79    1.11
   3   1 -20    7.62    1.00
   3  -1 -20    8.70    1.13
   3   1 -19   17.66    1.43
   3  -1 -19   17.95    1.44
   3   1 -18    0.80    0.53
   3  -1 -18    0.54    0.56
   3   1 -17   50.76    2.47
   3   1 -17   56.80    2.14
  -3   1  17   49.06    2.95
   3  -1 -17   50.54    2.48
   3   1 -16   33.77    1.51
   3   1 -16   35.99    1.85
  -3   1  16   33.33    2.16
   3  -1 -16   33.74    1.85
   3   1 -15   52.48    2.39
  -3   1  15   53.31    2.88
   3   1 -15   52.17    2.05
   3  -1 -15   49.49    2.36
   3   1 -14  141.92    4.75
  -3   1  14  145.26    6.46
   3   1 -14  135.57    5.29
   3  -1 -14  140.48    4.60
   3  -1 -14  143.84    5.33
   3   1 -13    0.48    0.26
  -3   1  13    0.13    0.34
   3   1 -13    0.16    0.31
   3  -1 -13    0.60    0.37
   3  -1 -13    0.53    0.22
  -3   1  12  105.94    4.95
   3   1 -12  107.39    4.09
   3   1 -12  109.25    3.67
   3  -1 -12  108.14    3.53
   3  -1 -12  107.99    4.09
   3   1 -11   17.30    0.87
  -3   1  11   18.19    1.23
   3   1 -11   18.18    1.03
   3  -1 -11   18.79    1.03
   3  -1 -11   17.33    0.77
  -3   1  10  111.58    4.98
   3   1 -10  109.45    4.09
   3   1 -10  112.15    3.71
   3  -1 -10  112.09    3.60
   3  -1 -10  109.61    4.09
   3   1  -9  228.30    8.15
   3   1  -9  232.21    7.48
  -3   1   9  241.77    9.95
   3  -1  -9  240.61    7.39
   3  -1  -9  234.49    8.15
   3   1  -8    8.47    0.60
  -3   1   8    8.82    0.70
   3   1  -8    9.35    0.53
   3  -1  -8    9.15    0.45
   3  -1  -8    8.58    0.58
  -3   1   7   78.10    3.58
   3   1  -7   81.56    2.84
   3   1  -7   78.90    2.69
   3  -1  -7   80.00    2.92
   3  -1  -7   82.14    2.62
  -3   1   6  111.10    4.82
   3   1  -6  115.24    3.89
   3   1  -6  107.05    3.63
   3   1  -6  109.33    3.96
   3  -1  -6  112.42    3.92
   3  -1  -6  116.70    3.58
   3   1  -5    1.66    0.22
  -3   1   5    2.35    0.29
   3   1  -5    1.87    0.17
  -3   1   5    2.49    0.20
   3   1  -5    2.04    0.20
   3  -1  -5    1.77    0.20
   3  -1  -5    2.13    0.18
  -3  -1   5    2.89    0.29
   3  -1  -5    2.20    0.28
   3   1  -4  719.56   24.81
   3   1  -4  706.93   22.67
  -3   1   4  685.95   29.82
   3   1  -4  680.86   24.49
  -3   1   4  806.63   22.69
   3  -1  -4  728.61   25.05
  -3  -1   4  733.50   24.99
   3  -1  -4  743.38   22.66
   3  -1  -4  774.01   29.85
  -3  -1   4  831.95   24.58
   3  -1  -4  682.67   24.67
  -3   1   3  175.76    7.35
   3   1  -3  177.25    5.59
  -3   1   3  179.72    5.59
   3   1  -3  174.50    6.04
  -3  -1   3  175.89    6.06
   3  -1  -3  166.28    7.34
   3  -1  -3  174.65    5.98
  -3  -1   3  184.30    6.07
   3  -1  -3  187.13    5.60
   3  -1  -3  182.13    6.07
  -3   1   2  273.18   11.36
  -3   1   2  288.77    8.66
   3   1  -2  278.57    8.64
  -3  -1   2  288.40    9.35
   3  -1  -2  259.34   11.35
   3   1  -1   11.32    0.53
  -3   1   1   11.85    0.64
  -3   1   1   11.95    0.50
   3   1  -1   11.43    0.46
  -3  -1   1   10.89    0.52
  -3  -1   1   11.35    0.53
   3  -1  -1   11.37    0.63
  -3   1   0   24.75    0.88
   3   1   0   22.75    1.02
   3   1   0   24.20    0.82
  -3   1   0   23.47    1.13
  -3  -1   0   23.44    0.94
   3  -1   0   21.53    1.13
  -3  -1   0   22.60    1.01
   3   1   1   21.18    0.70
  -3   1  -1   20.26    0.74
   3   1   1   19.02    0.91
   3  -1   1   18.17    1.01
  -3  -1  -1   20.66    0.84
   3   1   2   13.84    0.50
  -3   1  -2   14.06    0.58
  -3   1  -2   13.85    0.59
  -3  -1  -2   13.41    0.64
  -3  -1  -2   13.49    0.51
  -3   1  -3  521.15   16.16
  -3   1  -3  517.58   17.42
  -3  -1  -3  526.09   16.14
  -3  -1  -3  523.58   17.50
  -3   1  -4  110.22    3.59
  -3   1  -4  113.08    3.87
  -3  -1  -4  105.06    3.92
  -3  -1  -4  113.95    3.49
  -3   1  -5   83.35    3.04
  -3   1  -5   84.26    2.80
  -3  -1  -5   83.52    3.10
  -3  -1  -5   85.74    2.67
  -3   1  -6  186.95    6.52
  -3   1  -6  186.76    6.00
  -3  -1  -6  196.69    5.87
  -3  -1  -6  181.47    6.57
  -3   1  -7   34.25    1.49
  -3   1  -7   33.24    1.32
  -3  -1  -7   33.68    1.52
  -3  -1  -7   37.53    1.18
  -3   1  -8  318.45   10.96
  -3   1  -8  315.00   10.05
  -3  -1  -8  334.66    9.90
  -3  -1  -8  308.06   10.99
  -3   1  -9   26.10    1.12
  -3   1  -9   25.65    1.31
  -3  -1  -9   26.29    1.35
  -3  -1  -9   27.21    0.95
  -3   1 -10   95.68    3.30
  -3   1 -10   95.28    3.71
  -3  -1 -10  100.95    3.12
  -3  -1 -10   95.23    3.76
  -3   1 -11   51.57    2.34
  -3   1 -11   55.25    2.05
  -3  -1 -11   52.40    2.40
  -3  -1 -11   59.32    1.87
  -3   1 -12   20.25    1.01
  -3   1 -12   19.74    1.22
  -3  -1 -12   22.19    1.33
  -3   1 -13   80.61    2.91
  -3   1 -13   84.67    3.39
  -3  -1 -13   79.94    3.41
  -3   1 -14    8.08    0.84
  -3   1 -14    5.62    0.58
  -3  -1 -14    7.10    0.83
  -3   1 -15   22.38    1.43
  -3  -1 -15   21.73    1.48
  -3   1 -16   61.20    2.82
  -3  -1 -16   59.06    2.91
  -3   1 -17    3.46    0.77
  -3  -1 -17    4.84    0.86
  -3   1 -18   60.06    3.01
  -3  -1 -18   65.66    3.20
  -3   1 -19    0.42    0.70
  -3  -1 -19    1.07    0.71
  -3   1 -20   16.26    1.51
  -3  -1 -20   18.33    1.67
  -3   1 -21   16.67    1.61
  -3  -1 -21   13.56    1.49
   3   2 -22    0.36    0.73
   3  -2 -22    0.50    0.69
   3   2 -21   47.35    2.60
   3  -2 -21   48.24    2.66
   3   2 -20    0.37    0.63
   3  -2 -20    0.18    0.60
   3   2 -19    5.06    0.83
   3  -2 -19    4.12    0.81
   3   2 -18    4.76    0.67
   3   2 -18    3.92    0.73
   3  -2 -18    5.03    0.81
  -3   2  17   19.49    1.58
   3   2 -17   17.68    1.33
   3   2 -17   17.76    1.15
   3  -2 -17   18.50    1.36
  -3   2  16    8.43    1.01
   3   2 -16    7.36    0.70
   3   2 -16    8.01    0.84
   3  -2 -16    7.70    0.87
  -3   2  15   86.61    4.31
   3   2 -15   86.67    3.18
   3   2 -15   84.18    3.53
   3  -2 -15   88.93    3.62
   3   2 -14    4.74    0.65
   3   2 -14    3.24    0.49
  -3   2  14    3.88    0.68
   3  -2 -14    4.16    0.65
   3   2 -13  162.54    5.45
   3   2 -13  162.26    5.96
  -3   2  13  167.53    7.28
   3   2 -13  154.89    5.80
   3  -2 -13  167.58    5.19
   3  -2 -13  160.11    5.97
   3   2 -12    1.43    0.30
   3   2 -12    1.14    0.33
  -3   2  12    1.85    0.24
   3   2 -12    1.56    0.40
  -3   2  12    1.86    0.47
   3  -2 -12    1.56    0.24
   3  -2 -12    1.36    0.40
   3   2 -11  150.50    4.93
   3   2 -11  148.87    5.38
   3   2 -11  148.24    5.25
  -3   2  11  146.03    6.54
  -3   2  11  142.03    4.71
   3  -2 -11  150.24    5.37
   3  -2 -11  147.31    4.71
  -3   2  10    0.87    0.34
   3   2 -10    0.58    0.21
   3   2 -10    0.57    0.29
  -3   2  10    0.61    0.17
   3   2 -10    0.33    0.24
   3  -2 -10    0.39    0.17
   3  -2 -10    0.78    0.28
   3   2  -9   13.07    0.73
  -3   2   9   14.10    1.00
   3   2  -9   13.24    0.77
  -3   2   9   13.50    0.62
   3   2  -9   16.22    0.87
   3  -2  -9   14.97    0.85
   3  -2  -9   13.69    0.62
  -3   2   8   29.26    1.09
   3   2  -8   28.97    1.23
  -3   2   8   29.03    1.61
   3   2  -8   28.08    1.33
   3   2  -8   29.52    1.25
  -3  -2   8   30.30    1.44
   3  -2  -8   31.23    1.11
   3  -2  -8   31.32    1.32
   3   2  -7   15.86    0.81
  -3   2   7   16.65    1.08
   3   2  -7   16.41    0.82
  -3   2   7   19.36    0.74
   3  -2  -7   18.45    0.88
   3  -2  -7   22.18    0.78
  -3  -2   7   16.31    0.95
   3   2  -6   52.86    2.02
   3   2  -6   53.61    1.92
  -3   2   6   53.68    2.53
  -3   2   6   56.95    1.83
   3  -2  -6   54.81    2.03
   3  -2  -6   50.87    2.53
   3   2  -5  166.45    5.33
   3   2  -5  160.13    5.75
  -3   2   5  172.84    5.25
  -3   2   5  158.46    6.99
   3   2  -5  163.96    5.74
  -3  -2   5  171.07    5.81
   3  -2  -5  157.96    6.99
  -3  -2   5  166.74    5.75
   3  -2  -5  168.62    5.68
   3  -2  -5  170.57    5.72
   3   2  -4    0.42    0.15
  -3   2   4    1.41    0.26
   3   2  -4    0.48    0.14
  -3   2   4    0.47    0.13
   3   2  -4    0.28    0.12
   3  -2  -4    0.19    0.11
  -3  -2   4    0.35    0.13
   3  -2  -4    0.49    0.13
   3  -2  -4    0.32    0.18
  -3  -2   4    0.30    0.16
  -3   2   3  331.18    9.95
  -3   2   3  310.73   13.11
  -3  -2   3  313.14   13.05
   3  -2  -3  313.03   10.82
  -3  -2   3  331.64   10.87
   3  -2  -3  308.93   13.11
   3  -2  -3  323.54   10.69
   3   2  -2   20.46    0.81
  -3   2   2   20.33    0.81
  -3   2   2   21.52    1.11
  -3  -2   2   20.12    1.00
   3  -2  -2   19.31    1.08
   3  -2  -2   20.70    0.86
   3  -2  -2   20.33    0.78
  -3  -2   2   20.27    0.89
  -3  -2   2   20.26    0.90
   3   2  -1  362.30   11.06
   3   2  -1  364.68   14.56
  -3   2   1  357.85   11.10
  -3   2   1  358.18   14.64
  -3  -2   1  353.80   14.51
   3  -2  -1  348.08   12.09
   3  -2  -1  347.88   14.63
  -3   2   0   67.07    2.34
   3   2   0   69.47    3.00
   3   2   0   69.78    2.29
  -3   2   0   72.10    3.15
  -3  -2   0   66.31    2.96
   3  -2   0   71.21    3.15
  -3  -2   0   69.69    2.57
   3  -2   0   74.54    2.43
   3   2   1   50.24    1.63
   3   2   1   48.32    2.16
  -3   2  -1   50.35    2.31
  -3   2  -1   47.01    1.73
  -3   2  -1   49.40    1.72
   3  -2   1   48.50    2.32
  -3  -2  -1   47.07    2.14
   3  -2   1   51.68    1.76
  -3   2  -2   12.80    0.56
   3   2   2   12.11    0.48
   3   2   2   12.61    0.70
  -3  -2  -2   12.23    0.69
  -3  -2  -2   12.76    0.66
   3  -2   2   11.56    0.81
   3   2   3    5.43    0.44
   3   2   3    5.34    0.25
  -3   2  -3    5.91    0.36
  -3   2  -3    4.70    0.36
  -3  -2  -3    4.84    0.41
   3   2   4   20.89    0.70
  -3   2  -4   19.55    0.88
  -3   2  -4   21.92    0.92
   3   2   4   20.55    1.12
  -3  -2  -4   22.02    0.72
  -3  -2  -4   19.59    0.99
   3   2   5  120.32    5.38
  -3   2  -5  132.10    4.42
  -3   2  -5  126.30    4.13
  -3  -2  -5  122.44    4.51
  -3   2  -6    0.68    0.21
   3   2   6    0.84    0.28
  -3   2  -6    0.60    0.22
  -3  -2  -6    0.50    0.23
   3   2   7  319.96   13.58
  -3   2  -7  330.85   11.15
  -3   2  -7  329.04   10.33
  -3   2  -8    0.22    0.23
  -3   2  -8    0.10    0.23
   3   2   8    0.32    0.27
  -3  -2  -8    0.89    0.32
  -3   2  -9  189.96    6.10
  -3   2  -9  185.18    6.60
   3   2   9  184.25    8.04
  -3  -2  -9  185.12    6.71
  -3   2 -10   14.62    0.85
   3   2  10   15.96    1.15
  -3   2 -10   14.82    0.93
  -3  -2 -10   13.23    0.97
   3   2  11   48.16    2.59
  -3   2 -11   49.20    1.93
  -3   2 -11   48.84    2.15
  -3  -2 -11   47.92    2.23
  -3   2 -12    1.59    0.38
   3   2  12    2.70    0.58
  -3   2 -12    2.41    0.51
  -3  -2 -12    2.34    0.53
   3   2  13    3.29    0.68
  -3   2 -13    3.46    0.60
  -3   2 -13    2.63    0.46
  -3  -2 -13    3.61    0.67
  -3   2 -14    1.42    0.52
  -3   2 -14    2.01    0.45
   3   2  14    1.55    0.58
  -3  -2 -14    2.59    0.62
  -3   2 -15   15.73    1.19
   3   2  15   15.92    1.41
  -3   2 -15   14.68    1.03
  -3  -2 -15   19.97    1.42
  -3   2 -16    1.98    0.64
  -3   2 -16    1.67    0.50
  -3  -2 -16    2.17    0.66
  -3   2 -17   64.43    3.03
  -3  -2 -17   63.73    3.12
  -3   2 -18    0.14    0.60
  -3  -2 -18    1.49    0.71
  -3   2 -19   58.50    2.96
  -3  -2 -19   58.99    3.11
  -3   2 -20   -0.60    0.57
  -3  -2 -20    0.88    0.84
  -3   2 -21   21.53    1.80
  -3  -2 -21   21.05    1.93
   3   3 -22    7.86    1.18
  -3  -3  22    5.85    1.31
   3  -3 -22    9.46    1.30
   3   3 -21   28.73    1.99
   3  -3 -21   31.09    2.05
  -3  -3  21   25.73    2.19
   3   3 -20    1.31    0.59
   3   3 -20    1.94    0.70
   3  -3 -20    1.02    0.75
  -3  -3  20    0.42    0.77
   3   3 -19   64.25    3.07
   3   3 -19   68.29    2.74
  -3  -3  19   58.43    3.29
   3  -3 -19   62.92    3.12
   3   3 -18    0.28    0.44
   3   3 -18    0.16    0.51
  -3  -3  18    0.38    0.67
   3  -3 -18    1.08    0.65
   3   3 -17   53.03    2.24
   3   3 -17   48.39    2.45
   3  -3 -17   54.19    2.58
  -3  -3  17   46.83    2.66
   3   3 -16    7.22    0.87
  -3   3  16    8.05    1.01
   3   3 -16    6.67    0.74
  -3  -3  16    6.84    1.01
   3  -3 -16    6.60    0.87
  -3   3  15   15.17    1.32
   3   3 -15   16.22    1.05
   3   3 -15   14.47    1.11
   3  -3 -15   15.30    1.19
  -3  -3  15   13.59    1.26
   3   3 -14    5.39    0.68
  -3   3  14    5.24    0.79
   3   3 -14    5.26    0.62
  -3  -3  14    5.21    0.80
   3  -3 -14    5.49    0.72
   3   3 -13    1.72    0.49
   3   3 -13    0.78    0.41
  -3   3  13    0.90    0.45
   3  -3 -13    0.41    0.40
  -3  -3  13    1.47    0.58
  -3   3  12   14.98    1.21
   3   3 -12   15.58    0.96
   3   3 -12   15.04    0.92
   3   3 -12   16.77    1.08
   3  -3 -12   14.10    1.01
  -3  -3  12   17.08    1.24
   3   3 -11   31.99    1.46
   3   3 -11   29.25    1.41
   3   3 -11   29.46    1.52
  -3   3  11   33.60    1.17
  -3   3  11   31.86    1.89
   3  -3 -11   32.29    1.57
  -3  -3  11   30.91    1.67
  -3   3  10   13.78    0.61
   3   3 -10   11.80    0.76
  -3   3  10   11.89    1.03
   3   3 -10   14.39    0.91
   3   3 -10   13.45    0.84
   3  -3 -10   12.13    0.84
  -3  -3  10   14.09    1.03
   3   3  -9   91.62    3.46
  -3   3   9   91.74    4.30
   3   3  -9   91.31    3.51
   3   3  -9   91.02    3.26
  -3   3   9   97.13    3.04
   3  -3  -9   92.80    3.49
  -3  -3   9   93.02    3.63
  -3   3   8    0.18    0.29
   3   3  -8    0.47    0.27
  -3   3   8    0.53    0.16
   3   3  -8    0.05    0.18
   3   3  -8    0.21    0.22
   3  -3  -8    0.43    0.24
  -3  -3   8    0.18    0.31
  -3   3   7  319.72    9.48
   3   3  -7  303.26   10.44
   3   3  -7  298.36   10.41
  -3   3   7  286.34   12.65
   3   3  -7  302.59    9.64
  -3  -3   7  312.90   10.50
   3  -3  -7  303.60   10.35
   3  -3  -7  297.22   10.39
   3   3  -6    7.98    0.56
  -3   3   6    9.12    0.75
  -3   3   6    9.97    0.49
   3   3  -6    9.85    0.60
   3   3  -6    8.63    0.61
   3  -3  -6    9.97    0.61
  -3  -3   6    8.85    0.58
   3  -3  -6    8.87    0.74
   3  -3  -6    9.78    0.57
  -3  -3   6    9.00    0.66
   3   3  -5  110.60    3.56
  -3   3   5  108.88    3.44
  -3  -3   5  103.61    3.83
  -3  -3   5  104.75    4.63
  -3  -3   5  109.45    3.87
   3  -3  -5  105.70    3.74
   3  -3  -5   97.69    4.65
   3  -3  -5  102.49    3.78
  -3   3   4   67.53    2.20
   3   3  -4   65.86    2.27
   3   3  -4   61.37    2.44
   3  -3  -4   65.46    3.00
  -3  -3   4   64.27    2.45
   3  -3  -4   63.44    2.41
  -3  -3   4   63.19    2.47
   3  -3  -4   65.57    2.37
  -3  -3   4   63.11    2.93
   3   3  -3   32.29    1.26
  -3   3   3   33.12    1.23
  -3   3   3   34.64    1.72
  -3  -3   3   31.04    1.38
   3  -3  -3   33.02    1.29
   3  -3  -3   34.58    1.37
   3  -3  -3   35.04    1.73
  -3  -3   3   30.68    1.61
  -3  -3   3   30.63    1.39
   3   3  -2   54.23    2.45
  -3   3   2   53.08    1.85
   3   3  -2   53.61    1.86
  -3   3   2   52.07    2.52
  -3  -3   2   51.22    2.06
   3  -3  -2   52.91    2.52
   3  -3  -2   51.62    1.93
  -3  -3   2   54.38    2.07
  -3  -3   2   53.07    2.42
   3  -3  -2   52.21    2.03
   3   3  -1   71.37    3.25
  -3   3   1   77.37    3.39
   3   3  -1   72.57    2.47
  -3   3   1   75.00    2.50
   3  -3  -1   77.44    3.39
  -3  -3   1   71.44    2.76
  -3  -3   1   71.01    3.21
  -3  -3   1   71.17    2.75
   3  -3  -1   76.44    2.63
   3  -3  -1   71.42    2.73
  -3   3   0   37.11    1.97
   3   3   0   38.70    1.86
   3   3   0   39.41    1.39
   3  -3   0   38.74    1.47
   3  -3   0   41.76    1.60
  -3  -3   0   40.75    1.65
  -3  -3   0   38.05    1.80
   3  -3   0   35.77    1.96
  -3   3  -1  237.88    7.74
   3   3   1  250.06    7.65
   3   3   1  239.05   10.11
  -3   3  -1  253.56   10.28
  -3  -3  -1  229.99   10.05
   3  -3   1  240.86   10.27
   3  -3   1  255.91    8.27
  -3   3  -2    0.25    0.17
   3   3   2    0.46    0.12
   3   3   2    0.39    0.21
  -3   3  -2    0.32    0.15
   3  -3   2    0.22    0.15
  -3  -3  -2    0.14    0.19
  -3  -3  -2    0.45    0.19
   3  -3   2    0.34    0.27
   3   3   3  237.40    7.04
  -3   3  -3  222.81    7.22
  -3   3  -3  224.94    7.67
   3   3   3  224.10    9.40
   3  -3   3  220.14    9.58
   3  -3   3  235.50    7.73
  -3  -3  -3  221.78    9.38
  -3  -3  -3  215.63    7.81
   3   3   4    0.58    0.25
  -3   3  -4    0.71    0.23
  -3   3  -4    0.31    0.17
   3   3   4    0.58    0.12
  -3  -3  -4    1.24    0.29
  -3  -3  -4    0.57    0.23
   3  -3   4    0.67    0.22
   3  -3   4    0.27    0.26
   3   3   5  143.22    6.08
  -3   3  -5  138.19    4.67
  -3   3  -5  145.35    5.15
   3   3   5  142.96    4.40
  -3   3  -5  140.24    4.95
  -3  -3  -5  126.92    5.04
   3  -3   5  147.30    5.05
  -3   3  -6   16.35    0.85
   3   3   6   15.82    1.05
  -3   3  -6   16.88    0.86
  -3  -3  -6   13.87    0.93
  -3   3  -7    7.41    0.59
   3   3   7    7.94    0.71
  -3   3  -7    6.91    0.58
  -3  -3  -7    8.10    0.68
  -3   3  -8   18.37    0.98
   3   3   8   17.21    1.18
  -3   3  -8   18.00    0.98
  -3  -3  -8   17.69    1.10
   3   3   9    7.65    0.82
  -3   3  -9    8.99    0.68
  -3   3  -9    8.38    0.71
  -3  -3  -9    9.41    0.83
  -3   3 -10   38.98    1.67
  -3   3 -10   39.36    1.76
   3   3  10   37.74    2.14
  -3  -3 -10   36.74    1.88
  -3   3 -11   80.39    3.14
  -3   3 -11   77.14    2.91
   3   3  11   78.64    3.83
  -3  -3 -11   74.80    3.24
  -3   3 -12    7.67    0.73
   3   3  12   10.22    1.00
  -3   3 -12   10.07    0.86
  -3  -3 -12    9.08    0.89
   3   3  13   99.88    4.79
  -3   3 -13   97.33    3.90
  -3   3 -13   93.43    3.58
  -3  -3 -13  103.90    4.13
   3   3  14    0.99    0.56
  -3   3 -14    0.82    0.48
  -3   3 -14    0.33    0.41
  -3  -3 -14   -0.32    0.50
  -3   3 -15   46.05    2.23
   3   3  15   47.45    2.75
  -3   3 -15   44.40    2.03
  -3  -3 -15   43.35    2.41
  -3   3 -16   21.53    1.28
  -3   3 -16   19.38    1.37
  -3  -3 -16   18.41    1.56
  -3   3 -17    9.11    0.91
  -3   3 -17    7.86    0.95
  -3  -3 -17   10.75    1.18
  -3   3 -18   12.76    1.21
  -3  -3 -18   15.82    1.51
  -3   3 -19    5.26    0.96
  -3  -3 -19    7.11    1.17
  -3   3 -20    2.53    0.80
  -3  -3 -20    2.31    1.00
   3   4 -21    1.50    0.69
   3   4 -21    2.20    0.78
  -3  -4  21    1.53    0.93
   3  -4 -21    1.34    0.85
   3   4 -20   30.92    1.76
   3   4 -20   30.28    1.96
  -3  -4  20   24.62    2.10
   3  -4 -20   30.82    2.05
   3   4 -19   -0.15    0.50
   3   4 -19    0.09    0.61
  -3  -4  19    0.82    0.81
   3  -4 -19    0.74    0.70
   3   4 -18   36.93    2.13
   3   4 -18   42.35    2.01
  -3  -4  18   35.73    2.36
   3  -4 -18   37.29    2.22
   3   4 -17    1.39    0.59
   3   4 -17    1.32    0.52
  -3  -4  17    1.13    0.72
   3  -4 -17    1.98    0.69
   3   4 -16   50.57    2.39
   3   4 -16   49.53    2.21
  -3  -4  16   43.55    2.52
   3  -4 -16   48.78    2.45
   3   4 -15   14.83    1.09
  -3   4  15   16.50    1.42
   3   4 -15   13.46    1.10
   3  -4 -15   14.31    1.16
  -3  -4  15   14.94    1.31
   3   4 -14   11.83    0.95
  -3   4  14   11.16    1.19
   3   4 -14   16.01    1.14
   3  -4 -14   11.86    1.10
  -3  -4  14   14.11    1.26
   3   4 -13   30.28    1.63
  -3   4  13   29.80    1.94
   3   4 -13   28.29    1.47
   3  -4 -13   29.24    1.64
  -3  -4  13   29.19    1.77
  -3   4  12   23.28    1.62
   3   4 -12   20.71    1.24
   3   4 -12   21.65    1.31
  -3  -4  12   24.62    1.51
   3  -4 -12   24.28    1.38
   3   4 -11   21.53    1.23
   3   4 -11   24.51    1.37
  -3   4  11   25.78    1.65
   3  -4 -11   23.17    1.32
  -3  -4  11   24.19    1.49
   3   4 -10   99.75    3.87
  -3   4  10   98.37    4.70
  -3   4  10  100.56    3.25
   3   4 -10   95.19    3.56
  -3  -4  10  103.89    4.01
   3  -4 -10  101.26    3.83
  -3   4   9    2.61    0.27
   3   4  -9    2.75    0.43
   3   4  -9    2.86    0.42
  -3   4   9    2.76    0.56
   3   4  -9    3.00    0.47
   3  -4  -9    2.55    0.43
   3  -4  -9    2.44    0.38
  -3  -4   9    2.29    0.48
  -3   4   8  150.62    6.71
   3   4  -8  153.06    5.10
   3   4  -8  146.48    5.47
  -3   4   8  154.88    4.83
   3  -4  -8  150.57    5.43
   3  -4  -8  146.38    5.41
  -3  -4   8  153.89    5.57
   3   4  -7    0.37    0.26
   3   4  -7    0.01    0.25
  -3   4   7    1.62    0.23
  -3   4   7    0.98    0.38
   3   4  -7    0.48    0.21
  -3  -4   7    0.69    0.35
   3  -4  -7    0.83    0.26
  -3  -4   7    0.83    0.33
   3  -4  -7    1.15    0.30
  -3  -4   7    1.00    0.29
  -3   4   6   92.72    4.54
   3   4  -6  101.59    3.75
   3   4  -6  105.03    3.50
  -3   4   6  100.97    3.29
   3  -4  -6   95.68    3.68
  -3  -4   6  103.11    3.76
  -3  -4   6   99.47    4.53
  -3  -4   6  101.10    3.79
   3  -4  -6   98.30    3.65
  -3   4   5   17.48    0.79
   3   4  -5   16.99    0.94
  -3   4   5   15.87    1.16
   3   4  -5   15.92    0.87
  -3  -4   5   19.02    1.18
   3  -4  -5   18.71    0.94
  -3  -4   5   18.00    0.96
  -3  -4   5   17.62    1.01
   3  -4  -5   17.34    0.90
   3   4  -4    9.12    0.62
   3   4  -4    7.09    0.61
  -3   4   4    5.85    0.69
  -3   4   4    8.38    0.50
  -3  -4   4    9.74    0.76
  -3  -4   4    9.02    0.66
   3  -4  -4    6.88    0.54
   3  -4  -4    7.00    0.58
  -3  -4   4    9.51    0.69
   3   4  -3   48.08    1.85
  -3   4   3   49.28    1.80
  -3   4   3   46.59    2.49
  -3  -4   3   53.53    2.45
   3  -4  -3   49.11    2.01
   3  -4  -3   49.35    1.93
   3  -4  -3   48.92    2.50
  -3  -4   3   49.29    2.07
  -3  -4   3   54.49    2.09
   3   4  -2    1.57    0.37
  -3   4   2    0.72    0.22
   3   4  -2    1.56    0.26
  -3   4   2    0.74    0.35
   3  -4  -2    0.49    0.30
  -3  -4   2    0.57    0.27
  -3  -4   2    1.29    0.32
   3  -4  -2    0.53    0.25
   3  -4  -2    1.13    0.24
  -3  -4   2    1.55    0.33
   3   4  -1   25.72    1.42
  -3   4   1   23.76    1.03
   3   4  -1   23.59    1.01
  -3   4   1   23.75    1.47
  -3  -4   1   24.39    1.19
   3  -4  -1   24.39    1.17
  -3  -4   1   25.28    1.23
  -3  -4   1   25.26    1.35
   3  -4  -1   23.09    1.08
   3  -4  -1   24.11    1.47
  -3   4   0   43.30    2.22
   3   4   0   38.26    2.06
  -3   4   0   42.08    1.59
   3   4   0   40.63    1.52
  -3  -4   0   39.51    1.79
   3  -4   0   42.28    1.65
  -3  -4   0   39.00    1.99
  -3  -4   0   38.69    1.77
   3  -4   0   43.07    2.21
   3  -4   0   44.64    1.77
   3   4   1   84.18    2.71
  -3   4  -1   74.58    3.75
   3   4   1   78.65    3.63
  -3   4  -1   78.01    2.79
   3  -4   1   79.42    3.07
   3  -4   1   78.03    3.80
  -3  -4  -1   78.20    3.08
   3  -4   1   86.86    2.96
  -3  -4  -1   81.31    3.58
  -3   4  -2  226.26    9.31
   3   4   2  221.97    6.81
   3   4   2  216.04    9.09
  -3   4  -2  209.27    6.95
  -3  -4  -2  203.34    7.55
   3  -4   2  214.24    7.41
  -3  -4  -2  215.00    9.03
  -3   4  -3    0.50    0.21
   3   4   3   -0.09    0.23
  -3   4  -3    0.02    0.22
   3   4   3    0.74    0.18
   3  -4   3    0.28    0.20
  -3  -4  -3    0.13    0.22
  -3  -4  -3    0.25    0.26
  -3   4  -4  203.93    7.00
   3   4   4  200.92    8.60
  -3   4  -4  206.68    6.62
   3   4   4  206.23    6.36
   3  -4   4  202.31    7.04
  -3  -4  -4  194.22    7.14
  -3  -4  -4  199.85    8.55
   3   4   5   35.24    1.91
  -3   4  -5   37.68    1.54
  -3   4  -5   36.18    1.53
   3   4   5   36.16    1.24
   3  -4   5   37.14    1.60
  -3  -4  -5   32.28    1.62
  -3   4  -6   84.86    3.25
   3   4   6   91.73    2.78
   3   4   6   86.81    4.03
  -3   4  -6   84.81    3.13
   3  -4   6   89.84    3.36
  -3  -4  -6   83.31    3.40
   3   4   7   49.89    2.59
  -3   4  -7   51.53    2.09
  -3   4  -7   50.86    2.05
   3  -4   7   53.05    2.21
  -3  -4  -7   49.13    2.25
   3   4   8    0.56    0.37
  -3   4  -8    0.29    0.33
  -3   4  -8    0.96    0.33
  -3  -4  -8    1.20    0.41
   3  -4   8    0.53    0.37
   3   4   9   22.77    1.52
  -3   4  -9   23.34    1.25
  -3   4  -9   23.81    1.24
   3  -4   9   23.87    1.39
  -3  -4  -9   21.88    1.33
  -3   4 -10   45.96    2.00
   3   4  10   41.43    2.40
  -3   4 -10   45.03    1.93
  -3  -4 -10   45.35    2.15
   3  -4  10   40.38    2.09
  -3   4 -11    8.76    0.79
  -3   4 -11    6.10    0.70
   3   4  11    8.73    0.97
  -3  -4 -11    8.72    0.89
   3  -4  11    8.96    0.92
  -3   4 -12  110.40    4.31
   3   4  12  115.60    5.33
  -3   4 -12  106.09    4.05
  -3  -4 -12  113.55    4.52
  -3   4 -13    0.34    0.44
  -3   4 -13    0.29    0.41
   3   4  13    0.68    0.49
  -3  -4 -13    0.56    0.55
   3   4  14   82.23    4.22
  -3   4 -14   80.48    3.44
  -3   4 -14   78.07    3.20
  -3  -4 -14   87.34    3.68
  -3   4 -15    3.04    0.65
  -3   4 -15    2.13    0.58
  -3  -4 -15    4.97    0.89
  -3   4 -16   19.78    1.34
  -3   4 -16   20.24    1.45
  -3  -4 -16   19.55    1.64
  -3   4 -17    5.97    0.83
  -3   4 -17    5.98    0.93
  -3  -4 -17    6.08    1.02
  -3   4 -18    0.23    0.63
  -3   4 -18   -0.79    0.48
  -3  -4 -18    0.83    0.79
  -3   4 -19    9.04    1.12
  -3  -4 -19   11.29    1.40
  -3   4 -20    9.85    1.19
   3  -4  20    5.94    1.20
  -3  -4 -20   12.09    1.49
   3   5 -20    5.48    0.91
   3   5 -20    2.44    0.81
   3  -5 -20    4.89    1.04
  -3  -5  20    5.00    1.11
   3   5 -19    3.61    0.85
   3   5 -19    2.84    0.76
   3  -5 -19    2.61    0.85
  -3  -5  19    2.64    1.00
   3   5 -18    1.87    0.69
   3   5 -18    2.58    0.73
   3  -5 -18    1.54    0.74
  -3  -5  18    2.75    0.89
   3   5 -17    6.03    0.94
   3   5 -17    6.07    0.81
   3  -5 -17    5.93    0.90
  -3  -5  17    5.51    1.07
   3   5 -16   28.83    1.65
   3   5 -16   27.32    1.75
   3  -5 -16   31.37    1.88
  -3  -5  16   32.42    2.04
   3   5 -15    1.90    0.59
   3   5 -15    3.45    0.74
   3  -5 -15    1.99    0.65
  -3  -5  15    1.94    0.76
   3   5 -14   73.58    3.19
  -3   5  14   76.18    3.90
   3   5 -14   68.66    2.92
   3  -5 -14   73.65    3.19
  -3  -5  14   67.38    3.31
   3   5 -13    2.17    0.52
  -3   5  13    2.88    0.73
   3   5 -13    2.12    0.56
   3  -5 -13    2.59    0.47
   3  -5 -13    2.43    0.60
  -3  -5  13    1.14    0.59
   3   5 -12   70.91    2.97
   3   5 -12   68.48    2.77
  -3   5  12   69.46    3.62
   3  -5 -12   63.19    2.77
  -3  -5  12   70.45    3.11
   3  -5 -12   68.37    2.92
   3   5 -11    4.16    0.59
   3   5 -11    5.75    0.72
  -3   5  11    4.76    0.79
  -3  -5  11    5.33    0.78
   3  -5 -11    4.67    0.56
   3  -5 -11    4.70    0.63
  -3   5  10   46.39    2.74
   3   5 -10   52.18    2.15
   3   5 -10   54.70    2.30
   3  -5 -10   45.94    2.13
  -3  -5  10   51.68    2.37
   3  -5 -10   49.90    2.24
  -3   5   9    4.58    0.74
  -3   5   9    5.20    0.41
   3   5  -9    4.38    0.58
   3   5  -9    4.27    0.60
   3  -5  -9    5.00    0.54
   3  -5  -9    5.26    0.61
  -3  -5   9    4.89    0.67
   3   5  -8    0.83    0.38
  -3   5   8    0.96    0.46
   3   5  -8    0.38    0.37
  -3   5   8    0.18    0.20
  -3  -5   8    0.97    0.46
   3  -5  -8    1.25    0.38
   3  -5  -8    0.62    0.34
   3   5  -7   31.07    1.41
  -3   5   7   27.83    1.82
  -3   5   7   30.40    1.19
  -3  -5   7   31.71    1.53
  -3  -5   7   30.34    1.57
   3  -5  -7   28.33    1.43
   3  -5  -7   28.35    1.41
  -3   5   6   85.50    2.82
   3   5  -6   79.98    3.26
   3   5  -6   76.35    2.97
  -3   5   6   83.95    4.01
  -3  -5   6   83.72    3.27
  -3  -5   6   76.85    3.24
   3  -5  -6   85.56    3.17
   3  -5  -6   84.86    3.22
  -3   5   5   11.39    1.02
   3   5  -5   11.16    0.81
  -3   5   5   10.99    0.63
   3   5  -5   12.64    0.77
  -3  -5   5   11.14    0.87
   3  -5  -5   11.10    0.79
  -3  -5   5   11.74    0.85
   3  -5  -5   10.86    0.76
  -3   5   4  187.21    8.14
   3   5  -4  182.69    6.11
  -3   5   4  183.28    6.00
   3  -5  -4  187.95    6.67
  -3  -5   4  191.99    6.74
   3  -5  -4  184.60    6.53
  -3  -5   4  181.99    6.64
  -3   5   3    1.53    0.27
   3   5  -3    1.45    0.45
  -3   5   3    1.38    0.47
   3   5  -3    1.48    0.31
  -3  -5   3    1.31    0.39
   3  -5  -3    0.77    0.29
  -3  -5   3    1.79    0.40
  -3  -5   3    1.44    0.42
   3  -5  -3    1.68    0.37
   3   5  -2  225.78    9.48
   3   5  -2  222.93    7.15
  -3   5   2  220.11    7.12
  -3   5   2  215.26    9.54
  -3  -5   2  220.65    7.81
  -3  -5   2  225.02    9.39
   3  -5  -2  216.49    7.84
  -3  -5   2  228.30    7.91
   3  -5  -2  212.87    7.66
   3   5  -1    0.23    0.37
   3   5  -1    0.55    0.24
  -3   5   1    0.31    0.40
  -3   5   1    0.03    0.24
  -3  -5   1    0.20    0.28
   3  -5  -1    0.21    0.25
  -3  -5   1    0.26    0.33
  -3  -5   1    0.38    0.28
   3  -5  -1    0.42    0.28
  -3   5   0  134.66    4.47
  -3   5   0  125.49    6.00
   3   5   0  141.69    5.94
   3   5   0  131.63    4.39
  -3  -5   0  130.04    5.78
  -3  -5   0  133.34    4.93
   3  -5   0  126.87    4.90
   3  -5   0  131.20    4.77
  -3  -5   0  138.21    4.97
  -3   5  -1   11.73    0.75
   3   5   1   11.32    0.97
   3   5   1   12.73    0.68
  -3   5  -1   13.14    1.12
   3  -5   1   12.63    0.77
  -3  -5  -1   13.72    0.89
  -3  -5  -1   12.52    0.92
   3  -5   1   12.29    0.83
  -3  -5  -1   10.18    0.84
  -3   5  -2   13.97    1.23
   3   5   2   19.67    1.24
  -3   5  -2   15.16    0.93
   3   5   2   16.72    0.82
  -3  -5  -2   18.55    1.07
   3  -5   2   15.87    1.01
   3  -5   2   15.63    0.93
  -3  -5  -2   19.81    1.14
   3   5   3   20.82    1.36
  -3   5  -3   20.59    1.06
   3   5   3   21.44    0.90
   3  -5   3   19.72    1.07
  -3  -5  -3   19.95    1.16
  -3   5  -4   29.97    1.34
   3   5   4   28.15    1.10
   3   5   4   25.47    1.63
  -3  -5  -4   24.42    1.40
   3  -5   4   30.63    1.38
   3   5   5    2.43    0.26
  -3   5  -5    1.48    0.38
  -3   5  -5    2.38    0.38
   3   5   5    1.88    0.49
   3  -5   5    2.36    0.41
  -3  -5  -5    2.13    0.45
   3   5   6   76.67    2.44
   3   5   6   73.39    3.59
  -3   5  -6   75.15    2.81
  -3   5  -6   72.35    2.86
   3  -5   6   75.45    2.95
  -3  -5  -6   68.00    2.99
  -3   5  -7    0.62    0.33
   3   5   7    0.53    0.43
  -3   5  -7    0.07    0.36
   3  -5   7    0.88    0.41
  -3  -5  -7    0.74    0.42
   3   5   8  174.07    7.61
  -3   5  -8  173.68    6.19
  -3   5  -8  174.71    5.88
  -3  -5  -8  167.21    6.34
   3  -5   8  165.63    6.26
  -3   5  -9    0.52    0.36
   3   5   9    0.42    0.44
  -3   5  -9   -0.09    0.35
  -3  -5  -9    0.20    0.43
   3  -5   9    0.21    0.41
   3   5  10   81.78    3.89
  -3   5 -10   71.87    2.97
  -3   5 -10   77.04    3.10
  -3  -5 -10   74.11    3.26
   3  -5  10   74.97    3.23
  -3   5 -11    4.30    0.64
  -3   5 -11    3.22    0.59
   3   5  11    3.82    0.76
  -3  -5 -11    3.74    0.71
   3  -5  11    3.41    0.68
  -3   5 -12    7.14    0.79
  -3   5 -12    5.78    0.80
   3   5  12    9.30    1.05
  -3  -5 -12    8.42    0.95
   3  -5  12    7.22    0.89
   3   5  13    3.87    0.80
  -3   5 -13    4.56    0.70
  -3   5 -13    4.40    0.72
  -3  -5 -13    3.30    0.74
   3  -5  13    3.58    0.77
  -3   5 -14    5.83    0.82
  -3   5 -14    5.98    0.80
  -3  -5 -14    5.77    0.88
   3  -5  14    4.78    0.89
  -3   5 -15    1.14    0.57
  -3   5 -15    0.76    0.58
  -3  -5 -15    1.56    0.73
   3  -5  15    1.03    0.70
  -3   5 -16   37.88    2.02
  -3   5 -16   36.79    2.06
   3  -5  16   32.40    2.19
  -3  -5 -16   42.36    2.39
  -3   5 -17    0.48    0.61
  -3   5 -17   -0.51    0.52
  -3  -5 -17    0.60    0.77
   3  -5  17    0.25    0.72
  -3   5 -18   51.11    2.47
  -3   5 -18   47.15    2.54
   3  -5  18   42.82    2.70
  -3  -5 -18   52.16    2.91
  -3   5 -19   -0.02    0.64
  -3   5 -19    0.61    0.66
   3  -5  19   -0.12    0.71
  -3  -5 -19    2.00    0.89
   3   6 -19    1.94    0.85
   3   6 -19    2.27    0.78
  -3  -6  19    2.62    1.00
   3  -6 -19    1.79    0.82
   3   6 -18   16.96    1.36
   3   6 -18   17.47    1.46
   3  -6 -18   16.82    1.52
   3  -6 -18   15.64    1.21
  -3  -6  18   15.75    1.58
   3   6 -17    5.98    0.88
   3   6 -17    6.89    1.02
   3  -6 -17    6.68    1.02
   3  -6 -17    7.18    0.81
  -3  -6  17    7.25    1.19
   3   6 -16   21.80    1.48
   3   6 -16   22.88    1.63
   3  -6 -16   22.63    1.64
  -3  -6  16   21.35    1.76
   3  -6 -16   22.70    1.42
   3   6 -15   31.87    1.83
   3   6 -15   33.19    1.97
   3  -6 -15   35.12    1.97
  -3  -6  15   34.41    2.16
   3  -6 -15   34.85    1.79
   3   6 -14    0.61    0.53
   3   6 -14    0.86    0.53
   3  -6 -14    1.02    0.49
  -3  -6  14    0.90    0.63
   3  -6 -14    1.28    0.60
   3   6 -13   47.58    2.24
   3   6 -13   47.73    2.35
   3  -6 -13   46.44    2.20
   3  -6 -13   48.33    2.32
  -3  -6  13   45.89    2.47
   3   6 -12    4.69    0.69
  -3   6  12    5.68    0.99
   3   6 -12    4.54    0.70
   3  -6 -12    4.51    0.71
  -3  -6  12    4.82    0.80
   3  -6 -12    4.68    0.62
   3   6 -11   53.09    2.35
   3   6 -11   45.81    2.13
  -3   6  11   49.15    2.86
   3  -6 -11   46.96    2.19
   3  -6 -11   45.41    2.24
  -3  -6  11   47.68    2.42
   3   6 -10    7.08    0.78
  -3   6  10    8.63    1.06
   3  -6 -10    8.41    0.78
   3  -6 -10    8.00    0.80
  -3  -6  10    8.07    0.91
  -3   6   9    2.67    0.71
   3   6  -9    3.75    0.58
   3  -6  -9    3.06    0.54
   3  -6  -9    2.64    0.52
  -3  -6   9    2.85    0.62
  -3   6   8   14.42    0.76
  -3   6   8   15.20    1.36
   3   6  -8   14.44    0.99
   3  -6  -8   13.52    0.98
   3  -6  -8   13.41    0.97
  -3  -6   8   15.08    1.15
   3   6  -7   16.67    1.07
  -3   6   7   17.46    0.86
  -3   6   7   18.48    1.46
   3  -6  -7   16.14    1.04
   3  -6  -7   15.68    1.07
  -3  -6   7   14.78    1.11
   3   6  -6   26.19    1.32
  -3   6   6   25.77    1.15
  -3   6   6   25.89    1.78
  -3  -6   6   25.21    1.44
   3  -6  -6   24.15    1.38
   3  -6  -6   26.03    1.35
   3   6  -5   54.85    2.23
  -3   6   5   57.45    2.09
  -3   6   5   58.54    3.07
   3  -6  -5   55.75    2.43
  -3  -6   5   57.46    2.50
   3  -6  -5   52.74    2.29
  -3  -6   5   53.40    2.44
   3   6  -4   43.56    1.76
  -3   6   4   34.27    2.28
  -3   6   4   40.77    1.61
   3  -6  -4   38.23    1.85
  -3  -6   4   43.07    1.97
   3  -6  -4   36.69    1.74
  -3  -6   4   40.07    1.92
   3   6  -3  125.96    4.31
  -3   6   3  120.18    5.81
  -3   6   3  128.06    4.25
   3   6  -3  126.26    5.80
  -3  -6   3  132.86    4.84
  -3  -6   3  122.08    4.73
   3  -6  -3  120.15    4.57
   3  -6  -3  123.36    4.74
   3   6  -2    4.16    0.48
  -3   6   2    4.36    0.50
  -3   6   2    4.88    0.80
   3   6  -2    3.62    0.68
   3  -6  -2    4.88    0.61
  -3  -6   2    3.55    0.57
   3  -6  -2    5.43    0.57
  -3  -6   2    3.08    0.57
   3   6  -1   85.57    2.99
  -3   6   1   75.14    4.09
  -3   6   1   83.29    3.01
   3   6  -1   87.48    4.10
  -3  -6   1   86.31    3.42
  -3  -6   1   84.13    3.39
   3  -6  -1   80.65    3.35
   3  -6  -1   81.88    3.22
   3   6   0   30.86    1.92
   3   6   0   31.47    1.37
  -3   6   0   33.39    2.10
  -3   6   0   30.66    1.43
   3  -6   0   32.53    1.55
  -3  -6   0   31.37    1.67
  -3  -6   0   32.26    1.68
   3  -6   0   31.86    1.61
  -3   6  -1   18.04    1.51
   3   6   1   21.98    1.03
   3   6   1   24.44    1.55
  -3   6  -1   18.65    1.07
   3  -6   1   20.27    1.19
  -3  -6  -1   20.68    1.32
   3  -6   1   19.49    1.22
  -3  -6  -1   23.58    1.31
  -3   6  -2   94.43    3.52
   3   6   2  104.16    4.73
  -3   6  -2  100.53    4.85
   3   6   2   98.66    3.39
  -3  -6  -2   95.88    3.92
   3  -6   2  102.56    3.94
  -3  -6  -2   92.77    3.88
   3  -6   2  100.36    3.76
  -3   6  -3    2.08    0.46
   3   6   3    1.42    0.32
   3   6   3    1.83    0.57
   3  -6   3    2.31    0.48
  -3  -6  -3    2.47    0.55
  -3  -6  -3    1.84    0.47
  -3   6  -4   31.05    1.57
   3   6   4   35.93    1.37
   3   6   4   35.58    2.08
  -3  -6  -4   34.69    1.76
   3  -6   4   34.42    1.63
  -3  -6  -4   31.64    1.74
   3   6   5   12.64    1.18
   3   6   5   14.12    0.72
  -3   6  -5   13.69    0.99
  -3  -6  -5   12.40    1.05
  -3  -6  -5   12.25    0.98
   3  -6   5   15.04    0.97
   3   6   6    8.43    0.98
  -3   6  -6    7.27    0.74
  -3  -6  -6    7.52    0.81
   3  -6   6    6.84    0.72
  -3   6  -7   92.96    3.39
   3   6   7   83.05    4.18
  -3   6  -7   81.01    3.26
  -3  -6  -7   85.27    3.56
   3  -6   7   82.62    3.42
  -3   6  -8    0.26    0.36
  -3   6  -8    0.09    0.43
   3   6   8    0.61    0.53
   3  -6   8    0.52    0.46
  -3  -6  -8    0.44    0.49
  -3   6  -9   50.08    2.23
   3   6   9   54.69    2.88
  -3   6  -9   47.41    2.21
   3  -6   9   50.15    2.33
  -3  -6  -9   44.39    2.34
  -3   6 -10    8.19    0.86
  -3   6 -10    9.17    0.85
   3   6  10    7.05    0.98
  -3  -6 -10    6.99    0.87
   3  -6  10    8.56    0.92
  -3   6 -11    5.31    0.80
  -3   6 -11    6.56    0.77
   3   6  11    6.31    0.99
  -3  -6 -11    5.39    0.82
   3  -6  11    4.36    0.77
  -3   6 -12    9.99    0.96
   3   6  12   11.40    1.24
  -3   6 -12    9.51    1.01
  -3  -6 -12   11.12    1.15
   3  -6  12   10.09    1.05
  -3   6 -13    0.83    0.55
  -3   6 -13    0.81    0.55
   3  -6  13    1.18    0.66
  -3  -6 -13    1.93    0.71
  -3   6 -14   25.71    1.67
  -3   6 -14   31.58    1.79
  -3  -6 -14   32.10    1.96
   3  -6  14   26.13    1.84
  -3   6 -15   11.37    1.13
  -3   6 -15   10.28    1.08
  -3  -6 -15   10.28    1.24
   3  -6  15    9.83    1.19
  -3   6 -16   10.32    1.11
  -3   6 -16   10.74    1.15
  -3  -6 -16   10.41    1.25
   3  -6  16    9.88    1.28
  -3   6 -17   16.90    1.44
  -3   6 -17   16.33    1.41
  -3  -6 -17   17.38    1.61
   3  -6  17   15.11    1.54
  -3   6 -18    0.31    0.66
  -3   6 -18    0.80    0.64
   3  -6  18    0.36    0.79
  -3  -6 -18    0.43    0.79
   3   7 -18    0.90    0.67
   3   7 -18    0.38    0.72
   3  -7 -18    0.14    0.69
  -3  -7  18    0.16    0.84
   3   7 -17   35.18    2.07
   3   7 -17   37.43    2.24
   3  -7 -17   34.92    2.23
  -3  -7  17   38.04    2.44
   3  -7 -17   38.46    2.04
   3   7 -16    1.56    0.67
   3   7 -16    0.60    0.70
   3  -7 -16    1.60    0.56
  -3  -7  16    1.76    0.86
   3  -7 -16    1.33    0.70
   3   7 -15   10.53    1.16
   3   7 -15    8.92    1.08
  -3  -7  15    8.66    1.23
   3  -7 -15    9.14    0.94
   3  -7 -15   10.71    1.14
   3   7 -14    0.72    0.55
   3   7 -14    0.06    0.53
  -3  -7  14    0.77    0.67
   3  -7 -14    0.59    0.57
   3  -7 -14    0.19    0.44
   3   7 -13    0.20    0.55
  -3  -7  13    0.33    0.65
   3  -7 -13    0.65    0.52
   3  -7 -13    0.28    0.47
   3   7 -12    0.37    0.50
   3  -7 -12    0.02    0.43
   3  -7 -12    0.63    0.51
  -3  -7  12    0.78    0.63
   3   7 -11   26.08    1.56
   3  -7 -11   29.52    1.62
  -3  -7  11   25.32    1.71
   3  -7 -11   27.76    1.62
  -3   7  10    4.11    0.91
   3   7 -10    5.53    0.72
   3  -7 -10    3.46    0.65
  -3  -7  10    5.30    0.85
   3  -7 -10    4.06    0.66
  -3   7   9  117.96    5.62
   3   7  -9  107.92    4.18
  -3  -7   9  111.53    4.54
   3  -7  -9  113.61    4.39
   3  -7  -9  110.90    4.46
  -3   7   8   -0.23    0.58
   3   7  -8    0.07    0.38
  -3  -7   8    0.15    0.52
   3  -7  -8    0.59    0.43
   3  -7  -8    0.13    0.43
  -3   7   7  126.76    4.29
   3   7  -7  133.04    4.62
  -3   7   7  127.97    6.11
   3  -7  -7  124.64    4.93
  -3  -7   7  124.63    4.96
   3  -7  -7  125.11    4.82
  -3   7   6    8.46    0.68
   3   7  -6    8.07    0.76
  -3   7   6    7.65    1.09
   3  -7  -6    8.79    0.81
  -3  -7   6    7.95    0.87
   3  -7  -6    8.29    0.82
  -3   7   5   70.10    3.98
  -3   7   5   78.23    2.80
   3   7  -5   78.60    2.99
   3  -7  -5   74.27    3.08
   3  -7  -5   76.04    3.25
  -3  -7   5   81.55    3.31
  -3   7   4   -0.45    0.50
   3   7  -4    0.36    0.35
  -3   7   4    0.24    0.33
   3  -7  -4    0.01    0.37
  -3  -7   4    0.44    0.46
   3  -7  -4   -0.13    0.34
  -3   7   3    1.47    0.40
   3   7  -3    1.11    0.44
  -3   7   3    3.45    0.76
   3  -7  -3    2.82    0.52
   3  -7  -3    0.83    0.50
  -3  -7   3    2.23    0.58
   3   7  -2    4.34    0.56
  -3   7   2    3.02    0.49
   3   7  -2    3.38    0.80
  -3   7   2    3.50    0.79
  -3  -7   2    4.33    0.76
   3  -7  -2    3.71    0.57
  -3  -7   2    4.23    0.66
   3  -7  -2    4.46    0.66
  -3   7   1   47.65    2.77
  -3   7   1   44.96    1.90
   3   7  -1   45.03    1.89
   3   7  -1   43.32    2.63
  -3  -7   1   43.20    2.19
   3  -7  -1   43.41    2.16
  -3  -7   1   43.95    2.22
   3  -7  -1   49.04    2.12
  -3   7   0    0.24    0.40
   3   7   0    1.32    0.37
   3   7   0    1.43    0.66
  -3   7   0    1.21    0.69
  -3  -7   0    0.72    0.48
   3  -7   0    1.17    0.50
  -3  -7   0    1.41    0.55
   3  -7   0    0.91    0.42
   3   7   1   91.11    4.49
   3   7   1   88.11    3.22
  -3   7  -1   92.31    3.36
  -3   7  -1   93.18    4.63
   3  -7   1   95.54    3.64
  -3  -7  -1   89.73    3.77
  -3  -7  -1   85.70    3.70
   3  -7   1   86.16    3.69
  -3   7  -2    2.68    0.79
   3   7   2    2.89    0.44
  -3   7  -2    2.46    0.52
   3   7   2    2.58    0.74
   3  -7   2    2.35    0.59
   3  -7   2    2.19    0.54
  -3  -7  -2    2.95    0.59
  -3  -7  -2    1.76    0.58
   3   7   3   88.36    4.32
   3   7   3   84.61    3.00
  -3   7  -3   85.56    3.26
   3  -7   3   83.70    3.39
  -3  -7  -3   85.42    3.59
  -3  -7  -3   81.06    3.51
   3   7   4    0.31    0.28
   3   7   4   -0.08    0.49
  -3   7  -4   -0.17    0.38
  -3  -7  -4   -0.33    0.45
   3  -7   4    0.24    0.43
  -3  -7  -4    0.07    0.38
   3   7   5   85.40    4.06
  -3   7  -5   75.55    3.06
  -3  -7  -5   75.36    3.32
   3  -7   5   71.90    3.15
  -3  -7  -5   77.66    3.37
   3   7   6   -0.10    0.50
  -3   7  -6   -0.13    0.42
   3  -7   6    0.50    0.43
  -3  -7  -6    0.49    0.47
  -3  -7  -6    0.27    0.43
  -3   7  -7    8.73    0.92
   3   7   7   13.07    1.27
  -3  -7  -7   11.19    1.06
  -3  -7  -7   10.91    1.04
   3  -7   7    8.59    0.89
  -3   7  -8   -0.10    0.45
   3   7   8   -0.19    0.55
  -3  -7  -8    0.34    0.50
  -3  -7  -8   -0.05    0.47
   3  -7   8    0.24    0.52
   3   7   9   13.98    1.37
  -3   7  -9   13.80    1.14
   3  -7   9   12.46    1.13
  -3  -7  -9   11.43    1.15
  -3  -7  -9   10.86    1.06
  -3   7 -10    3.84    0.72
  -3   7 -10    3.70    0.71
   3   7  10    4.54    0.91
  -3  -7 -10    3.93    0.75
   3  -7  10    3.44    0.72
  -3   7 -11   51.06    2.49
  -3   7 -11   54.52    2.47
  -3  -7 -11   52.02    2.65
   3  -7  11   48.31    2.51
  -3   7 -12   -0.23    0.50
  -3   7 -12   -0.32    0.47
   3  -7  12   -0.83    0.48
  -3  -7 -12   -0.07    0.56
  -3   7 -13   55.91    2.73
  -3   7 -13   61.46    2.74
  -3  -7 -13   54.97    2.91
   3  -7  13   56.40    2.83
  -3   7 -14    0.43    0.62
  -3   7 -14    1.23    0.63
   3  -7  14    0.80    0.68
  -3  -7 -14    1.08    0.78
  -3   7 -15   24.04    1.68
  -3   7 -15   22.90    1.73
   3  -7  15   24.58    1.80
  -3  -7 -15   26.06    1.92
  -3   7 -16   -0.16    0.66
  -3   7 -16    0.82    0.68
  -3  -7 -16    0.31    0.78
   3  -7  16   -0.01    0.73
   3   8 -16    3.34    0.90
  -3  -8  16    3.71    1.05
   3  -8 -16    3.50    0.91
   3   8 -15   23.25    1.68
  -3  -8  15   21.22    1.86
   3  -8 -15   25.76    1.78
   3  -8 -15   26.79    1.69
   3   8 -14   -1.00    0.59
   3  -8 -14    0.52    0.56
  -3  -8  14    0.32    0.76
   3  -8 -14   -0.08    0.60
   3   8 -13   28.29    1.82
  -3  -8  13   29.05    2.01
   3  -8 -13   29.22    1.79
   3  -8 -13   31.72    1.86
   3   8 -12    0.49    0.56
   3  -8 -12    0.29    0.54
   3  -8 -12    0.96    0.62
  -3  -8  12    0.85    0.72
   3   8 -11   13.74    1.20
   3  -8 -11   13.67    1.19
  -3  -8  11   15.47    1.41
   3  -8 -11   13.77    1.21
   3   8 -10   24.34    1.54
  -3  -8  10   22.02    1.64
   3  -8 -10   22.58    1.50
   3  -8 -10   23.76    1.53
   3   8  -9    2.23    0.64
   3  -8  -9    2.91    0.66
   3  -8  -9    2.44    0.66
  -3  -8   9    3.18    0.80
   3   8  -8   42.95    2.11
   3  -8  -8   43.91    2.15
   3  -8  -8   46.39    2.29
  -3  -8   8   41.15    2.30
   3   8  -7    7.47    0.89
  -3  -8   7    8.70    1.05
   3  -8  -7   11.09    1.01
   3  -8  -7   10.92    0.97
  -3   8   6   35.22    2.57
  -3   8   6   36.98    1.65
   3   8  -6   37.64    1.87
  -3  -8   6   38.13    2.10
   3  -8  -6   37.46    2.03
   3  -8  -6   39.58    1.92
  -3   8   5   43.48    1.84
   3   8  -5   41.20    1.99
  -3   8   5   48.23    2.89
   3  -8  -5   42.63    2.20
  -3  -8   5   38.82    2.20
   3  -8  -5   43.06    2.05
  -3   8   4   20.90    1.84
   3   8  -4   24.80    1.37
  -3   8   4   22.55    1.22
   3  -8  -4   21.75    1.39
   3  -8  -4   19.52    1.42
  -3  -8   4   23.46    1.60
  -3   8   3   51.21    3.03
  -3   8   3   47.60    2.02
   3   8  -3   48.56    2.08
   3  -8  -3   47.86    2.37
   3  -8  -3   44.26    2.19
  -3  -8   3   46.24    2.39
  -3   8   2    2.39    0.51
  -3   8   2    2.67    0.89
   3   8  -2    1.20    0.75
   3   8  -2    2.32    0.52
   3  -8  -2    2.82    0.68
  -3  -8   2    2.90    0.77
   3  -8  -2    3.06    0.64
   3   8  -1   24.00    1.87
   3   8  -1   22.65    1.23
  -3   8   1   21.18    1.26
  -3   8   1   22.23    1.91
   3  -8  -1   21.58    1.45
   3  -8  -1   23.90    1.47
  -3  -8   1   22.09    1.56
  -3   8   0   31.38    2.29
   3   8   0   32.67    2.28
  -3   8   0   32.58    1.63
   3   8   0   30.54    1.52
  -3  -8   0   31.76    1.91
   3  -8   0   36.15    1.83
   3  -8   0   30.97    1.80
   3   8   1   27.15    1.93
  -3   8  -1   19.53    1.80
  -3   8  -1   21.70    1.30
   3   8   1   22.00    1.21
   3  -8   1   21.32    1.47
  -3  -8  -1   21.60    1.52
   3  -8   1   22.97    1.53
  -3  -8  -1   25.27    1.65
   3   8   2   52.34    3.01
   3   8   2   48.06    2.00
  -3   8  -2   46.83    2.19
  -3  -8  -2   50.57    2.53
   3  -8   2   48.05    2.34
  -3  -8  -2   49.47    2.47
   3   8   3    0.21    0.36
  -3   8  -3   -0.23    0.48
   3   8   3    0.97    0.72
   3  -8   3    0.01    0.55
  -3  -8  -3   -0.04    0.49
  -3  -8  -3    0.19    0.48
  -3   8  -4   26.98    1.62
   3   8   4   34.57    2.33
  -3  -8  -4   33.34    1.93
   3  -8   4   31.99    1.74
  -3  -8  -4   30.80    1.83
  -3   8  -5   28.82    1.66
   3   8   5   25.87    2.04
   3  -8   5   28.18    1.64
  -3  -8  -5   27.15    1.76
  -3  -8  -5   27.58    1.73
  -3   8  -6    4.90    0.81
   3   8   6    7.35    1.09
   3  -8   6    5.13    0.77
  -3  -8  -6    6.47    0.90
  -3  -8  -6    5.24    0.82
   3   8   7   43.17    2.74
  -3   8  -7   38.87    2.06
  -3  -8  -7   43.91    2.30
   3  -8   7   41.60    2.12
  -3  -8  -7   39.11    2.21
  -3   8  -8    0.04    0.56
   3   8   8    0.24    0.68
   3  -8   8    0.95    0.57
  -3  -8  -8    0.74    0.63
  -3  -8  -8    0.21    0.57
  -3   8  -9   37.21    2.05
  -3  -8  -9   36.81    2.15
  -3  -8  -9   36.73    2.13
   3  -8   9   35.88    2.01
  -3   8 -10   11.15    1.11
  -3  -8 -10    9.22    1.09
  -3  -8 -10    9.41    1.16
   3  -8  10    8.64    1.04
  -3   8 -11    9.24    1.09
   3  -8  11    9.69    1.12
  -3  -8 -11   10.65    1.17
  -3  -8 -11    9.84    1.13
  -3   8 -12   25.67    1.72
  -3  -8 -12   24.60    1.78
   3  -8  12   24.52    1.77
  -3  -8 -12   22.81    1.67
  -3   8 -13   -0.02    0.68
  -3  -8 -13    0.52    0.73
  -3  -8 -13   -0.08    0.60
   3  -8  13    0.26    0.71
  -3   8 -14   18.13    1.48
  -3   8 -14   18.92    1.61
   3  -8  14   16.71    1.55
  -3  -8 -14   19.75    1.74
  -3  -8 -14   16.40    1.49
   3   9 -14   28.70    1.92
  -3  -9  14   29.62    2.12
   3   9 -13    0.59    0.65
  -3  -9  13   -0.08    0.77
   3  -9 -13   -0.19    0.55
   3   9 -12   51.72    2.61
  -3  -9  12   51.92    2.84
   3  -9 -12   52.43    2.70
   3   9 -11    1.21    0.71
  -3  -9  11    1.69    0.84
   3  -9 -11    0.83    0.62
   3   9 -10   20.91    1.49
   3  -9 -10   19.23    1.53
  -3  -9  10   22.32    1.71
   3   9  -9    0.30    0.58
   3  -9  -9    0.72    0.56
  -3  -9   9    0.32    0.72
   3   9  -8   -0.09    0.51
   3  -9  -8    0.40    0.63
  -3  -9   8    0.70    0.65
   3   9  -7    3.99    0.72
   3  -9  -7    2.99    0.78
  -3  -9   7    4.17    0.89
   3   9  -6   10.89    1.05
  -3  -9   6   10.73    1.22
   3  -9  -6   14.56    1.30
   3   9  -5    1.01    0.50
  -3  -9   5    0.67    0.73
   3  -9  -5    0.52    0.60
   3   9  -4   45.89    2.17
  -3   9   4   48.18    2.09
   3  -9  -4   49.51    2.50
  -3  -9   4   43.09    2.50
  -3   9   3    0.13    0.44
   3   9  -3    0.53    0.49
   3  -9  -3    0.21    0.53
  -3  -9   3   -0.10    0.71
   3   9  -2   58.74    2.53
  -3   9   2   60.49    2.54
   3   9  -2   58.93    3.61
  -3  -9   2   60.85    2.97
   3  -9  -2   61.35    2.95
   3   9  -1    6.70    0.77
  -3   9   1    7.04    0.82
   3   9  -1    6.49    1.21
  -3  -9   1    6.76    1.04
   3  -9  -1    6.76    0.97
   3   9   0   43.59    2.78
  -3   9   0   34.70    1.88
   3   9   0   38.18    1.82
  -3  -9   0   37.79    2.23
  -3   9  -1    2.25    0.67
   3   9   1    2.62    0.94
   3   9   1    2.58    0.54
  -3  -9  -1    3.59    0.87
  -3   9  -2    3.30    0.72
   3   9   2    6.61    1.17
   3   9   2    3.02    0.58
  -3  -9  -2    3.94    0.80
   3   9   3    1.93    0.85
  -3   9  -3    1.07    0.57
  -3  -9  -3    1.60    0.71
  -3   9  -4    8.69    1.00
   3   9   4    6.63    1.21
  -3  -9  -4    8.02    1.05
  -3   9  -5    1.03    0.65
  -3  -9  -5    1.63    0.68
  -3  -9  -5    2.36    0.77
  -3   9  -6   41.99    2.22
  -3  -9  -6   46.55    2.42
  -3  -9  -6   41.15    2.39
  -3   9  -7    0.09    0.60
  -3  -9  -7    0.06    0.55
  -3  -9  -7   -0.01    0.64
  -3   9  -8   47.31    2.45
  -3  -9  -8   48.14    2.62
  -3  -9  -8   47.71    2.61
  -3   9  -9    1.69    0.72
  -3  -9  -9    1.77    0.81
  -3  -9  -9    0.99    0.68
  -3   9 -10   22.21    1.70
  -3  -9 -10   23.16    1.76
  -3  -9 -10   24.42    1.83
  -3   9 -11   -0.27    0.65
  -3  -9 -11    0.38    0.74
  -3  -9 -11    0.30    0.61
  -3   9 -12    7.43    1.11
  -3  -9 -12    6.98    1.16
  -3  -9 -12    9.73    1.21
   3  10 -10   27.77    1.83
  -3 -10  10   28.69    2.09
   3 -10 -10   30.48    1.98
   3  10  -9    1.55    0.76
   3 -10  -9    1.57    0.71
  -3 -10   9    0.99    0.87
   3  10  -8   26.60    1.77
   3 -10  -8   29.24    1.97
  -3 -10   8   27.93    1.95
   3  10  -7    1.66    0.71
  -3 -10   7    0.56    0.84
   3 -10  -7    1.25    0.73
   3  10  -6   16.26    1.30
   3 -10  -6   17.90    1.55
  -3 -10   6   19.62    1.72
   3  10  -5    2.47    0.71
   3 -10  -5    2.69    0.85
  -3 -10   5    1.08    0.91
   3  10  -4    4.76    0.83
   3 -10  -4    3.56    0.93
  -3 -10   4    6.73    1.15
  -3  10   3    8.63    0.93
   3  10  -3    6.75    0.88
  -3 -10   3    8.57    1.23
   3  10  -2    0.74    0.52
  -3  10   2    1.21    0.57
  -3 -10   2    0.21    0.81
   3  10  -1    7.64    0.86
  -3  10   1    5.50    0.84
  -3 -10   1    8.43    1.21
   3  10   0   21.92    1.39
  -3  10   0   21.53    1.47
  -3 -10   0   24.43    1.85
  -3  10  -1    0.46    0.60
  -3 -10  -1    1.63    0.82
  -3  10  -2   51.94    2.60
  -3 -10  -2   64.01    3.03
  -3  10  -3   -0.80    0.58
  -3 -10  -3    0.49    0.78
  -3  10  -4   35.73    2.02
  -3 -10  -4   39.09    2.32
  -3  10  -5    4.39    0.90
  -3 -10  -5    3.95    0.96
  -3  10  -6   10.26    1.14
  -3 -10  -6   11.72    1.30
  -3  10  -7   10.76    1.20
  -3 -10  -7   13.37    1.40
  -3  10  -8    0.01    0.65
  -3 -10  -8    0.06    0.73
  -3  10  -9    9.37    1.19
  -3 -10  -9    7.91    1.23
   3  11  -4    6.81    0.97
  -3 -11   4    6.67    1.27
   3  11  -3    0.50    0.64
  -3 -11   3    1.55    0.96
   3  11  -2    5.09    0.87
  -3  11   2    6.34    0.90
  -3 -11   2    6.70    1.27
   3  11  -1    5.83    0.90
  -3  11   1    9.05    1.04
  -3 -11   1    6.51    1.23
  -3  11   0    5.55    0.91
  -3 -11   0    4.36    1.09
  -3  11  -1   27.10    1.78
  -3 -11  -1   38.00    2.29
  -3  11  -2   -0.30    0.64
  -3 -11  -2    1.01    0.87
  -3  11  -3   25.69    1.78
  -3 -11  -3   26.87    2.02
   4   0 -23    0.24    0.76
   4   0 -22   27.30    1.96
   4   0 -21   -0.33    0.61
   4   0 -20    4.49    0.89
   4   0 -19    0.08    0.56
   4   0 -18   28.33    1.71
  -4   0  18   27.46    1.98
   4   0 -17    0.43    0.48
   4   0 -16   95.72    3.96
   4   0 -16  101.03    3.43
   4   0 -15    0.05    0.26
   4   0 -15    0.19    0.36
   4   0 -14  208.94    6.76
   4   0 -14  209.55    7.53
   4   0 -13   -0.08    0.20
   4   0 -13   -0.16    0.27
   4   0 -12  139.44    5.16
   4   0 -12  142.25    4.62
   4   0 -11    0.30    0.26
   4   0 -11    0.24    0.19
   4   0 -10   13.13    0.78
   4   0 -10   11.60    0.63
   4   0  -9    0.29    0.16
   4   0  -9    0.00    0.17
   4   0  -8   26.52    1.18
   4   0  -8   27.54    1.06
   4   0  -7    0.16    0.15
   4   0  -7    0.02    0.11
   4   0  -6   44.60    1.72
   4   0  -6   46.32    1.59
   4   0  -5    0.16    0.11
   4   0  -5    0.30    0.11
  -4   0   5    0.44    0.15
  -4   0   4  513.44   16.41
   4   0  -4  489.37   15.17
  -4   0   4  477.74   19.93
   4   0  -4  481.87   16.37
   4   0  -3   -0.03    0.08
   4   0  -3    0.13    0.08
  -4   0   3    0.09    0.08
   4   0  -3    0.02    0.07
  -4   0   3    0.11    0.08
   4   0  -2  229.27    9.91
  -4   0   2  262.22    8.14
  -4   0   2  235.07    9.92
   4   0  -2  242.16    7.55
   4   0  -1    0.09    0.07
  -4   0   1    0.05    0.07
  -4   0   1    0.08    0.07
   4   0  -1    0.11    0.08
  -4   0   1    0.16    0.08
  -4   0   0  363.29   11.11
  -4   0   0  348.82   11.95
   4   0   0  361.08   11.10
  -4   0  -1    1.13    0.14
  -4   0  -2   32.90    1.29
  -4   0  -2   35.36    1.22
  -4   0  -3    0.42    0.12
  -4   0  -3    0.17    0.12
  -4   0  -4  171.09    6.05
  -4   0  -4  180.40    5.56
  -4   0  -5    0.04    0.11
  -4   0  -5    0.09    0.15
  -4   0  -6  303.53    9.53
  -4   0  -6  307.21   10.43
  -4   0  -7   -0.10    0.13
  -4   0  -7    0.01    0.18
  -4   0  -8  178.94    6.37
  -4   0  -8  179.23    5.70
  -4   0  -9    0.01    0.24
  -4   0  -9   -0.34    0.15
  -4   0 -10   78.29    3.14
  -4   0 -10   79.71    2.69
  -4   0 -11    0.15    0.31
  -4   0 -11   -0.27    0.20
  -4   0 -12    5.55    0.46
  -4   0 -12    3.12    0.55
  -4   0 -13    0.16    0.41
  -4   0 -14   53.81    2.54
  -4   0 -15    0.00    0.47
  -4   0 -16   77.45    3.50
  -4   0 -17    0.37    0.61
  -4   0 -18  108.28    4.66
  -4   0 -19    0.67    0.65
  -4   0 -20   27.22    1.96
  -4   0 -21    0.11    0.71
   4   1 -23   13.04    1.45
   4  -1 -23   13.28    1.50
   4   1 -22   15.92    1.47
   4  -1 -22   18.24    1.58
   4   1 -21    2.44    0.79
   4  -1 -21    2.90    0.85
   4   1 -20   37.10    2.15
   4  -1 -20   40.52    2.29
   4   1 -19    8.34    1.01
   4  -1 -19    7.49    0.95
   4   1 -18   43.56    1.84
   4   1 -18   40.40    2.18
   4  -1 -18   41.13    2.18
  -4   1  17    6.49    0.94
   4   1 -17    7.14    0.86
   4   1 -17    6.85    0.66
   4  -1 -17    6.47    0.82
   4   1 -16   21.05    1.35
  -4   1  16   21.66    1.62
   4   1 -16   20.62    1.12
   4  -1 -16   23.23    1.42
  -4   1  15   41.77    2.40
   4   1 -15   38.13    1.96
   4   1 -15   39.63    1.68
   4  -1 -15   40.52    1.98
   4  -1 -15   40.99    1.56
   4   1 -14    1.30    0.45
  -4   1  14    1.60    0.50
   4   1 -14    0.54    0.32
   4  -1 -14    1.66    0.31
   4  -1 -14    0.82    0.42
   4   1 -13   78.48    2.76
   4   1 -13   74.28    3.08
  -4   1  13   77.66    3.76
   4  -1 -13   75.43    3.07
   4  -1 -13   78.28    2.64
   4   1 -12   28.45    1.24
   4   1 -12   28.77    1.42
  -4   1  12   28.87    1.72
   4  -1 -12   29.10    1.14
   4  -1 -12   27.81    1.40
   4   1 -11   83.89    2.93
   4   1 -11   87.41    3.27
  -4   1  11   85.95    3.97
   4  -1 -11   83.86    2.83
   4  -1 -11   82.01    3.23
   4   1 -10   89.04    3.20
   4   1 -10   84.45    3.36
   4   1 -10   89.77    3.07
  -4   1  10   93.13    4.13
   4  -1 -10   90.62    3.36
   4  -1 -10   91.47    2.98
   4   1  -9   14.68    0.80
   4   1  -9   12.73    0.60
   4   1  -9   12.45    0.67
  -4   1   9   11.89    0.88
   4  -1  -9   12.94    0.74
   4  -1  -9   12.26    0.60
   4   1  -8  211.36    6.71
  -4   1   8  213.10    8.87
   4   1  -8  210.05    7.18
   4   1  -8  206.29    7.28
   4  -1  -8  208.17    7.25
   4  -1  -8  212.99    6.63
   4   1  -7   53.44    1.91
  -4   1   7   55.52    2.54
   4   1  -7   54.85    2.10
   4   1  -7   52.04    1.95
   4  -1  -7   55.09    2.05
   4  -1  -7   55.98    1.85
  -4   1   6   36.39    1.29
   4   1  -6   35.37    1.31
  -4   1   6   35.61    1.72
   4   1  -6   34.96    1.31
   4   1  -6   35.99    1.43
   4  -1  -6   35.30    1.26
   4  -1  -6   35.61    1.38
  -4  -1   6   36.62    1.49
   4  -1  -6   33.78    1.26
   4   1  -5   92.81    3.09
  -4   1   5   96.95    3.07
   4   1  -5   92.45    3.26
   4   1  -5   93.99    3.33
  -4   1   5   92.80    4.05
   4  -1  -5   93.33    3.27
   4  -1  -5   92.76    4.06
   4  -1  -5   94.21    3.25
   4  -1  -5   96.53    3.05
  -4  -1   5   94.07    3.26
  -4  -1   5   94.57    3.37
   4   1  -4   87.10    2.82
   4   1  -4   87.59    3.04
  -4   1   4   84.33    2.81
  -4   1   4   80.84    3.66
   4  -1  -4   81.75    3.67
   4  -1  -4   85.36    2.97
  -4  -1   4   89.02    3.07
   4  -1  -4   86.95    2.80
  -4  -1   4   88.08    3.00
   4  -1  -4   86.71    2.96
   4   1  -3  313.32   10.71
  -4   1   3  320.86    9.93
  -4   1   3  310.44   13.03
   4  -1  -3  302.16   13.02
  -4  -1   3  325.44   10.73
   4  -1  -3  325.31    9.94
   4  -1  -3  333.76   10.66
  -4   1   2   81.20    3.65
   4   1  -2   88.68    2.79
   4  -1  -2   88.16    2.83
  -4  -1   2   89.03    3.03
   4  -1  -2   82.48    3.65
  -4   1   1   10.51    0.64
  -4   1   1   11.93    0.52
   4   1  -1   11.22    0.48
   4  -1  -1   10.88    0.66
  -4  -1   1   12.45    0.57
  -4   1   0   89.65    2.86
   4   1   0   87.42    2.78
   4   1   0   81.57    3.60
  -4   1   0   90.25    3.72
   4  -1   0   84.48    3.73
   4   1   1  157.48    4.96
  -4   1  -1  160.99    5.06
  -4   1  -1  162.53    5.34
  -4  -1  -1  165.97    5.00
   4  -1   1  144.35    6.62
  -4   1  -2  411.22   12.74
   4   1   2  396.28   12.64
  -4   1  -2  411.75   13.67
  -4  -1  -2  401.30   13.75
  -4  -1  -2  425.78   12.67
  -4   1  -3    5.05    0.37
  -4   1  -3    5.68    0.35
  -4  -1  -3    5.63    0.41
  -4  -1  -3    5.29    0.29
  -4   1  -4   22.37    0.93
  -4   1  -4   21.49    0.96
  -4  -1  -4   22.16    1.03
  -4  -1  -4   25.56    0.85
  -4   1  -5  189.80    6.15
  -4   1  -5  196.76    6.65
  -4  -1  -5  195.07    6.04
  -4  -1  -5  189.88    6.71
  -4   1  -6    1.65    0.24
  -4   1  -6    1.35    0.24
  -4  -1  -6    1.57    0.31
  -4  -1  -6    1.58    0.17
  -4   1  -7  118.30    3.93
  -4   1  -7  120.01    4.30
  -4  -1  -7  121.22    3.78
  -4  -1  -7  116.08    4.35
  -4   1  -8    0.60    0.26
  -4   1  -8    0.54    0.22
  -4  -1  -8    0.60    0.29
  -4  -1  -8    1.18    0.16
  -4   1  -9   43.67    1.70
  -4   1  -9   44.02    1.94
  -4  -1  -9   41.45    1.97
  -4  -1  -9   49.29    1.55
  -4   1 -10   73.68    3.06
  -4   1 -10   76.23    2.72
  -4  -1 -10   77.22    3.13
  -4  -1 -10   81.45    2.55
  -4   1 -11    0.88    0.41
  -4   1 -11    1.27    0.32
  -4  -1 -11    1.57    0.47
  -4  -1 -11    0.71    0.21
  -4   1 -12   66.88    2.46
  -4   1 -12   70.40    2.87
  -4  -1 -12   63.93    2.87
  -4   1 -13    5.95    0.75
  -4   1 -13    6.81    0.60
  -4  -1 -13    6.57    0.82
  -4   1 -14   49.01    1.95
  -4   1 -14   47.72    2.30
  -4  -1 -14   48.30    2.37
  -4   1 -15   23.23    1.49
  -4  -1 -15   20.66    1.47
  -4   1 -16   12.85    1.15
  -4  -1 -16   11.78    1.19
  -4   1 -17   16.93    1.40
  -4  -1 -17   17.67    1.53
  -4   1 -18    0.90    0.67
  -4  -1 -18    0.48    0.66
  -4   1 -19   27.61    1.89
  -4  -1 -19   26.30    1.98
  -4   1 -20   15.19    1.53
  -4  -1 -20   17.83    1.63
  -4   1 -21   10.50    1.31
  -4  -1 -21    9.54    1.35
   4   2 -23    4.67    0.99
   4  -2 -23    3.55    1.03
   4   2 -22   -0.11    0.63
   4  -2 -22   -0.08    0.71
   4   2 -21   27.25    1.92
   4  -2 -21   29.84    1.95
   4   2 -20    3.80    0.79
   4  -2 -20    1.97    0.70
   4   2 -19   79.98    3.05
   4   2 -19   74.24    3.44
   4  -2 -19   77.75    3.52
   4   2 -18    0.52    0.56
   4   2 -18   -0.31    0.40
   4  -2 -18   -0.17    0.50
   4   2 -17   50.81    2.49
   4   2 -17   51.21    2.19
  -4   2  17   55.79    3.06
   4  -2 -17   52.45    2.52
  -4   2  16    1.19    0.55
   4   2 -16    1.40    0.50
   4   2 -16    1.62    0.46
   4  -2 -16    2.67    0.58
   4   2 -15   16.55    1.01
   4   2 -15   16.11    1.14
  -4   2  15   17.33    1.37
   4  -2 -15   14.96    1.16
  -4   2  14   13.60    1.16
   4   2 -14   15.13    0.91
   4   2 -14   11.89    0.96
   4   2 -14   13.64    0.81
   4  -2 -14   12.83    1.02
   4   2 -13    6.29    0.68
   4   2 -13    7.60    0.59
  -4   2  13    8.97    0.54
   4   2 -13    6.04    0.57
  -4   2  13    7.07    0.83
   4  -2 -13    7.72    0.51
   4  -2 -13    7.32    0.73
   4   2 -12    3.87    0.40
  -4   2  12    3.69    0.35
  -4   2  12    5.13    0.66
   4   2 -12    4.13    0.56
   4   2 -12    4.12    0.46
   4  -2 -12    4.20    0.35
   4  -2 -12    4.20    0.54
  -4   2  11  141.57    4.48
   4   2 -11  137.62    4.92
   4   2 -11  137.55    4.64
  -4   2  11  134.45    6.14
   4   2 -11  137.51    5.07
   4  -2 -11  143.21    4.47
   4  -2 -11  134.91    5.02
  -4   2  10    0.67    0.32
  -4   2  10    1.04    0.21
   4   2 -10    0.76    0.30
   4   2 -10    0.78    0.21
   4   2 -10    0.64    0.25
   4  -2 -10    0.86    0.19
  -4  -2  10    0.59    0.35
   4  -2 -10    0.67    0.27
   4   2  -9  393.28   12.28
  -4   2   9  379.57   16.16
  -4   2   9  379.62   12.13
   4   2  -9  376.37   13.28
   4   2  -9  395.45   13.26
  -4  -2   9  410.75   13.44
   4  -2  -9  379.30   13.22
   4  -2  -9  402.78   12.14
  -4   2   8    0.83    0.17
   4   2  -8    0.49    0.24
   4   2  -8    0.46    0.22
   4   2  -8    0.42    0.16
  -4   2   8    0.22    0.24
   4  -2  -8    0.38    0.25
   4  -2  -8    1.07    0.20
  -4  -2   8    0.27    0.28
   4  -2  -8    0.36    0.20
   4   2  -7  230.60    7.43
  -4   2   7  232.41    7.32
   4   2  -7  240.50    8.05
   4   2  -7  228.32    7.99
  -4   2   7  228.79    9.77
   4  -2  -7  229.77    7.94
   4  -2  -7  232.60    7.95
  -4  -2   7  238.41    8.12
   4  -2  -7  222.09    9.78
   4  -2  -7  243.15    7.36
  -4   2   6   19.23    1.11
  -4   2   6   20.21    0.80
   4   2  -6   19.25    0.85
   4   2  -6   17.41    0.91
   4   2  -6   18.86    0.86
  -4  -2   6   18.48    0.84
  -4  -2   6   19.43    0.97
   4  -2  -6   19.32    0.81
   4  -2  -6   17.74    1.10
   4  -2  -6   21.60    0.84
   4  -2  -6   20.28    0.87
  -4   2   5   35.61    1.86
   4   2  -5   37.93    1.50
   4   2  -5   39.98    1.45
  -4   2   5   40.35    1.40
   4   2  -5   39.81    1.56
   4  -2  -5   36.29    1.87
  -4  -2   5   40.72    1.51
   4  -2  -5   36.14    1.45
   4  -2  -5   39.87    1.46
  -4  -2   5   39.17    1.59
   4   2  -4    8.38    0.47
  -4   2   4    9.72    0.47
   4   2  -4    8.18    0.51
  -4   2   4    8.73    0.62
   4  -2  -4    8.45    0.41
   4  -2  -4    8.55    0.45
  -4  -2   4    7.71    0.53
  -4  -2   4    8.21    0.47
   4  -2  -4    7.68    0.60
  -4   2   3    1.79    0.30
  -4   2   3    2.17    0.23
   4   2  -3    2.44    0.23
  -4  -2   3    2.09    0.24
   4  -2  -3    2.19    0.22
   4  -2  -3    2.58    0.19
   4  -2  -3    2.07    0.31
  -4  -2   3    2.29    0.26
  -4  -2   3    2.04    0.23
  -4   2   2    1.30    0.26
  -4   2   2    1.48    0.20
   4   2  -2    2.71    0.23
  -4  -2   2    1.27    0.23
  -4  -2   2    1.33    0.18
   4  -2  -2    1.34    0.19
   4  -2  -2    1.21    0.25
   4   2  -1  122.58    3.96
   4   2  -1  119.91    5.15
  -4   2   1  127.35    4.03
  -4   2   1  132.06    5.33
   4  -2  -1  126.97    5.32
  -4  -2   1  116.06    5.11
  -4  -2   1  122.44    4.36
   4   2   0    4.78    0.34
  -4   2   0    4.53    0.46
   4   2   0    4.91    0.29
  -4   2   0    4.45    0.34
  -4  -2   0    5.23    0.42
  -4  -2   0    4.68    0.32
   4  -2   0    4.65    0.49
   4   2   1  318.86    9.77
   4   2   1  299.99   12.84
  -4   2  -1  318.76   10.52
   4  -2   1  331.97   10.56
  -4  -2  -1  310.12   12.84
   4  -2   1  307.59   13.04
  -4   2  -2    3.52    0.25
   4   2   2    3.59    0.32
  -4   2  -2    3.05    0.29
   4   2   2    3.28    0.23
  -4  -2  -2    2.97    0.32
   4  -2   2    3.24    0.42
   4   2   3  248.92    7.74
  -4   2  -3  246.21    7.91
  -4   2  -3  259.96    8.44
   4   2   3  245.23   10.29
  -4  -2  -3  245.57    8.57
  -4   2  -4    9.36    0.51
  -4   2  -4    7.80    0.51
   4   2   4    8.80    0.62
   4   2   4    7.92    0.35
  -4  -2  -4    7.96    0.59
  -4  -2  -4    9.26    0.38
   4   2   5   98.87    4.28
  -4   2  -5   96.09    3.48
  -4   2  -5   92.57    3.28
  -4  -2  -5  102.41    3.08
  -4  -2  -5   95.21    3.61
  -4   2  -6    6.85    0.52
  -4   2  -6    7.91    0.54
   4   2   6    7.45    0.64
  -4  -2  -6    7.97    0.61
  -4   2  -7    5.94    0.49
   4   2   7    5.54    0.59
  -4   2  -7    5.11    0.47
  -4  -2  -7    4.85    0.52
   4   2   8   24.10    1.44
  -4   2  -8   25.02    1.20
  -4   2  -8   24.72    1.12
  -4  -2  -8   24.22    1.29
  -4   2  -9  135.74    4.60
  -4   2  -9  140.82    4.99
   4   2   9  139.09    6.08
  -4  -2  -9  131.43    5.08
   4   2  10   20.82    1.39
  -4   2 -10   22.51    1.08
  -4   2 -10   20.76    1.16
  -4  -2 -10   19.17    1.21
  -4   2 -11  236.88    7.62
   4   2  11  235.28   10.09
  -4   2 -11  226.87    8.26
  -4  -2 -11  234.57    8.41
  -4   2 -12    0.76    0.35
   4   2  12    1.33    0.49
  -4   2 -12    0.91    0.43
  -4  -2 -12    1.41    0.49
   4   2  13   95.93    4.59
  -4   2 -13   91.55    3.38
  -4   2 -13   94.07    3.78
  -4  -2 -13   93.91    3.93
   4   2  14    3.57    0.72
  -4   2 -14    3.37    0.51
  -4   2 -14    3.29    0.65
  -4  -2 -14    2.77    0.66
  -4   2 -15   14.07    1.14
   4   2  15   13.12    1.32
  -4   2 -15   16.21    1.04
  -4  -2 -15   12.74    1.20
  -4   2 -16   12.33    1.13
  -4  -2 -16   10.88    1.15
  -4   2 -17    0.81    0.64
  -4  -2 -17    0.24    0.64
  -4   2 -18    2.87    0.82
  -4  -2 -18    2.47    0.84
  -4   2 -19    9.76    1.21
  -4  -2 -19    9.01    1.30
  -4   2 -20    2.35    0.87
  -4  -2 -20    2.45    0.94
   4   3 -22    1.60    0.84
   4  -3 -22    3.61    0.91
  -4  -3  22    3.14    1.09
   4   3 -21   15.50    1.47
  -4  -3  21   12.31    1.61
   4  -3 -21   19.24    1.60
   4   3 -20   12.94    1.27
   4   3 -20   14.23    1.15
   4  -3 -20   13.27    1.35
  -4  -3  20   13.24    1.48
   4   3 -19    1.11    0.56
   4   3 -19    2.18    0.75
   4  -3 -19    2.09    0.75
  -4  -3  19    1.59    0.82
   4   3 -18   23.53    1.60
   4   3 -18   22.49    1.37
  -4  -3  18   23.72    1.85
   4  -3 -18   23.28    1.64
   4   3 -17   28.15    1.73
   4   3 -17   27.07    1.51
   4  -3 -17   30.80    1.77
  -4  -3  17   29.68    1.99
   4   3 -16   14.44    1.14
   4   3 -16   14.82    1.03
  -4   3  16   13.29    1.29
   4  -3 -16   14.55    1.19
  -4  -3  16   13.54    1.28
  -4   3  15  109.70    5.22
   4   3 -15  110.08    3.92
   4   3 -15  105.65    4.28
  -4  -3  15  105.20    4.50
   4  -3 -15  107.68    4.29
   4   3 -14    5.49    0.64
   4   3 -14    6.77    0.76
  -4   3  14    5.67    0.82
  -4  -3  14    5.41    0.84
   4  -3 -14    6.84    0.75
   4   3 -13  158.72    6.11
   4   3 -13  169.23    5.67
  -4   3  13  169.71    7.48
   4  -3 -13  167.82    6.12
  -4  -3  13  167.19    6.34
   4   3 -12   11.58    0.92
   4   3 -12   12.89    0.80
  -4   3  12   13.13    0.63
   4   3 -12   11.01    0.80
  -4   3  12   12.43    1.12
   4  -3 -12   12.43    0.92
  -4  -3  12   13.75    1.11
  -4   3  11   62.85    2.09
   4   3 -11   60.16    2.33
  -4   3  11   59.83    3.07
   4   3 -11   59.29    2.40
   4   3 -11   61.12    2.53
   4  -3 -11   59.48    2.49
  -4  -3  11   59.93    2.67
   4   3 -10   52.01    2.09
   4   3 -10   50.01    2.19
  -4   3  10   53.69    1.82
  -4   3  10   50.74    2.67
   4   3 -10   51.60    2.02
  -4  -3  10   51.04    2.32
   4  -3 -10   52.05    2.16
  -4   3   9    1.98    0.43
   4   3  -9    1.61    0.33
   4   3  -9    1.56    0.29
  -4   3   9    2.53    0.27
   4   3  -9    3.10    0.41
   4  -3  -9    1.70    0.33
   4  -3  -9    1.16    0.26
  -4  -3   9    1.59    0.41
  -4   3   8   60.72    2.06
   4   3  -8   59.32    2.31
   4   3  -8   60.92    2.22
   4   3  -8   58.81    2.39
  -4   3   8   56.57    2.88
  -4  -3   8   60.28    2.47
   4  -3  -8   60.88    2.32
   4  -3  -8   57.34    2.24
   4   3  -7   23.27    1.19
  -4   3   7   25.85    1.47
   4   3  -7   23.31    1.12
   4   3  -7   25.29    1.14
  -4   3   7   25.97    1.00
  -4  -3   7   23.49    1.13
  -4  -3   7   25.30    1.27
   4  -3  -7   24.53    1.11
   4  -3  -7   25.33    1.09
   4   3  -6   36.00    1.43
  -4   3   6   35.48    1.88
  -4   3   6   36.89    1.33
   4   3  -6   34.24    1.51
   4   3  -6   34.56    1.48
   4  -3  -6   33.13    1.42
   4  -3  -6   36.18    1.44
   4  -3  -6   34.79    1.87
  -4  -3   6   35.59    1.57
  -4  -3   6   37.27    1.51
  -4   3   5  200.39    6.35
   4   3  -5  200.25    6.43
  -4   3   5  196.87    8.46
   4  -3  -5  204.45    6.82
  -4  -3   5  201.98    6.99
  -4  -3   5  199.27    8.37
   4  -3  -5  194.10    8.46
   4  -3  -5  197.58    6.92
  -4  -3   5  198.87    6.97
   4   3  -4    1.72    0.26
  -4   3   4    2.26    0.39
  -4   3   4    2.22    0.26
   4  -3  -4    1.98    0.36
   4  -3  -4    1.81    0.26
  -4  -3   4    1.92    0.28
   4  -3  -4    2.28    0.24
  -4  -3   4    1.48    0.30
  -4  -3   4    1.85    0.30
  -4   3   3  235.19   10.23
  -4   3   3  248.46    7.74
   4   3  -3  245.74    7.75
  -4  -3   3  239.53    8.41
  -4  -3   3  244.70   10.10
   4  -3  -3  241.04   10.25
   4  -3  -3  249.33    8.24
  -4  -3   3  250.07    8.48
   4  -3  -3  242.18    8.42
  -4   3   2   24.53    1.01
  -4   3   2   23.72    1.37
   4   3  -2   22.91    1.24
   4   3  -2   24.58    0.99
  -4  -3   2   23.68    1.11
  -4  -3   2   23.75    1.21
   4  -3  -2   24.39    0.95
   4  -3  -2   25.35    1.08
  -4  -3   2   24.07    1.13
   4   3  -1  129.74    5.33
  -4   3   1  123.24    4.11
  -4   3   1  127.58    5.48
   4   3  -1  123.68    4.05
   4  -3  -1  123.51    4.30
   4  -3  -1  122.45    5.48
   4  -3  -1  123.28    4.47
  -4  -3   1  126.46    5.26
   4   3   0   58.30    2.65
  -4   3   0   60.23    2.11
  -4   3   0   60.21    2.84
   4   3   0   60.30    2.02
   4  -3   0   59.07    2.86
  -4  -3   0   56.85    2.60
  -4  -3   0   55.88    2.31
   4  -3   0   62.43    2.13
  -4   3  -1   26.27    1.58
   4   3   1   30.97    1.09
   4   3   1   31.16    1.47
  -4   3  -1   27.84    1.19
  -4  -3  -1   29.11    1.33
   4  -3   1   29.73    1.15
   4  -3   1   27.80    1.62
  -4  -3  -1   29.02    1.41
  -4   3  -2  111.03    3.77
   4   3   2  108.40    4.66
  -4   3  -2  107.83    3.64
   4   3   2  113.45    3.48
  -4  -3  -2  102.67    3.94
   4  -3   2  103.08    4.86
  -4  -3  -2  107.35    4.62
   4  -3   2  110.11    3.80
   4   3   3   37.16    1.88
   4   3   3   39.50    1.34
  -4   3  -3   41.28    1.51
  -4   3  -3   38.90    1.54
  -4  -3  -3   37.43    1.87
   4  -3   3   39.49    2.09
   4  -3   3   39.85    1.56
  -4  -3  -3   37.31    1.67
  -4   3  -4   17.04    0.85
   4   3   4   17.59    0.64
   4   3   4   17.36    1.02
  -4   3  -4   16.61    0.79
   4  -3   4   14.07    1.10
  -4  -3  -4   16.13    0.92
   4  -3   4   15.22    0.84
   4   3   5  198.77    6.13
  -4   3  -5  207.40    6.82
   4   3   5  198.42    8.34
  -4   3  -5  195.47    6.43
  -4  -3  -5  183.66    6.94
  -4   3  -6    0.79    0.24
   4   3   6    0.61    0.30
  -4   3  -6    0.60    0.26
  -4  -3  -6    0.64    0.29
  -4   3  -7  240.77    7.77
   4   3   7  241.20   10.13
  -4   3  -7  241.59    8.28
  -4  -3  -7  233.12    8.44
  -4   3  -8    3.70    0.44
  -4   3  -8    4.35    0.49
   4   3   8    2.83    0.50
  -4  -3  -8    3.25    0.51
  -4   3  -9  115.07    4.17
  -4   3  -9  110.06    3.91
   4   3   9  114.62    5.11
  -4  -3  -9  106.34    4.30
  -4   3 -10   23.52    1.21
   4   3  10   22.31    1.50
  -4   3 -10   23.49    1.25
  -4  -3 -10   20.98    1.36
   4   3  11   17.95    1.34
  -4   3 -11   16.77    1.06
  -4   3 -11   17.43    1.11
  -4  -3 -11   18.26    1.23
  -4   3 -12   34.05    1.67
   4   3  12   31.34    1.98
  -4   3 -12   29.91    1.52
  -4  -3 -12   31.78    1.76
   4   3  13    8.09    0.97
  -4   3 -13   11.18    0.94
  -4   3 -13    7.18    0.75
  -4  -3 -13    7.63    0.90
  -4   3 -14   13.39    1.04
  -4   3 -14   12.03    0.99
   4   3  14   11.24    1.18
  -4  -3 -14   12.14    1.14
  -4   3 -15   46.85    2.15
  -4   3 -15   52.17    2.43
   4   3  15   50.22    2.93
  -4  -3 -15   48.06    2.56
  -4   3 -16    0.54    0.55
  -4   3 -16    1.21    0.52
  -4  -3 -16    0.79    0.64
  -4   3 -17   45.09    2.33
  -4  -3 -17   44.28    2.55
  -4   3 -18   -0.16    0.58
  -4  -3 -18   -0.27    0.63
  -4   3 -19   30.14    1.99
  -4  -3 -19   33.32    2.21
  -4   3 -20    4.72    0.98
  -4  -3 -20    4.39    1.13
   4   4 -21    9.42    1.06
   4   4 -21   10.61    1.25
   4  -4 -21   11.34    1.35
  -4  -4  21    8.60    1.41
   4   4 -20    2.97    0.72
   4   4 -20    2.15    0.78
  -4  -4  20    1.75    0.91
   4  -4 -20    2.10    0.77
   4   4 -19    6.22    0.87
   4   4 -19    8.16    1.05
   4  -4 -19    8.96    1.12
  -4  -4  19    8.82    1.27
   4   4 -18    9.20    0.95
   4   4 -18    9.04    1.05
  -4  -4  18    9.18    1.24
   4  -4 -18   10.35    1.14
   4   4 -17    7.73    0.96
   4   4 -17    7.64    0.81
  -4  -4  17    5.65    0.98
   4  -4 -17    8.09    0.94
   4   4 -16   34.78    1.87
   4   4 -16   30.60    1.69
   4  -4 -16   35.05    1.91
  -4  -4  16   31.53    2.01
   4   4 -15    1.79    0.50
  -4   4  15    2.33    0.70
   4   4 -15    2.89    0.66
  -4  -4  15    1.65    0.71
   4  -4 -15    3.55    0.63
   4   4 -14  105.95    4.27
   4   4 -14  105.95    3.94
  -4   4  14  110.05    5.22
  -4  -4  14  106.94    4.49
   4  -4 -14  107.72    4.27
  -4   4  13    1.43    0.57
   4   4 -13    0.47    0.44
   4   4 -13    1.22    0.45
   4  -4 -13    1.05    0.45
  -4  -4  13    1.57    0.61
   4   4 -12   99.55    3.80
   4   4 -12   92.37    3.48
  -4   4  12   98.12    4.61
   4  -4 -12   98.60    3.75
  -4  -4  12   92.45    3.92
   4  -4 -12   87.02    3.53
   4   4 -11   11.34    0.84
   4   4 -11   11.44    0.91
  -4   4  11   12.00    1.08
  -4  -4  11   11.04    0.99
   4  -4 -11   12.17    0.77
   4  -4 -11   12.27    0.90
  -4   4  10   16.53    0.75
   4   4 -10   17.03    1.09
  -4   4  10   15.44    1.24
   4   4 -10   16.94    1.00
  -4  -4  10   16.60    1.17
   4  -4 -10   14.95    0.90
   4  -4 -10   17.52    1.02
   4   4  -9   39.28    1.69
   4   4  -9   38.96    1.74
   4   4  -9   38.57    1.82
  -4   4   9   39.80    1.46
  -4   4   9   38.47    2.20
  -4  -4   9   42.12    1.93
   4  -4  -9   38.81    1.72
   4  -4  -9   39.11    1.68
   4   4  -8   11.73    0.79
   4   4  -8   11.18    0.85
  -4   4   8   14.59    1.08
   4   4  -8   12.13    0.83
  -4   4   8   13.41    0.66
  -4  -4   8   12.48    0.82
   4  -4  -8   13.03    0.79
  -4  -4   8   11.88    0.92
   4  -4  -8   11.84    0.74
  -4   4   7   38.04    1.41
   4   4  -7   36.41    1.55
  -4   4   7   36.74    2.05
   4   4  -7   34.27    1.65
   4  -4  -7   36.53    1.58
  -4  -4   7   37.80    1.75
  -4  -4   7   37.22    1.99
  -4  -4   7   37.67    1.65
   4  -4  -7   38.15    1.59
   4   4  -6  139.12    4.70
   4   4  -6  136.35    5.08
  -4   4   6  138.64    6.20
  -4   4   6  144.89    4.57
  -4  -4   6  141.85    5.11
  -4  -4   6  135.11    5.10
  -4  -4   6  142.15    6.12
   4  -4  -6  139.89    5.03
   4  -4  -6  140.09    4.95
   4   4  -5   36.97    1.69
  -4   4   5   39.24    1.49
   4   4  -5   39.95    1.59
   4  -4  -5   36.55    1.65
  -4  -4   5   41.85    1.73
  -4  -4   5   39.99    1.76
   4  -4  -5   39.43    1.60
  -4  -4   5   40.85    2.04
  -4   4   4  226.78    7.23
   4   4  -4  229.61    7.30
  -4   4   4  212.25    9.64
  -4  -4   4  238.12    8.01
  -4  -4   4  224.13    7.92
   4  -4  -4  223.16    7.92
  -4  -4   4  227.03    9.52
   4  -4  -4  230.32    7.76
  -4   4   3   38.56    2.01
  -4   4   3   36.11    1.42
   4   4  -3   35.59    1.43
  -4  -4   3   34.08    1.60
   4  -4  -3   37.15    1.57
  -4  -4   3   36.96    1.62
   4  -4  -3   37.77    1.46
  -4  -4   3   33.03    1.81
   4   4  -2  191.17    7.97
  -4   4   2  178.30    8.07
  -4   4   2  190.32    6.07
   4   4  -2  195.83    6.07
  -4  -4   2  181.54    6.61
  -4  -4   2  195.12    6.69
   4  -4  -2  178.93    6.42
   4  -4  -2  189.04    6.63
  -4  -4   2  185.25    7.88
  -4   4   1   34.84    1.38
   4   4  -1   33.53    1.76
  -4   4   1   35.19    1.90
   4   4  -1   34.72    1.33
  -4  -4   1   33.15    1.53
  -4  -4   1   33.05    1.56
   4  -4  -1   32.84    1.37
  -4  -4   1   31.53    1.66
   4  -4  -1   34.21    1.50
   4   4   0   17.92    0.81
  -4   4   0   14.40    1.16
   4   4   0   20.46    1.14
  -4   4   0   16.20    0.86
  -4  -4   0   19.43    1.04
   4  -4   0   17.61    0.95
   4  -4   0   16.96    0.84
  -4  -4   0   17.40    1.01
   4   4   1   20.22    1.21
  -4   4  -1   22.26    1.38
  -4   4  -1   18.83    0.97
   4   4   1   20.40    0.87
  -4  -4  -1   20.31    1.11
  -4  -4  -1   19.20    1.12
   4  -4   1   22.33    0.96
   4   4   2   18.41    0.79
   4   4   2   16.00    1.09
  -4   4  -2   19.21    0.95
  -4  -4  -2   17.66    1.06
   4  -4   2   20.28    0.91
  -4  -4  -2   17.10    1.02
  -4   4  -3    8.54    0.65
  -4   4  -3    8.42    0.54
   4   4   3    8.44    0.45
   4   4   3    9.10    0.73
   4  -4   3    8.42    0.59
  -4  -4  -3    7.68    0.69
  -4  -4  -3    8.94    0.69
   4   4   4   55.96    1.87
  -4   4  -4   58.74    2.14
  -4   4  -4   56.29    2.14
   4   4   4   53.31    2.66
  -4  -4  -4   52.36    2.62
   4  -4   4   56.64    2.19
  -4  -4  -4   51.84    2.29
   4   4   5    6.99    0.37
  -4   4  -5    6.07    0.51
  -4   4  -5    6.64    0.59
   4   4   5    7.02    0.67
   4  -4   5    6.80    0.59
  -4  -4  -5    6.71    0.63
  -4   4  -6  117.70    4.13
   4   4   6  121.23    3.75
  -4   4  -6  121.78    4.30
   4   4   6  119.57    5.31
  -4  -4  -6  111.35    4.47
   4  -4   6  119.68    4.39
  -4   4  -7    0.26    0.26
   4   4   7    0.02    0.29
  -4   4  -7   -0.04    0.28
  -4  -4  -7   -0.01    0.29
   4  -4   7    0.08    0.30
  -4   4  -8  146.45    5.25
  -4   4  -8  149.56    5.00
   4   4   8  146.15    6.45
  -4  -4  -8  138.74    5.41
   4  -4   8  142.15    5.36
  -4   4  -9    9.22    0.78
  -4   4  -9   12.05    0.83
   4   4   9   10.19    0.98
   4  -4   9    9.49    0.87
  -4  -4  -9    9.44    0.87
  -4   4 -10   37.42    1.75
   4   4  10   37.11    2.17
  -4   4 -10   36.15    1.74
  -4  -4 -10   37.95    1.92
  -4   4 -11   27.42    1.49
   4   4  11   30.89    1.89
  -4   4 -11   25.64    1.46
  -4  -4 -11   29.71    1.69
  -4   4 -12    0.18    0.43
   4   4  12    1.19    0.52
  -4   4 -12    0.48    0.38
  -4  -4 -12    1.19    0.53
  -4   4 -13   30.49    1.60
  -4   4 -13   28.24    1.62
   4   4  13   30.47    2.02
  -4  -4 -13   29.65    1.78
  -4   4 -14   14.80    1.15
  -4   4 -14   16.42    1.18
   4   4  14   17.07    1.46
  -4  -4 -14   15.97    1.39
  -4   4 -15    2.01    0.60
  -4   4 -15    3.08    0.64
  -4  -4 -15    3.48    0.80
  -4   4 -16   50.35    2.36
  -4   4 -16   51.40    2.53
  -4  -4 -16   49.68    2.71
  -4   4 -17    0.36    0.59
  -4   4 -17    0.26    0.55
  -4  -4 -17    1.63    0.76
  -4   4 -18   39.16    2.27
  -4   4 -18   40.73    2.10
  -4  -4 -18   40.92    2.53
  -4   4 -19    3.12    0.88
  -4  -4 -19    4.58    1.04
   4   5 -20   48.16    2.36
   4   5 -20   41.98    2.50
  -4  -5  20   39.50    2.71
   4  -5 -20   43.47    2.13
   4  -5 -20   49.54    2.67
   4   5 -19   -0.01    0.57
   4   5 -19    0.25    0.53
   4  -5 -19    0.29    0.47
  -4  -5  19   -0.20    0.72
   4  -5 -19   -0.10    0.68
   4   5 -18   51.48    2.66
   4   5 -18   52.01    2.45
  -4  -5  18   49.02    2.86
   4  -5 -18   55.87    2.71
   4  -5 -18   46.47    2.26
   4   5 -17   -0.16    0.52
   4   5 -17    0.12    0.60
   4  -5 -17    0.51    0.41
   4  -5 -17   -0.11    0.56
  -4  -5  17    0.31    0.72
   4   5 -16   50.26    2.31
   4   5 -16   47.50    2.44
   4  -5 -16   52.70    2.49
   4  -5 -16   45.52    2.15
  -4  -5  16   44.63    2.59
   4   5 -15    4.41    0.68
   4   5 -15    3.27    0.69
  -4  -5  15    4.65    0.87
   4  -5 -15    3.76    0.55
   4  -5 -15    4.10    0.75
   4   5 -14    0.09    0.47
  -4   5  14    1.23    0.60
   4   5 -14    0.47    0.49
  -4  -5  14    1.01    0.61
   4  -5 -14    0.34    0.49
   4  -5 -14    1.20    0.43
   4   5 -13    2.98    0.57
   4   5 -13    3.07    0.65
  -4   5  13    3.42    0.75
   4  -5 -13    3.25    0.63
   4  -5 -13    3.50    0.51
  -4  -5  13    3.38    0.76
  -4   5  12   54.61    2.99
   4   5 -12   50.81    2.27
   4   5 -12   49.65    2.39
   4  -5 -12   53.25    2.37
  -4  -5  12   54.91    2.57
   4  -5 -12   51.16    2.24
   4   5 -11    0.96    0.46
   4   5 -11    0.20    0.36
  -4   5  11    0.17    0.47
   4  -5 -11    0.75    0.33
   4  -5 -11    0.79    0.40
  -4  -5  11    0.24    0.49
  -4   5  10  137.47    6.19
   4   5 -10  130.28    5.01
   4   5 -10  130.39    4.68
   4  -5 -10  130.74    4.91
  -4  -5  10  133.34    5.14
   4  -5 -10  134.88    4.94
  -4   5   9    1.53    0.28
   4   5  -9    2.16    0.47
  -4   5   9    1.11    0.51
   4   5  -9    1.27    0.42
   4  -5  -9    1.52    0.40
  -4  -5   9    1.63    0.48
   4  -5  -9    1.64    0.38
   4   5  -8  131.97    4.62
  -4   5   8  137.16    4.38
  -4   5   8  130.82    6.10
   4  -5  -8  137.54    4.93
  -4  -5   8  131.34    5.04
   4  -5  -8  129.61    4.85
  -4   5   7    5.30    0.44
   4   5  -7    5.08    0.54
  -4   5   7    5.27    0.74
  -4  -5   7    4.95    0.62
   4  -5  -7    5.28    0.51
   4  -5  -7    4.11    0.51
  -4  -5   7    5.65    0.58
  -4   5   6   44.21    2.63
  -4   5   6   52.33    1.88
   4   5  -6   50.58    2.18
  -4  -5   6   52.95    2.22
   4  -5  -6   48.35    2.12
  -4  -5   6   53.31    2.24
   4  -5  -6   48.85    2.04
  -4   5   5   10.80    0.65
  -4   5   5   11.65    1.02
   4   5  -5   11.03    0.73
   4  -5  -5   10.19    0.73
  -4  -5   5   11.42    0.84
  -4  -5   5   10.45    0.82
  -4  -5   5    9.55    0.90
   4  -5  -5    9.89    0.70
  -4   5   4    1.46    0.48
   4   5  -4    0.97    0.32
  -4   5   4    1.69    0.31
   4  -5  -4    1.58    0.32
   4  -5  -4    0.34    0.32
  -4  -5   4    1.26    0.37
  -4  -5   4    2.13    0.46
  -4  -5   4    2.74    0.49
  -4   5   3    5.35    0.74
   4   5  -3    6.85    0.57
   4   5  -3    6.79    0.75
  -4   5   3    6.07    0.50
   4  -5  -3    5.77    0.56
   4  -5  -3    6.19    0.51
  -4  -5   3    5.48    0.59
  -4  -5   3    5.43    0.63
  -4  -5   3    5.87    0.65
   4   5  -2   35.34    2.03
  -4   5   2   38.24    1.53
   4   5  -2   38.35    1.53
  -4  -5   2   37.49    1.96
   4  -5  -2   41.57    1.75
   4  -5  -2   39.16    1.60
  -4  -5   2   33.45    1.71
  -4  -5   2   36.36    1.76
  -4   5   1    1.89    0.53
  -4   5   1    2.19    0.36
   4   5  -1    1.58    0.46
   4   5  -1    2.47    0.35
   4  -5  -1    2.05    0.37
  -4  -5   1    2.87    0.46
   4  -5  -1    2.54    0.40
  -4  -5   1    2.15    0.41
  -4  -5   1    2.27    0.50
  -4   5   0  113.56    4.03
   4   5   0  117.88    5.30
  -4   5   0  115.72    5.46
   4   5   0  119.40    3.96
  -4  -5   0  117.35    4.47
  -4  -5   0  113.23    5.16
  -4  -5   0  119.41    4.50
   4  -5   0  124.07    4.28
   4  -5   0  121.14    4.44
   4   5   1    8.31    0.56
  -4   5  -1    7.69    0.90
   4   5   1    8.69    0.83
  -4   5  -1    7.15    0.61
   4  -5   1    6.80    0.60
  -4  -5  -1    7.73    0.73
  -4  -5  -1    7.31    0.68
  -4  -5  -1    7.89    0.70
   4   5   2  240.05    7.52
  -4   5  -2  230.30   10.27
   4   5   2  247.79   10.09
  -4   5  -2  235.64    7.71
  -4  -5  -2  225.69    8.36
  -4  -5  -2  232.58    9.94
   4  -5   2  240.39    8.18
  -4   5  -3    0.17    0.27
   4   5   3    0.29    0.35
   4   5   3    0.49    0.20
   4  -5   3    0.01    0.25
  -4  -5  -3    0.27    0.32
   4   5   4   63.84    2.20
   4   5   4   67.79    3.17
  -4   5  -4   62.89    2.49
  -4  -5  -4   61.40    2.68
   4  -5   4   64.26    2.54
   4   5   5    9.59    0.91
   4   5   5    9.48    0.51
  -4   5  -5   10.56    0.82
  -4   5  -5   10.33    0.69
  -4  -5  -5    7.95    0.78
   4  -5   5    9.39    0.72
  -4   5  -6    7.85    0.74
  -4   5  -6    6.91    0.63
   4   5   6    9.58    0.89
  -4  -5  -6    9.24    0.81
   4  -5   6    7.87    0.70
  -4   5  -7   10.78    0.78
   4   5   7   10.09    0.99
  -4   5  -7   10.23    0.84
   4  -5   7    9.61    0.82
  -4  -5  -7    9.85    0.90
  -4   5  -8   11.85    0.94
  -4   5  -8   14.87    0.94
   4   5   8   13.63    1.17
  -4  -5  -8   11.96    1.02
   4  -5   8   12.58    0.99
  -4   5  -9    0.55    0.44
   4   5   9    0.96    0.48
  -4   5  -9    1.57    0.42
  -4  -5  -9    1.18    0.51
   4  -5   9    1.07    0.47
  -4   5 -10   53.78    2.37
   4   5  10   60.27    3.04
  -4   5 -10   55.94    2.40
  -4  -5 -10   54.14    2.59
   4  -5  10   50.05    2.47
  -4   5 -11   -0.02    0.45
   4   5  11   -0.12    0.43
  -4   5 -11   -0.34    0.35
   4  -5  11   -0.24    0.44
  -4  -5 -11    0.46    0.52
  -4   5 -12   88.36    3.62
  -4   5 -12   95.17    3.79
   4   5  12  103.58    4.76
   4  -5  12   90.56    3.93
  -4  -5 -12   93.34    4.03
  -4   5 -13    0.33    0.45
   4   5  13    0.49    0.53
  -4   5 -13   -0.18    0.49
   4  -5  13    0.39    0.54
  -4  -5 -13   -0.11    0.52
  -4   5 -14   54.54    2.55
  -4   5 -14   58.86    2.65
  -4  -5 -14   62.81    2.95
   4  -5  14   53.37    2.77
  -4   5 -15    5.03    0.81
  -4   5 -15    4.96    0.82
  -4  -5 -15    4.90    0.91
   4  -5  15    3.83    0.86
  -4   5 -16   17.79    1.41
  -4   5 -16   17.80    1.39
   4  -5  16   18.14    1.53
  -4  -5 -16   18.36    1.63
  -4   5 -17    3.60    0.80
  -4   5 -17    3.06    0.78
  -4  -5 -17    3.53    0.98
   4  -5  17    2.81    0.90
  -4   5 -18    1.02    0.66
  -4   5 -18    0.76    0.73
  -4  -5 -18    0.74    0.77
   4  -5  18    1.88    0.86
   4   6 -19   24.71    1.84
   4   6 -19   23.05    1.67
   4  -6 -19   25.28    1.50
  -4  -6  19   22.63    1.99
   4  -6 -19   24.87    1.84
   4   6 -18    2.59    0.84
   4   6 -18    1.42    0.65
   4  -6 -18    2.42    0.59
   4  -6 -18    1.99    0.78
  -4  -6  18    2.39    0.96
   4   6 -17   22.22    1.62
   4   6 -17   22.68    1.53
   4  -6 -17   22.11    1.64
  -4  -6  17   20.71    1.74
   4  -6 -17   23.60    1.41
   4   6 -16   30.02    1.82
   4   6 -16   32.79    1.99
   4  -6 -16   33.88    1.98
  -4  -6  16   30.39    2.12
   4  -6 -16   33.49    1.73
   4   6 -15    5.24    0.88
   4   6 -15    5.52    0.84
   4  -6 -15    5.23    0.69
  -4  -6  15    5.96    1.04
   4  -6 -15    5.04    0.84
   4   6 -14   58.90    2.70
   4   6 -14   51.50    2.47
   4  -6 -14   54.92    2.48
  -4  -6  14   54.35    2.80
   4  -6 -14   58.63    2.66
   4   6 -13    0.88    0.51
   4   6 -13    1.03    0.53
  -4  -6  13    0.58    0.59
   4  -6 -13    1.17    0.53
   4  -6 -13    0.94    0.45
   4   6 -12   14.88    1.14
  -4   6  12   14.85    1.46
   4   6 -12   14.23    1.18
  -4  -6  12   14.94    1.26
   4  -6 -12   15.04    1.11
   4  -6 -12   13.26    0.99
  -4   6  11   33.24    2.20
   4   6 -11   33.43    1.71
  -4  -6  11   31.10    1.85
   4  -6 -11   31.86    1.67
   4  -6 -11   31.64    1.63
  -4   6  10    2.96    0.78
   4   6 -10    3.38    0.57
  -4  -6  10    3.27    0.70
   4  -6 -10    2.36    0.49
   4  -6 -10    3.32    0.57
  -4   6   9  102.05    4.92
   4   6  -9   95.02    3.65
   4  -6  -9   96.02    3.86
   4  -6  -9   98.86    3.82
  -4  -6   9  100.53    4.05
  -4   6   8   11.72    1.18
  -4   6   8   10.81    0.68
   4   6  -8    9.19    0.80
  -4  -6   8   10.28    0.96
   4  -6  -8   10.57    0.83
   4  -6  -8    9.49    0.83
   4   6  -7   51.88    2.13
  -4   6   7   51.01    1.89
  -4   6   7   44.68    2.75
   4  -6  -7   47.38    2.12
  -4  -6   7   53.42    2.35
   4  -6  -7   49.38    2.21
   4   6  -6   31.23    1.54
  -4   6   6   36.89    2.19
  -4   6   6   37.12    1.46
  -4  -6   6   31.61    1.71
   4  -6  -6   33.74    1.59
   4  -6  -6   34.30    1.68
  -4   6   5    9.45    0.67
  -4   6   5    7.31    0.97
   4   6  -5    9.54    0.76
   4  -6  -5   10.04    0.75
  -4  -6   5   11.31    0.96
   4  -6  -5    7.49    0.75
  -4   6   4   45.26    1.83
   4   6  -4   45.26    1.90
  -4   6   4   46.80    2.66
  -4  -6   4   47.49    2.17
  -4  -6   4   44.51    2.13
   4  -6  -4   46.73    2.11
   4  -6  -4   47.25    1.97
  -4   6   3   11.84    0.77
   4   6  -3   10.44    0.76
   4   6  -3    8.50    1.00
  -4   6   3   13.04    1.18
  -4  -6   3    8.85    0.87
   4  -6  -3    9.80    0.83
   4  -6  -3   12.87    0.83
  -4  -6   3   11.07    0.97
  -4   6   2   56.61    3.24
   4   6  -2   65.14    2.39
   4   6  -2   65.43    3.23
  -4   6   2   63.24    2.39
   4  -6  -2   58.23    2.62
  -4  -6   2   67.32    2.76
  -4  -6   2   62.86    2.72
   4  -6  -2   61.21    2.50
   4   6  -1   47.15    2.59
  -4   6   1   46.31    1.91
  -4   6   1   47.72    2.72
   4   6  -1   45.99    1.87
  -4  -6   1   44.50    2.20
  -4  -6   1   49.23    2.23
   4  -6  -1   46.88    2.13
   4  -6  -1   49.58    2.04
  -4   6   0    7.37    1.02
   4   6   0   11.51    1.05
   4   6   0    9.00    0.66
  -4   6   0    8.96    0.76
  -4  -6   0    9.19    0.82
   4  -6   0    8.59    0.74
   4  -6   0    7.49    0.74
  -4  -6   0   10.11    0.91
  -4   6  -1  124.56    4.27
   4   6   1  119.46    5.57
  -4   6  -1  121.76    5.74
   4   6   1  121.72    4.10
  -4  -6  -1  122.00    4.71
   4  -6   1  123.81    4.48
  -4  -6  -1  116.43    4.66
   4  -6   1  118.56    4.65
   4   6   2    3.72    0.43
  -4   6  -2    4.80    0.57
  -4   6  -2    5.19    0.86
   4   6   2    4.32    0.74
  -4  -6  -2    3.72    0.62
  -4  -6  -2    4.03    0.61
   4  -6   2    5.63    0.59
   4   6   3   83.99    2.86
   4   6   3   83.23    4.00
  -4   6  -3   77.82    3.07
  -4  -6  -3   86.74    3.44
  -4  -6  -3   78.84    3.36
   4  -6   3   81.49    3.20
   4   6   4   49.48    1.78
  -4   6  -4   48.75    2.07
   4   6   4   46.69    2.60
   4  -6   4   47.57    2.07
  -4  -6  -4   45.37    2.22
  -4  -6  -4   46.80    2.25
  -4   6  -5   38.99    1.84
   4   6   5   44.51    2.39
  -4  -6  -5   38.69    2.02
   4  -6   5   39.39    1.86
   4   6   6   16.31    1.33
  -4   6  -6   15.25    1.10
   4  -6   6   15.84    1.05
  -4  -6  -6   15.66    1.14
  -4   6  -7    2.13    0.45
  -4   6  -7    1.33    0.50
   4   6   7    1.96    0.58
   4  -6   7    1.68    0.47
  -4  -6  -7    1.53    0.53
  -4   6  -8   54.68    2.40
   4   6   8   59.97    3.04
  -4   6  -8   53.38    2.32
   4  -6   8   49.70    2.38
  -4  -6  -8   52.72    2.55
  -4   6  -9   27.60    1.59
  -4   6  -9   26.67    1.49
   4   6   9   26.01    1.84
  -4  -6  -9   26.26    1.67
   4  -6   9   26.77    1.55
   4   6  10   30.89    2.02
  -4   6 -10   26.96    1.52
  -4   6 -10   27.92    1.59
   4  -6  10   26.55    1.65
  -4  -6 -10   26.39    1.70
   4   6  11   60.48    3.28
  -4   6 -11   61.04    2.63
  -4   6 -11   58.90    2.61
   4  -6  11   54.55    2.69
  -4  -6 -11   56.30    2.80
  -4   6 -12    0.75    0.55
  -4   6 -12    0.19    0.48
   4   6  12    1.13    0.67
  -4  -6 -12    0.82    0.59
   4  -6  12    0.78    0.58
  -4   6 -13   56.20    2.55
  -4   6 -13   52.74    2.52
  -4  -6 -13   54.65    2.79
   4  -6  13   49.94    2.65
  -4   6 -14   11.09    1.06
  -4   6 -14    7.45    1.01
  -4  -6 -14    9.06    1.14
   4  -6  14    7.87    1.07
  -4   6 -15   13.01    1.20
  -4   6 -15   13.37    1.26
  -4  -6 -15   12.57    1.39
   4  -6  15   13.35    1.35
  -4   6 -16   19.62    1.57
  -4   6 -16   22.82    1.57
  -4  -6 -16   22.16    1.82
   4  -6  16   18.28    1.66
  -4   6 -17    0.76    0.71
  -4   6 -17    1.08    0.66
   4  -6  17    2.57    0.89
  -4  -6 -17    0.82    0.79
   4   7 -18    0.33    0.67
   4   7 -18    0.27    0.74
  -4  -7  18    0.74    0.90
   4  -7 -18    0.51    0.71
   4   7 -17   13.76    1.28
   4   7 -17   13.30    1.34
  -4  -7  17   12.86    1.46
   4  -7 -17   15.04    1.21
   4  -7 -17   15.19    1.42
   4   7 -16   -0.38    0.59
   4   7 -16    0.13    0.59
  -4  -7  16    0.01    0.74
   4  -7 -16    0.33    0.45
   4  -7 -16   -0.34    0.57
   4   7 -15   42.28    2.21
   4   7 -15   40.32    2.28
  -4  -7  15   40.12    2.46
   4  -7 -15   43.31    2.30
   4  -7 -15   45.62    2.18
   4   7 -14    0.22    0.56
   4  -7 -14    0.41    0.49
  -4  -7  14   -0.49    0.66
   4  -7 -14    0.01    0.55
   4   7 -13   54.98    2.56
  -4  -7  13   52.13    2.80
   4  -7 -13   52.95    2.51
   4  -7 -13   56.11    2.57
   4   7 -12    0.29    0.53
   4  -7 -12    1.63    0.56
  -4  -7  12    0.28    0.61
   4  -7 -12    0.93    0.48
   4   7 -11   35.22    1.84
   4  -7 -11   32.87    1.78
   4  -7 -11   32.96    1.79
  -4  -7  11   33.07    1.96
  -4   7  10   -0.05    0.55
   4   7 -10    0.08    0.42
   4  -7 -10    0.06    0.40
  -4  -7  10   -0.27    0.52
   4  -7 -10   -0.26    0.37
   4   7  -9    0.52    0.45
  -4   7   9    2.17    0.78
  -4  -7   9    0.14    0.49
   4  -7  -9    1.22    0.47
   4  -7  -9    1.03    0.51
  -4   7   8    0.47    0.64
   4   7  -8    0.50    0.42
   4  -7  -8    0.80    0.46
  -4  -7   8    0.82    0.56
   4  -7  -8    0.18    0.37
  -4   7   7   38.26    1.60
  -4   7   7   43.00    2.52
   4   7  -7   34.60    1.75
   4  -7  -7   37.51    1.80
  -4  -7   7   33.38    1.95
   4  -7  -7   36.95    1.90
   4   7  -6    3.93    0.58
  -4   7   6    2.79    0.48
  -4   7   6    3.03    0.81
   4  -7  -6    3.18    0.60
  -4  -7   6    3.22    0.67
   4  -7  -6    3.63    0.55
  -4   7   5   96.26    3.35
   4   7  -5   94.71    3.48
  -4   7   5   96.88    4.77
   4  -7  -5   94.98    3.81
   4  -7  -5   90.22    3.57
  -4  -7   5   85.73    3.78
   4   7  -4    0.99    0.41
  -4   7   4    0.64    0.61
  -4   7   4    1.19    0.37
  -4  -7   4    0.32    0.53
   4  -7  -4    1.15    0.47
   4  -7  -4    0.81    0.41
  -4   7   3  113.84    3.98
  -4   7   3  109.85    5.48
   4   7  -3  118.87    4.04
   4  -7  -3  111.60    4.22
  -4  -7   3  112.73    4.50
   4  -7  -3  107.62    4.42
  -4   7   2    1.74    0.73
  -4   7   2    1.95    0.46
   4   7  -2    2.36    0.67
   4   7  -2    2.68    0.47
   4  -7  -2    2.90    0.55
   4  -7  -2    3.55    0.56
  -4  -7   2    2.40    0.56
  -4  -7   2    2.35    0.68
   4   7  -1   66.22    3.33
  -4   7   1   58.14    2.38
  -4   7   1   53.51    3.30
   4   7  -1   59.66    2.36
   4  -7  -1   57.15    2.67
  -4  -7   1   65.66    2.81
   4  -7  -1   60.28    2.56
  -4  -7   1   64.56    2.79
   4   7   0   -0.22    0.50
  -4   7   0    0.15    0.34
   4   7   0    0.19    0.31
  -4   7   0   -0.82    0.48
   4  -7   0   -0.13    0.36
  -4  -7   0    0.06    0.52
   4  -7   0    0.49    0.45
  -4  -7   0   -0.18    0.35
  -4   7  -1    6.44    1.02
   4   7   1   11.44    1.16
   4   7   1    8.82    0.71
  -4   7  -1    7.66    0.73
  -4  -7  -1    9.37    0.94
  -4  -7  -1    9.14    0.97
   4  -7   1    7.12    0.84
   4  -7   1    7.94    0.82
   4   7   2    0.02    0.30
   4   7   2    0.30    0.51
  -4   7  -2    0.09    0.39
  -4   7  -2   -0.01    0.53
  -4  -7  -2    0.26    0.46
  -4  -7  -2   -0.02    0.41
   4  -7   2   -0.05    0.43
  -4   7  -3   13.76    1.02
   4   7   3   12.54    0.83
   4   7   3   11.20    1.26
  -4  -7  -3   12.58    1.08
  -4  -7  -3   13.89    1.17
   4  -7   3   17.37    1.10
   4   7   4    5.36    0.87
  -4   7  -4    3.74    0.65
  -4  -7  -4    4.43    0.72
   4  -7   4    4.00    0.61
  -4  -7  -4    2.36    0.64
  -4   7  -5   68.00    2.80
   4   7   5   64.79    3.52
  -4  -7  -5   61.94    2.95
  -4  -7  -5   65.98    3.03
   4  -7   5   71.98    2.85
   4   7   6    1.41    0.65
  -4   7  -6    0.83    0.51
  -4  -7  -6    0.92    0.49
  -4  -7  -6    0.31    0.54
   4  -7   6    0.62    0.46
   4   7   7   95.76    4.63
  -4   7  -7   88.91    3.58
   4  -7   7   89.98    3.68
  -4  -7  -7   90.75    3.88
  -4  -7  -7   88.76    3.84
  -4   7  -8    0.06    0.52
   4   7   8    0.09    0.56
   4  -7   8    0.29    0.49
  -4  -7  -8   -0.55    0.48
   4   7   9   62.50    3.29
  -4   7  -9   55.01    2.54
   4  -7   9   50.87    2.54
  -4  -7  -9   53.37    2.72
  -4   7 -10    2.57    0.68
  -4   7 -10    2.72    0.64
   4   7  10    2.14    0.80
   4  -7  10    1.97    0.64
  -4  -7 -10    3.30    0.82
  -4   7 -11    9.47    1.09
  -4   7 -11   11.30    1.02
  -4  -7 -11   11.15    1.15
   4  -7  11   11.12    1.10
  -4   7 -12   -0.33    0.53
  -4   7 -12    0.27    0.54
   4  -7  12    0.47    0.57
  -4  -7 -12    0.39    0.62
  -4   7 -13    4.31    0.88
  -4   7 -13    5.07    0.80
   4  -7  13    3.00    0.80
  -4  -7 -13    2.85    0.83
  -4   7 -14   -0.35    0.64
  -4   7 -14   -0.34    0.53
   4  -7  14   -0.14    0.64
  -4  -7 -14    0.05    0.72
  -4   7 -15   25.69    1.82
  -4   7 -15   24.19    1.68
  -4  -7 -15   29.21    2.05
   4  -7  15   23.00    1.79
  -4   7 -16   -0.33    0.65
  -4   7 -16    0.01    0.69
   4  -7  16    0.98    0.77
  -4  -7 -16    0.34    0.81
   4   8 -16    7.39    1.08
  -4  -8  16    5.90    1.19
   4   8 -15    3.41    0.81
  -4  -8  15    3.73    0.96
   4  -8 -15    2.31    0.69
   4   8 -14   20.75    1.52
   4  -8 -14   21.03    1.47
  -4  -8  14   19.18    1.71
   4   8 -13    3.99    0.81
   4  -8 -13    5.95    0.84
  -4  -8  13    4.36    0.99
   4  -8 -13    5.05    0.81
   4   8 -12   11.72    1.13
   4  -8 -12   13.22    1.15
   4  -8 -12   12.64    1.14
  -4  -8  12   11.13    1.30
   4   8 -11   18.75    1.44
   4  -8 -11   21.16    1.47
  -4  -8  11   21.69    1.62
   4  -8 -11   24.41    1.52
   4   8 -10    2.12    0.64
   4  -8 -10    3.21    0.67
   4  -8 -10    1.32    0.61
  -4  -8  10    2.92    0.80
   4   8  -9   45.89    2.19
   4  -8  -9   42.64    2.25
  -4  -8   9   40.94    2.32
   4  -8  -9   47.87    2.18
   4   8  -8    1.01    0.56
  -4  -8   8    1.36    0.64
   4  -8  -8    0.72    0.50
   4  -8  -8    1.12    0.56
   4   8  -7   41.31    1.99
   4  -8  -7   39.17    2.10
  -4  -8   7   38.76    2.18
   4  -8  -7   40.21    1.98
   4   8  -6    8.91    0.88
  -4   8   6    7.71    0.72
  -4   8   6    9.75    1.30
  -4  -8   6    7.36    0.99
   4  -8  -6    7.58    0.88
   4  -8  -6    8.85    0.83
   4   8  -5   14.87    1.09
  -4   8   5   12.30    1.44
  -4   8   5   13.63    0.97
  -4  -8   5   15.92    1.27
   4  -8  -5   14.05    1.02
   4  -8  -5   12.62    1.17
   4   8  -4   39.35    1.87
  -4   8   4   43.66    1.87
  -4   8   4   41.83    2.71
   4  -8  -4   38.79    2.13
   4  -8  -4   42.22    1.99
  -4  -8   4   40.00    2.22
  -4   8   3    6.62    1.08
   4   8  -3    3.72    0.62
  -4   8   3    4.11    0.60
  -4  -8   3    3.65    0.77
   4  -8  -3    4.00    0.76
   4  -8  -3    3.48    0.63
   4   8  -2   31.05    1.54
  -4   8   2   29.68    2.26
   4   8  -2   34.19    2.27
  -4   8   2   31.33    1.57
  -4  -8   2   30.97    1.91
   4  -8  -2   32.17    1.81
   4  -8  -2   33.11    1.69
   4   8  -1   28.98    1.43
  -4   8   1   29.71    1.52
  -4   8   1   30.43    2.20
   4   8  -1   26.27    2.03
   4  -8  -1   26.48    1.59
  -4  -8   1   27.00    1.77
   4  -8  -1   30.60    1.75
   4   8   0    2.49    0.83
  -4   8   0    1.96    0.50
   4   8   0    1.77    0.48
  -4   8   0    0.42    0.66
   4  -8   0    3.62    0.68
   4  -8   0    1.58    0.60
  -4  -8   0    1.71    0.71
  -4   8  -1   38.90    1.87
   4   8   1   35.68    1.68
  -4   8  -1   38.47    2.60
   4   8   1   39.45    2.53
  -4  -8  -1   34.95    2.09
   4  -8   1   40.38    1.98
   4  -8   1   39.71    2.08
   4   8   2    2.18    0.82
   4   8   2    2.39    0.47
  -4   8  -2    2.01    0.55
  -4  -8  -2    1.38    0.62
   4  -8   2    0.92    0.59
  -4  -8  -2    3.46    0.72
  -4   8  -3   62.98    2.80
   4   8   3   69.80    3.76
   4  -8   3   69.23    2.97
  -4  -8  -3   67.02    3.09
  -4  -8  -3   70.07    3.19
  -4   8  -4   10.12    1.00
   4   8   4   10.01    1.29
  -4  -8  -4    9.08    1.04
   4  -8   4   11.37    1.02
  -4  -8  -4    9.88    1.10
   4   8   5   14.67    1.49
  -4   8  -5   10.34    1.06
  -4  -8  -5   10.17    1.07
   4  -8   5   10.33    1.00
  -4  -8  -5   12.25    1.20
   4   8   6   31.33    2.24
  -4   8  -6   27.74    1.70
  -4  -8  -6   32.26    1.91
  -4  -8  -6   29.89    1.83
   4  -8   6   30.71    1.75
   4   8   7    0.81    0.70
  -4   8  -7    0.26    0.56
  -4  -8  -7    0.45    0.56
   4  -8   7    2.30    0.62
  -4  -8  -7    0.61    0.56
  -4   8  -8   24.02    1.64
   4   8   8   27.89    2.08
  -4  -8  -8   24.41    1.69
   4  -8   8   25.43    1.59
  -4  -8  -8   26.36    1.78
  -4   8  -9   17.34    1.41
   4  -8   9   16.10    1.32
  -4  -8  -9   13.93    1.32
  -4  -8  -9   14.11    1.39
  -4   8 -10    8.21    1.08
  -4  -8 -10    9.36    1.11
  -4  -8 -10    7.01    1.04
   4  -8  10    7.31    0.97
  -4   8 -11   27.94    1.89
  -4  -8 -11   29.20    1.98
   4  -8  11   27.20    1.81
  -4  -8 -11   32.21    1.98
  -4   8 -12    1.80    0.79
   4  -8  12    1.20    0.70
  -4  -8 -12    1.94    0.74
  -4  -8 -12    2.21    0.83
  -4   8 -13   24.73    1.77
   4  -8  13   22.67    1.73
  -4  -8 -13   24.58    1.82
  -4  -8 -13   27.98    1.94
  -4   8 -14    6.14    1.00
  -4   8 -14    6.80    1.13
  -4  -8 -14    5.52    1.13
  -4  -8 -14    4.15    0.93
   4  -8  14    7.07    1.09
   4   9 -14    0.49    0.71
  -4  -9  14    0.58    0.86
   4   9 -13    1.44    0.74
   4  -9 -13   -0.12    0.56
  -4  -9  13    1.56    0.89
   4   9 -12   14.61    1.37
   4  -9 -12   16.78    1.39
  -4  -9  12   13.50    1.40
   4   9 -11    0.86    0.63
   4  -9 -11    0.63    0.62
  -4  -9  11    1.44    0.84
   4   9 -10   37.15    2.11
  -4  -9  10   39.48    2.36
   4  -9 -10   40.83    2.24
   4   9  -9    0.32    0.59
  -4  -9   9   -0.22    0.69
   4  -9  -9    0.01    0.55
   4   9  -8   48.53    2.37
  -4  -9   8   47.41    2.58
   4  -9  -8   50.31    2.57
   4   9  -7    3.37    0.73
   4  -9  -7    4.09    0.81
  -4  -9   7    3.50    0.89
   4   9  -6   28.71    1.67
  -4  -9   6   33.84    2.06
   4  -9  -6   30.57    1.91
   4   9  -5    1.15    0.51
  -4   9   5    1.08    0.47
   4  -9  -5    0.37    0.58
  -4  -9   5   -0.01    0.72
  -4   9   4    4.73    0.69
   4   9  -4    2.99    0.62
  -4  -9   4    6.21    1.03
   4  -9  -4    2.31    0.70
  -4   9   3    0.48    0.48
   4   9  -3    0.73    0.49
  -4  -9   3    1.67    0.80
   4  -9  -3    0.18    0.58
   4   9  -2   20.20    1.31
  -4   9   2   22.77    1.37
   4   9  -2   18.32    1.87
   4  -9  -2   21.24    1.58
  -4  -9   2   24.28    1.73
   4   9  -1    8.39    1.24
   4   9  -1    7.51    0.80
  -4   9   1    7.24    0.86
  -4  -9   1    7.30    1.10
   4  -9  -1    8.77    1.02
   4   9   0   76.95    4.25
   4   9   0   77.57    2.99
  -4   9   0   74.37    3.08
  -4  -9   0   74.00    3.51
   4   9   1    2.04    0.87
  -4   9  -1    1.41    0.62
   4   9   1    1.88    0.51
  -4  -9  -1    2.28    0.83
   4   9   2   70.42    4.02
  -4   9  -2   67.22    2.97
  -4  -9  -2   73.34    3.32
  -4   9  -3    0.56    0.61
   4   9   3    0.96    0.79
  -4  -9  -3    1.01    0.71
   4   9   4   44.51    2.76
  -4   9  -4   32.94    1.92
  -4  -9  -4   33.63    2.14
  -4   9  -5   -0.63    0.53
  -4  -9  -5   -0.17    0.65
  -4   9  -6    5.85    0.90
  -4  -9  -6    6.86    1.01
  -4  -9  -6    5.85    0.97
  -4   9  -7   -0.19    0.64
  -4  -9  -7    1.77    0.70
  -4  -9  -7    1.00    0.74
  -4   9  -8    5.89    0.94
  -4  -9  -8    5.04    0.92
  -4  -9  -8    5.46    1.00
  -4   9  -9    0.44    0.68
  -4  -9  -9    0.33    0.77
  -4  -9  -9   -0.32    0.60
  -4   9 -10   24.46    1.74
  -4  -9 -10   25.67    1.90
  -4  -9 -10   21.42    1.71
  -4   9 -11   -0.06    0.72
  -4  -9 -11   -0.07    0.74
  -4  -9 -11    0.55    0.69
  -4   9 -12   33.41    2.19
  -4  -9 -12   30.96    2.14
  -4  -9 -12   37.18    2.35
   4  10 -10    5.69    1.01
   4 -10 -10    5.41    1.03
  -4 -10  10    7.69    1.22
   4  10  -9   12.52    1.26
  -4 -10   9   12.53    1.38
   4 -10  -9   12.74    1.34
   4  10  -8    0.19    0.65
   4 -10  -8    0.95    0.77
  -4 -10   8    0.67    0.84
   4  10  -7    4.51    0.87
  -4 -10   7    4.39    1.08
   4 -10  -7    5.02    0.92
   4  10  -6   14.45    1.26
   4 -10  -6   15.62    1.44
  -4 -10   6   15.45    1.58
   4  10  -5    1.65    0.66
   4 -10  -5    2.19    0.79
  -4 -10   5    1.71    0.85
  -4  10   4   48.62    2.19
   4  10  -4   38.91    2.15
  -4 -10   4   51.17    2.72
   4 -10  -4   45.42    2.54
  -4  10   3    0.06    0.51
   4  10  -3   -0.13    0.50
  -4 -10   3   -0.76    0.77
   4  10  -2   27.45    1.64
  -4  10   2   28.65    1.68
  -4 -10   2   32.93    2.15
   4  10  -1    2.76    0.67
  -4  10   1    2.47    0.72
  -4 -10   1    2.59    0.96
  -4  10   0   18.22    1.41
   4  10   0   20.27    1.38
  -4 -10   0   20.87    1.75
  -4  10  -1   10.90    1.08
  -4 -10  -1   13.42    1.41
  -4  10  -2    0.90    0.63
  -4 -10  -2    1.26    0.81
  -4  10  -3   13.38    1.26
  -4 -10  -3   13.04    1.43
  -4  10  -4   13.07    1.24
  -4 -10  -4   13.76    1.44
  -4  10  -5    6.26    1.02
  -4 -10  -5    5.24    1.05
  -4  10  -6   24.33    1.76
  -4 -10  -6   32.76    2.07
  -4  10  -7    0.43    0.67
  -4 -10  -7    0.86    0.83
  -4  10  -8   24.73    1.82
  -4 -10  -8   30.23    2.10
   4  11  -4   -0.02    0.61
   4  11  -3   24.06    1.63
  -4 -11   3   26.94    2.10
  -4  11   2    1.66    0.70
   4  11  -2    0.27    0.62
  -4 -11   2    1.02    0.99
  -4  11   1   19.58    1.52
  -4 -11   1   23.58    1.95
  -4  11   0    5.86    0.93
  -4 -11   0    6.89    1.22
  -4  11  -1    2.04    0.80
  -4  11  -2    7.69    1.08
   5   0 -23   -0.64    0.60
   5   0 -22   21.69    1.73
   5   0 -21    0.17    0.63
   5   0 -20   87.64    3.86
   5   0 -19    0.18    0.54
  -5   0  18   66.63    3.45
   5   0 -18   56.22    2.78
  -5   0  17   -0.01    0.47
   5   0 -17   -0.30    0.43
   5   0 -17    0.30    0.32
   5   0 -16   22.28    1.13
   5   0 -16   23.73    1.45
  -5   0  16   25.65    1.72
   5   0 -15    0.05    0.27
   5   0 -15    0.18    0.39
   5   0 -14    7.53    0.59
   5   0 -14    7.98    0.74
   5   0 -13    0.26    0.30
   5   0 -13    0.06    0.22
   5   0 -12  142.19    5.19
   5   0 -12  142.75    4.69
   5   0 -11    0.23    0.26
   5   0 -11    0.02    0.19
   5   0 -10  275.36    8.74
   5   0 -10  277.33    9.52
   5   0  -9    0.04    0.16
   5   0  -9    0.10    0.18
   5   0  -8  221.76    7.80
  -5   0   8  230.70    9.49
   5   0  -8  228.58    7.19
   5   0  -7    0.09    0.14
   5   0  -7    0.06    0.12
  -5   0   7    0.21    0.17
   5   0  -6   80.58    2.85
   5   0  -6   79.21    2.65
  -5   0   6   78.46    3.45
   5   0  -5    0.53    0.14
  -5   0   5    0.61    0.16
   5   0  -5    0.17    0.12
  -5   0   5    0.76    0.16
   5   0  -4    1.75    0.18
  -5   0   4    1.77    0.20
   5   0  -4    1.89    0.19
  -5   0   4    1.01    0.16
   5   0  -3    0.42    0.11
   5   0  -3    0.39    0.10
  -5   0   3    0.12    0.09
   5   0  -3    0.20    0.10
  -5   0   3    0.26    0.10
  -5   0   2  266.55    8.58
   5   0  -2  252.90    7.98
  -5   0   2  254.27   10.45
  -5   0   2  258.36    8.01
   5   0  -2  243.76   10.43
  -5   0   1    0.31    0.11
  -5   0   1   -0.01    0.10
   5   0  -1    0.20    0.10
   5   0  -1    0.09    0.09
   5   0   0  461.18   14.13
  -5   0   0  449.06   15.21
  -5   0   0  456.79   14.13
  -5   0  -1    0.09    0.10
  -5   0  -1    0.18    0.10
  -5   0  -2  409.16   12.75
  -5   0  -2  411.05   13.75
  -5   0  -3    0.16    0.12
  -5   0  -3   -0.01    0.12
  -5   0  -4  206.56    7.18
  -5   0  -4  211.47    6.62
  -5   0  -5    0.13    0.17
  -5   0  -5    0.15    0.15
  -5   0  -6   16.80    0.92
  -5   0  -6   19.05    0.79
  -5   0  -7   -0.04    0.16
  -5   0  -7   -0.03    0.21
  -5   0  -8   81.38    2.74
  -5   0  -8   80.53    3.14
  -5   0  -9    0.28    0.28
  -5   0  -9    0.18    0.20
  -5   0 -10  184.91    5.83
  -5   0 -10  176.53    6.54
  -5   0 -11   -0.22    0.22
  -5   0 -11   -0.27    0.31
  -5   0 -12   75.75    3.28
  -5   0 -12   82.81    2.78
  -5   0 -13    0.78    0.47
  -5   0 -14   21.26    1.42
  -5   0 -15    0.32    0.54
  -5   0 -16    9.19    1.09
  -5   0 -17   -0.09    0.55
  -5   0 -18   16.09    1.47
  -5   0 -19    0.31    0.71
  -5   0 -20   48.86    2.81
   5   1 -23    5.31    1.06
   5  -1 -23    4.37    1.03
   5   1 -22    6.67    1.02
   5  -1 -22    6.78    1.12
   5   1 -21   19.19    1.56
   5  -1 -21   18.81    1.53
   5   1 -20    0.61    0.61
   5  -1 -20    0.31    0.59
   5   1 -19   29.62    1.81
   5  -1 -19   33.21    1.90
  -5   1  18   10.44    1.16
   5   1 -18    7.84    0.93
   5   1 -18    8.27    0.74
   5  -1 -18    8.50    0.94
  -5   1  17    9.05    1.10
   5   1 -17   11.24    1.01
   5   1 -17    9.56    0.78
   5  -1 -17   10.88    0.98
  -5   1  16  119.15    5.47
   5   1 -16  112.87    4.47
   5   1 -16  113.44    3.98
   5   1 -16  111.77    4.14
   5  -1 -16  113.71    4.48
  -5   1  15    2.57    0.63
   5   1 -15    2.90    0.36
   5   1 -15    2.87    0.44
   5   1 -15    2.62    0.52
   5  -1 -15    3.22    0.57
   5  -1 -15    2.39    0.36
   5   1 -14  138.62    4.75
   5   1 -14  139.98    4.98
   5   1 -14  142.11    5.26
  -5   1  14  146.63    6.43
   5  -1 -14  141.36    4.63
   5  -1 -14  137.59    5.22
   5   1 -13   24.44    1.33
  -5   1  13   25.91    1.62
   5   1 -13   27.05    1.11
   5   1 -13   24.60    1.17
   5  -1 -13   27.05    1.10
   5  -1 -13   22.77    1.31
   5   1 -12   10.59    0.69
   5   1 -12    9.99    0.57
   5   1 -12   11.18    0.82
  -5   1  12   11.24    0.94
   5  -1 -12   10.94    0.80
   5  -1 -12   10.70    0.61
   5   1 -11   83.04    2.92
   5   1 -11   80.36    2.85
  -5   1  11   80.76    3.82
   5   1 -11   82.51    3.15
   5  -1 -11   78.48    3.10
   5  -1 -11   83.13    2.76
  -5   1  10    2.96    0.46
   5   1 -10    2.76    0.25
   5   1 -10    2.14    0.36
   5   1 -10    2.40    0.33
   5  -1 -10    2.54    0.28
   5  -1 -10    2.35    0.35
   5   1  -9  146.06    5.08
   5   1  -9  146.09    4.82
   5   1  -9  145.73    5.25
  -5   1   9  151.29    6.39
   5  -1  -9  146.38    5.20
   5  -1  -9  149.97    4.76
  -5   1   8   22.54    1.32
   5   1  -8   24.46    1.03
   5   1  -8   25.25    0.96
   5  -1  -8   23.55    1.07
   5  -1  -8   25.66    0.98
   5   1  -7    4.40    0.29
   5   1  -7    4.93    0.41
  -5   1   7    5.25    0.48
  -5   1   7    5.02    0.37
   5   1  -7    5.25    0.39
  -5  -1   7    5.91    0.48
   5  -1  -7    5.25    0.40
   5  -1  -7    4.54    0.23
   5  -1  -7    4.29    0.34
  -5   1   6  300.45    9.47
   5   1  -6  296.74   10.23
  -5   1   6  309.86   12.46
   5   1  -6  296.85    9.48
   5  -1  -6  292.93   12.46
   5  -1  -6  299.54   10.17
   5  -1  -6  307.93   10.28
   5  -1  -6  306.15    9.45
  -5  -1   6  306.55   10.29
  -5   1   5   18.52    0.80
   5   1  -5   17.43    0.86
  -5   1   5   18.95    1.02
   5   1  -5   18.33    0.80
  -5  -1   5   20.29    0.78
  -5  -1   5   21.81    0.92
   5  -1  -5   19.54    0.80
   5  -1  -5   19.55    0.79
   5  -1  -5   19.07    1.03
   5   1  -4  338.12   11.72
  -5   1   4  351.91   10.88
  -5   1   4  347.55   14.26
   5   1  -4  344.16   10.87
  -5  -1   4  356.22   11.75
   5  -1  -4  358.04   11.65
   5  -1  -4  352.62   10.86
   5  -1  -4  338.67   14.25
  -5   1   3   39.45    1.80
   5   1  -3   38.61    1.39
  -5   1   3   37.76    1.41
  -5   1   3   42.43    1.40
  -5  -1   3   39.99    1.51
   5  -1  -3   36.59    1.79
   5  -1  -3   39.20    1.41
   5  -1  -3   39.53    1.38
  -5   1   2  112.22    3.60
  -5   1   2  108.36    4.67
   5   1  -2  112.06    3.56
   5  -1  -2  108.77    3.61
   5  -1  -2  104.59    4.66
  -5  -1   2  116.04    3.86
   5   1  -1   65.10    2.15
  -5   1   1   64.11    2.21
  -5   1   1   67.04    2.86
   5  -1  -1   63.00    2.86
  -5  -1   1   64.75    2.37
   5   1   0   47.73    1.59
  -5   1   0   46.77    1.66
  -5  -1   0   47.36    1.77
   5  -1   0   44.44    2.14
  -5   1  -1   17.29    0.75
  -5   1  -1   16.75    0.67
   5   1   1   17.49    0.67
   5  -1   1   16.84    0.96
  -5  -1  -1   14.88    0.76
  -5  -1  -1   17.53    0.68
  -5   1  -2   43.98    1.60
   5   1   2   43.34    1.50
  -5   1  -2   44.79    1.62
  -5  -1  -2   43.78    1.71
  -5  -1  -2   45.60    1.53
  -5   1  -3  299.68    9.97
  -5   1  -3  289.94    9.30
  -5  -1  -3  303.36    9.22
  -5  -1  -3  288.60   10.05
  -5   1  -4  281.25    9.09
  -5   1  -4  289.35    9.77
  -5  -1  -4  307.66    9.02
  -5  -1  -4  275.17    9.85
  -5   1  -5   42.48    1.70
  -5   1  -5   43.69    1.60
  -5  -1  -5   40.78    1.76
  -5  -1  -5   44.51    1.49
  -5   1  -6  161.79    5.29
  -5   1  -6  165.85    5.72
  -5  -1  -6  160.85    5.80
  -5  -1  -6  163.72    5.16
  -5   1  -7    4.41    0.43
  -5   1  -7    3.86    0.38
  -5  -1  -7    3.82    0.45
  -5  -1  -7    4.24    0.30
  -5   1  -8  120.48    4.48
  -5   1  -8  123.26    4.10
  -5  -1  -8  117.47    4.53
  -5  -1  -8  129.19    3.94
  -5   1  -9   69.57    2.73
  -5   1  -9   65.02    2.41
  -5  -1  -9   71.02    2.26
  -5  -1  -9   64.93    2.76
  -5   1 -10   26.30    1.39
  -5   1 -10   25.68    1.20
  -5  -1 -10   30.09    1.05
  -5  -1 -10   26.13    1.44
  -5   1 -11   87.88    3.49
  -5   1 -11   88.94    3.07
  -5  -1 -11   83.79    3.52
  -5   1 -12   13.06    1.01
  -5   1 -12   10.75    0.76
  -5  -1 -12   11.33    0.98
  -5   1 -13   14.25    1.12
  -5   1 -13   14.35    0.89
  -5  -1 -13   14.59    1.18
  -5   1 -14   41.50    2.11
  -5  -1 -14   42.76    2.19
  -5   1 -15    6.61    0.87
  -5  -1 -15    8.28    0.95
  -5   1 -16   52.21    2.59
  -5  -1 -16   51.76    2.65
  -5   1 -17    0.79    0.59
  -5  -1 -17   -0.09    0.59
  -5   1 -18   31.17    2.02
  -5  -1 -18   34.37    2.19
  -5   1 -19    9.86    1.23
  -5  -1 -19   10.43    1.34
  -5   1 -20    8.89    1.25
  -5  -1 -20    7.58    1.19
   5   2 -23   28.31    1.98
   5  -2 -23   29.37    2.08
  -5  -2  23   21.54    2.07
   5   2 -22    1.53    0.81
   5  -2 -22    2.30    0.86
   5   2 -21    3.30    0.80
   5  -2 -21    3.51    0.89
   5   2 -20    7.60    1.00
   5  -2 -20    8.19    1.07
   5   2 -19   19.32    1.24
   5   2 -19   20.22    1.50
   5  -2 -19   19.72    1.44
   5   2 -18    2.61    0.55
   5   2 -18    2.27    0.62
   5  -2 -18    1.27    0.62
   5   2 -17   53.71    2.25
  -5   2  17   58.69    3.13
   5   2 -17   52.59    2.54
   5  -2 -17   52.89    2.52
   5   2 -16    0.17    0.40
  -5   2  16    0.05    0.41
   5   2 -16    0.12    0.36
   5  -2 -16    0.38    0.44
   5   2 -15   94.97    3.86
  -5   2  15   97.48    4.68
   5   2 -15   94.26    3.48
   5  -2 -15   98.84    3.86
  -5   2  14   11.96    1.06
   5   2 -14   10.30    0.79
  -5   2  14   10.89    0.65
   5   2 -14    9.56    0.86
   5   2 -14    9.36    0.67
   5  -2 -14   11.24    0.64
   5  -2 -14   10.41    0.89
  -5   2  13  116.70    5.29
   5   2 -13  113.82    4.12
   5   2 -13  112.12    4.35
   5   2 -13  111.52    3.96
  -5   2  13  112.07    3.79
   5  -2 -13  118.19    3.78
   5  -2 -13  113.35    4.32
  -5  -2  13  114.11    4.55
  -5   2  12    8.22    0.54
   5   2 -12    8.20    0.75
   5   2 -12    7.90    0.65
   5   2 -12    7.38    0.53
  -5   2  12    7.75    0.81
   5  -2 -12    7.18    0.66
  -5  -2  12    8.24    0.84
   5  -2 -12    8.87    0.53
  -5   2  11   20.35    0.93
   5   2 -11   21.47    1.00
   5   2 -11   23.00    1.07
  -5   2  11   20.66    1.38
   5   2 -11   21.70    1.18
   5  -2 -11   21.81    0.93
  -5  -2  11   20.84    1.28
   5  -2 -11   22.99    1.16
   5   2 -10    0.13    0.25
  -5   2  10    0.85    0.23
   5   2 -10    0.36    0.18
   5   2 -10    0.60    0.24
  -5   2  10    0.02    0.28
  -5  -2  10    0.13    0.29
   5  -2 -10    1.03    0.22
   5  -2 -10    0.70    0.27
   5   2  -9    4.88    0.52
  -5   2   9    6.22    0.64
  -5   2   9    6.81    0.45
   5   2  -9    6.77    0.52
   5   2  -9    6.28    0.44
   5  -2  -9    6.84    0.46
  -5  -2   9    6.36    0.63
   5  -2  -9    6.61    0.40
   5  -2  -9    5.60    0.51
  -5   2   8   14.81    0.71
  -5   2   8   14.51    1.01
   5   2  -8   15.04    0.78
   5   2  -8   15.89    0.74
   5   2  -8   14.71    0.86
   5  -2  -8   15.48    0.73
  -5  -2   8   17.12    0.96
   5  -2  -8   15.47    0.67
   5  -2  -8   15.38    0.78
   5  -2  -8   14.71    1.02
  -5   2   7  240.85    7.75
   5   2  -7  252.04    8.43
   5   2  -7  234.54    8.45
  -5   2   7  234.89   10.27
   5   2  -7  243.92    7.82
   5  -2  -7  251.79    8.37
   5  -2  -7  240.20   10.30
   5  -2  -7  243.56    8.34
  -5  -2   7  255.46    8.54
   5  -2  -7  255.68    7.78
  -5  -2   7  246.32    8.41
  -5   2   6   37.12    1.35
   5   2  -6   36.24    1.39
  -5   2   6   34.69    1.80
   5   2  -6   35.03    1.50
   5  -2  -6   36.74    1.39
   5  -2  -6   35.17    1.37
   5  -2  -6   35.35    1.81
  -5  -2   6   37.41    1.56
   5  -2  -6   36.23    1.36
  -5  -2   6   35.48    1.41
   5   2  -5  419.36   14.66
  -5   2   5  433.66   13.56
  -5   2   5  435.29   17.86
  -5  -2   5  447.49   14.76
  -5  -2   5  426.01   14.70
   5  -2  -5  445.76   14.72
   5  -2  -5  434.26   17.87
   5  -2  -5  439.81   14.54
  -5   2   4   38.70    1.44
  -5   2   4   37.12    1.89
   5   2  -4   38.64    1.44
   5  -2  -4   39.52    1.41
  -5  -2   4   38.83    1.59
   5  -2  -4   41.09    1.50
   5  -2  -4   37.46    1.89
  -5  -2   4   41.61    1.55
  -5   2   3  325.16   13.24
  -5   2   3  317.87   10.08
   5   2  -3  317.39   10.04
   5  -2  -3  314.98   13.24
  -5  -2   3  328.46   13.11
  -5  -2   3  320.73   10.89
   5   2  -2   10.55    0.51
  -5   2   2   10.40    0.73
  -5   2   2   10.29    0.55
  -5  -2   2   10.80    0.61
   5  -2  -2   10.79    0.73
  -5  -2   2    9.74    0.52
  -5   2   1   42.43    2.14
   5   2  -1   47.17    1.98
  -5   2   1   46.05    1.66
   5   2  -1   45.71    1.58
  -5  -2   1   44.09    1.93
   5  -2  -1   42.93    2.16
  -5  -2   1   48.38    1.81
   5   2   0    9.65    0.54
   5   2   0    9.96    0.47
  -5   2   0   10.10    0.71
  -5   2   0    9.26    0.54
   5  -2   0   10.56    0.75
  -5  -2   0    9.51    0.52
  -5  -2   0    9.97    0.61
  -5   2  -1    8.08    0.53
   5   2   1    9.37    0.43
  -5   2  -1    8.04    0.38
   5   2   1    9.03    0.52
   5  -2   1    7.61    0.67
  -5   2  -2   68.67    2.32
  -5   2  -2   66.54    2.32
   5   2   2   65.90    2.86
   5   2   2   67.31    2.16
  -5  -2  -2   62.51    2.47
   5  -2   2   61.44    3.04
   5   2   3   76.71    3.48
   5   2   3   80.19    2.59
  -5   2  -3   77.86    2.77
  -5   2  -3   86.36    2.85
  -5  -2  -3   84.66    2.62
  -5  -2  -3   74.09    2.98
  -5   2  -4    0.84    0.24
   5   2   4    0.75    0.14
   5   2   4    0.48    0.22
  -5   2  -4    0.91    0.20
  -5  -2  -4    1.01    0.15
  -5  -2  -4    1.25    0.27
  -5   2  -5  270.86    9.26
   5   2   5  264.36   11.30
  -5   2  -5  266.04    8.67
  -5  -2  -5  295.90    8.48
  -5  -2  -5  260.77    9.40
  -5   2  -6    2.98    0.38
  -5   2  -6    4.09    0.39
   5   2   6    4.04    0.48
  -5  -2  -6    3.80    0.25
  -5  -2  -6    3.86    0.47
  -5   2  -7  223.68    7.74
  -5   2  -7  216.91    7.21
   5   2   7  222.26    9.45
  -5  -2  -7  216.31    7.87
  -5  -2  -7  235.48    6.95
  -5   2  -8    1.50    0.33
  -5   2  -8    1.42    0.31
  -5  -2  -8    1.67    0.41
  -5   2  -9   77.61    3.10
  -5   2  -9   81.85    2.89
  -5  -2  -9   80.49    3.24
  -5   2 -10    4.45    0.52
  -5   2 -10    3.70    0.47
  -5  -2 -10    3.05    0.54
  -5   2 -11    2.05    0.47
  -5   2 -11    2.38    0.45
   5   2  11    2.39    0.54
  -5  -2 -11    2.47    0.52
  -5   2 -12   -0.10    0.30
  -5   2 -12    0.01    0.36
   5   2  12    0.45    0.44
  -5  -2 -12   -0.38    0.40
  -5   2 -13    9.01    0.88
  -5   2 -13    9.16    0.77
   5   2  13   10.87    1.10
  -5  -2 -13    8.98    0.97
   5   2  14    3.27    0.74
  -5   2 -14    2.68    0.53
  -5   2 -14    3.09    0.61
  -5  -2 -14    2.69    0.70
  -5   2 -15   63.36    2.56
  -5   2 -15   61.67    2.88
   5   2  15   65.58    3.52
  -5  -2 -15   63.84    3.06
  -5   2 -16    2.31    0.65
  -5  -2 -16    2.52    0.73
  -5   2 -17   73.02    3.38
  -5  -2 -17   76.50    3.57
  -5   2 -18    0.85    0.64
  -5  -2 -18    1.52    0.74
  -5   2 -19   42.31    2.48
  -5  -2 -19   48.91    2.77
  -5   2 -20    3.04    0.94
  -5  -2 -20    4.30    1.04
   5   3 -22    5.77    1.01
  -5  -3  22    3.87    1.09
   5  -3 -22    6.16    1.02
   5   3 -21   39.18    2.36
  -5  -3  21   38.95    2.63
   5  -3 -21   44.63    2.46
   5   3 -20   -0.32    0.55
   5   3 -20    0.40    0.52
   5  -3 -20   -0.06    0.61
  -5  -3  20   -0.09    0.70
   5   3 -19   41.08    1.97
   5   3 -19   37.44    2.15
   5  -3 -19   42.97    2.26
  -5  -3  19   35.68    2.35
   5   3 -18    1.58    0.60
   5   3 -18    2.39    0.58
   5  -3 -18    1.62    0.63
  -5  -3  18    2.24    0.78
   5   3 -17   19.18    1.39
   5   3 -17   19.75    1.25
   5  -3 -17   18.96    1.35
  -5  -3  17   18.04    1.57
   5   3 -16   12.04    0.95
  -5   3  16   12.24    1.25
   5   3 -16   11.16    1.00
  -5  -3  16   10.09    1.11
   5  -3 -16   12.03    1.03
   5   3 -15    1.08    0.51
  -5   3  15    1.53    0.55
   5   3 -15    1.35    0.47
   5  -3 -15    0.74    0.46
  -5  -3  15    1.28    0.63
   5   3 -14   24.72    1.42
  -5   3  14   24.37    1.71
   5   3 -14   24.55    1.30
   5  -3 -14   22.71    1.38
  -5  -3  14   26.25    1.61
   5   3 -13   35.96    1.70
   5   3 -13   37.39    1.86
  -5   3  13   42.18    2.32
  -5  -3  13   39.84    2.05
   5  -3 -13   39.23    1.84
   5   3 -12    8.99    0.78
  -5   3  12    9.47    0.57
   5   3 -12   10.33    0.78
   5   3 -12    8.36    0.65
  -5   3  12    8.08    0.89
  -5  -3  12    9.40    0.91
   5  -3 -12   10.71    0.81
   5   3 -11  141.43    5.38
  -5   3  11  153.75    4.77
   5   3 -11  142.63    4.98
  -5   3  11  150.51    6.58
   5   3 -11  147.20    5.27
   5  -3 -11  143.66    5.17
   5  -3 -11  146.49    5.31
  -5  -3  11  146.71    5.53
  -5   3  10    3.84    0.34
  -5   3  10    3.22    0.55
   5   3 -10    3.02    0.48
   5   3 -10    3.45    0.39
   5   3 -10    3.58    0.45
   5  -3 -10    2.99    0.33
  -5  -3  10    3.49    0.57
   5  -3 -10    3.73    0.44
   5   3  -9  174.04    6.10
  -5   3   9  170.31    7.51
  -5   3   9  176.44    5.55
   5   3  -9  170.19    5.71
   5   3  -9  172.71    6.19
   5  -3  -9  173.34    6.07
   5  -3  -9  170.11    6.02
  -5  -3   9  172.72    6.28
   5   3  -8   13.93    0.87
  -5   3   8   15.93    0.73
  -5   3   8   15.04    1.07
   5   3  -8   14.08    0.78
   5   3  -8   15.39    0.83
   5  -3  -8   14.63    0.79
  -5  -3   8   13.95    0.92
  -5  -3   8   13.81    0.78
   5  -3  -8   15.06    0.75
  -5   3   7   93.87    3.02
   5   3  -7   91.14    3.11
  -5   3   7   85.09    4.06
   5   3  -7   84.51    3.33
   5   3  -7   90.71    3.29
   5  -3  -7   89.85    3.21
  -5  -3   7   88.93    3.40
   5  -3  -7   85.97    3.22
  -5  -3   7   90.42    3.30
   5   3  -6   14.62    0.84
   5   3  -6   15.15    0.78
  -5   3   6   14.19    1.01
  -5   3   6   15.74    0.74
  -5  -3   6   14.73    0.79
   5  -3  -6   14.30    0.71
   5  -3  -6   14.01    1.01
   5  -3  -6   15.16    0.74
  -5  -3   6   14.78    0.88
  -5   3   5    4.01    0.35
   5   3  -5    3.82    0.37
  -5   3   5    2.63    0.44
  -5  -3   5    4.20    0.40
   5  -3  -5    3.11    0.28
   5  -3  -5    2.91    0.32
   5  -3  -5    3.90    0.49
  -5  -3   5    3.47    0.41
  -5  -3   5    4.18    0.44
   5   3  -4   88.39    3.01
  -5   3   4   91.03    3.00
  -5   3   4   86.14    4.00
  -5  -3   4   91.78    3.29
   5  -3  -4   90.06    3.08
  -5  -3   4   89.36    3.84
  -5  -3   4   85.29    3.28
   5  -3  -4   84.00    3.21
   5  -3  -4   89.18    4.02
  -5   3   3   97.21    3.22
   5   3  -3   91.07    3.18
  -5   3   3   93.34    4.26
  -5  -3   3   95.27    3.51
   5  -3  -3   92.50    4.26
  -5  -3   3   91.12    3.50
   5  -3  -3   98.92    3.47
  -5  -3   3   91.87    4.06
   5  -3  -3  102.24    3.28
   5   3  -2   53.54    2.39
   5   3  -2   52.90    1.87
  -5   3   2   55.11    1.94
  -5   3   2   50.18    2.55
  -5  -3   2   51.49    2.33
   5  -3  -2   50.32    2.57
   5  -3  -2   54.78    1.87
  -5  -3   2   53.45    2.11
   5   3  -1   68.85    2.34
  -5   3   1   69.39    2.43
   5   3  -1   66.50    3.02
  -5   3   1   72.27    3.24
  -5  -3   1   68.34    2.66
   5  -3  -1   68.57    2.40
   5  -3  -1   72.16    3.26
  -5  -3   1   65.13    2.96
  -5   3   0    5.83    0.45
   5   3   0    5.30    0.45
  -5   3   0    5.22    0.60
   5   3   0    5.69    0.37
   5  -3   0    5.42    0.32
  -5  -3   0    3.96    0.45
  -5  -3   0    4.79    0.39
   5  -3   0    4.81    0.59
  -5   3  -1  144.23    4.97
   5   3   1  148.03    6.15
   5   3   1  147.82    4.67
  -5   3  -1  154.49    6.41
  -5   3  -1  141.25    4.81
   5  -3   1  151.46    5.00
  -5  -3  -1  143.93    6.11
   5  -3   1  136.45    6.38
   5   3   2    7.51    0.41
  -5   3  -2    8.83    0.45
   5   3   2    7.19    0.57
  -5   3  -2    7.51    0.55
  -5  -3  -2    7.33    0.59
   5  -3   2    8.09    0.47
  -5  -3  -2    7.08    0.54
   5  -3   2    8.79    0.80
   5   3   3  125.92    3.82
   5   3   3  119.40    5.12
  -5   3  -3  122.55    4.16
  -5   3  -3  115.14    4.02
   5  -3   3  108.46    5.34
   5  -3   3  122.57    4.22
  -5  -3  -3  117.92    4.37
  -5   3  -4   71.85    2.62
  -5   3  -4   75.71    2.66
   5   3   4   73.98    2.36
   5   3   4   71.39    3.28
  -5  -3  -4   68.29    2.82
   5   3   5   30.60    1.06
  -5   3  -5   28.72    1.29
  -5   3  -5   28.35    1.32
   5   3   5   32.02    1.64
  -5  -3  -5   33.45    1.08
  -5  -3  -5   28.94    1.45
   5   3   6   29.84    1.65
  -5   3  -6   28.69    1.34
  -5   3  -6   29.87    1.33
  -5  -3  -6   28.07    1.48
  -5  -3  -6   33.08    1.04
  -5   3  -7    5.35    0.49
   5   3   7    5.90    0.65
  -5   3  -7    5.06    0.54
  -5  -3  -7    3.81    0.55
  -5   3  -8   30.33    1.39
  -5   3  -8   28.78    1.35
   5   3   8   28.41    1.69
  -5  -3  -8   28.38    1.50
   5   3   9   75.07    3.71
  -5   3  -9   79.84    3.05
  -5   3  -9   79.27    2.91
  -5  -3  -9   75.84    3.20
  -5   3 -10    0.58    0.35
  -5   3 -10    0.08    0.33
   5   3  10    0.56    0.39
  -5  -3 -10    0.28    0.41
  -5   3 -11   72.55    2.80
   5   3  11   75.13    3.65
  -5   3 -11   73.84    2.98
  -5  -3 -11   67.46    3.09
   5   3  12    0.74    0.48
  -5   3 -12   -0.24    0.35
  -5   3 -12    0.15    0.38
  -5  -3 -12    0.75    0.45
   5   3  13   69.65    3.61
  -5   3 -13   69.12    2.75
  -5   3 -13   65.70    2.91
  -5  -3 -13   69.54    3.14
  -5   3 -14    7.96    0.86
   5   3  14    6.62    0.95
  -5   3 -14    7.09    0.76
  -5  -3 -14    7.02    0.93
  -5   3 -15    5.64    0.81
  -5   3 -15    5.13    0.71
  -5  -3 -15    6.26    0.94
  -5   3 -16   12.40    1.12
  -5   3 -16   10.84    0.98
  -5  -3 -16   14.12    1.37
  -5   3 -17    4.46    0.83
  -5  -3 -17    2.92    0.89
  -5   3 -18    8.29    1.07
  -5  -3 -18    8.06    1.15
  -5   3 -19   23.90    1.75
  -5  -3 -19   21.68    1.84
  -5   3 -20    1.27    0.80
  -5  -3 -20    2.39    1.00
   5   4 -21    0.09    0.63
   5   4 -21    0.56    0.62
   5  -4 -21    0.79    0.72
  -5  -4  21   -0.31    0.75
   5   4 -20   50.57    2.38
   5   4 -20   49.35    2.59
   5  -4 -20   48.58    2.65
  -5  -4  20   43.98    2.76
   5   4 -19    9.88    0.97
   5   4 -19    9.83    1.15
   5  -4 -19   12.36    1.24
  -5  -4  19    9.90    1.33
   5   4 -18   46.83    2.36
   5   4 -18   42.56    2.08
   5  -4 -18   45.20    2.37
  -5  -4  18   39.63    2.48
   5   4 -17   20.83    1.49
   5   4 -17   19.93    1.29
   5  -4 -17   22.35    1.51
  -5  -4  17   20.26    1.70
   5   4 -16   11.56    1.05
   5   4 -16   11.61    0.97
   5  -4 -16    9.70    0.77
  -5  -4  16    9.47    1.14
   5  -4 -16   10.52    1.01
   5   4 -15   23.50    1.38
  -5   4  15   25.34    1.81
   5   4 -15   22.80    1.48
  -5  -4  15   24.65    1.72
   5  -4 -15   26.07    1.50
   5  -4 -15   22.67    1.20
   5   4 -14    5.06    0.67
  -5   4  14    7.01    0.93
   5   4 -14    5.56    0.77
  -5  -4  14    6.93    0.95
   5  -4 -14    7.44    0.78
   5  -4 -14    7.53    0.63
   5   4 -13    5.36    0.71
  -5   4  13    6.10    0.85
   5   4 -13    6.47    0.68
  -5  -4  13    5.64    0.81
   5  -4 -13    6.43    0.70
   5  -4 -13    6.06    0.56
   5   4 -12   70.76    2.96
  -5   4  12   69.94    3.59
   5   4 -12   68.02    2.71
   5  -4 -12   70.25    2.72
  -5  -4  12   69.72    3.08
   5  -4 -12   69.89    2.87
   5   4 -11    4.73    0.62
   5   4 -11    4.56    0.56
  -5   4  11    4.97    0.74
  -5   4  11    5.30    0.42
  -5  -4  11    4.80    0.69
   5  -4 -11    5.25    0.58
   5  -4 -11    5.21    0.49
   5   4 -10  128.26    4.96
  -5   4  10  137.48    4.36
   5   4 -10  131.88    4.88
   5   4 -10  128.94    4.59
  -5  -4  10  132.36    5.08
   5  -4 -10  135.50    4.81
   5  -4 -10  134.89    4.85
   5   4  -9    0.77    0.35
   5   4  -9    1.23    0.32
  -5   4   9    0.87    0.26
   5   4  -9    0.98    0.34
  -5   4   9    2.01    0.51
   5  -4  -9    1.65    0.35
   5  -4  -9    1.37    0.31
  -5  -4   9    0.93    0.40
   5   4  -8  119.02    4.37
  -5   4   8  118.12    3.91
   5   4  -8  114.81    4.39
  -5   4   8  113.49    5.37
   5   4  -8  121.41    4.10
  -5  -4   8  121.37    4.49
   5  -4  -8  120.15    4.26
  -5  -4   8  119.67    4.37
   5  -4  -8  113.52    4.28
  -5   4   7   18.01    0.86
   5   4  -7   16.86    0.96
  -5   4   7   17.17    1.24
   5   4  -7   18.53    0.97
  -5  -4   7   18.36    1.18
  -5  -4   7   18.97    1.01
  -5  -4   7   18.42    1.10
   5  -4  -7   17.60    0.91
   5  -4  -7   17.96    0.93
   5   4  -6   49.63    1.91
  -5   4   6   44.44    2.49
  -5   4   6   49.57    1.82
  -5  -4   6   49.50    2.41
  -5  -4   6   50.83    2.06
   5  -4  -6   49.47    1.90
   5  -4  -6   47.17    1.97
  -5  -4   6   48.54    2.11
  -5   4   5   98.09    3.28
   5   4  -5   95.60    3.34
  -5   4   5   97.26    4.46
   5  -4  -5   94.82    3.57
   5  -4  -5   98.44    3.43
  -5  -4   5   96.18    4.28
  -5  -4   5   97.60    3.65
  -5  -4   5   90.78    3.62
   5   4  -4    0.21    0.22
  -5   4   4    1.16    0.39
  -5   4   4    1.63    0.28
  -5  -4   4    0.31    0.25
   5  -4  -4    1.03    0.22
  -5  -4   4    0.61    0.32
  -5  -4   4    0.61    0.27
   5  -4  -4    0.50    0.25
  -5   4   3   46.48    2.52
   5   4  -3   49.24    1.85
  -5   4   3   49.54    1.87
   5  -4  -3   48.51    2.01
  -5  -4   3   50.09    2.33
   5  -4  -3   50.88    1.85
  -5  -4   3   51.28    2.08
   5   4  -2   41.21    2.13
  -5   4   2   44.52    2.32
   5   4  -2   44.90    1.66
  -5   4   2   46.97    1.72
   5  -4  -2   45.69    1.85
  -5  -4   2   39.96    2.05
  -5  -4   2   43.49    1.89
   5  -4  -2   45.24    1.65
  -5  -4   2   40.96    1.87
   5   4  -1   15.26    0.94
  -5   4   1   12.91    0.75
   5   4  -1   13.15    0.69
  -5   4   1   11.57    1.00
   5  -4  -1   12.06    0.66
  -5  -4   1   13.22    0.82
  -5  -4   1   13.41    0.91
  -5  -4   1   13.62    0.84
  -5   4   0  247.06   10.70
   5   4   0  263.11   10.52
  -5   4   0  248.43    8.08
   5   4   0  254.13    7.96
  -5  -4   0  242.84   10.38
   5  -4   0  254.45    8.52
  -5  -4   0  245.83    8.78
  -5   4  -1   13.78    1.07
   5   4   1   14.04    0.66
  -5   4  -1   12.72    0.77
   5   4   1   13.38    0.91
  -5  -4  -1   13.85    0.91
   5  -4   1   13.30    0.69
  -5  -4  -1   13.66    0.84
  -5   4  -2  273.29    8.89
   5   4   2  281.94    8.69
   5   4   2  269.55   11.52
   5  -4   2  286.97    9.41
  -5  -4  -2  273.61    9.63
  -5  -4  -2  272.08   11.45
  -5   4  -3    9.72    0.74
   5   4   3   11.04    0.84
   5   4   3   11.78    0.57
  -5   4  -3   11.44    0.65
  -5  -4  -3   10.25    0.82
  -5  -4  -3   12.20    0.81
   5  -4   3   12.60    0.69
  -5   4  -4   59.32    2.32
  -5   4  -4   59.80    2.34
   5   4   4   61.84    2.92
   5   4   4   64.51    2.07
  -5  -4  -4   62.15    2.56
  -5  -4  -4   61.09    2.87
   5  -4   4   60.30    2.38
   5   4   5   55.70    1.81
   5   4   5   57.00    2.67
  -5   4  -5   56.06    2.16
  -5   4  -5   52.70    2.11
  -5  -4  -5   49.29    2.28
   5  -4   5   52.06    2.17
  -5   4  -6    1.79    0.34
   5   4   6    1.29    0.17
   5   4   6    1.13    0.40
  -5   4  -6    1.01    0.37
   5  -4   6    1.87    0.40
  -5  -4  -6    1.10    0.41
  -5   4  -7   24.60    1.28
   5   4   7   24.72    1.53
  -5   4  -7   25.13    1.23
  -5  -4  -7   24.66    1.40
   5  -4   7   24.75    1.32
   5   4   8   74.02    3.62
  -5   4  -8   78.35    2.89
  -5   4  -8   73.30    2.91
   5  -4   8   73.27    3.04
  -5  -4  -8   73.97    3.13
  -5   4  -9    5.64    0.60
   5   4   9    6.69    0.78
  -5   4  -9    5.35    0.66
  -5  -4  -9    5.39    0.71
  -5   4 -10   90.30    3.52
   5   4  10   91.85    4.35
  -5   4 -10   91.87    3.41
  -5  -4 -10   85.25    3.69
   5   4  11    1.83    0.59
  -5   4 -11    1.01    0.44
  -5   4 -11    1.33    0.50
  -5  -4 -11    1.74    0.55
  -5   4 -12   62.04    2.62
   5   4  12   63.38    3.32
  -5   4 -12   61.41    2.70
  -5  -4 -12   63.05    2.91
  -5   4 -13    4.12    0.65
   5   4  13    5.35    0.85
  -5   4 -13    4.43    0.66
  -5  -4 -13    4.48    0.78
  -5   4 -14   27.28    1.57
   5   4  14   28.24    1.98
  -5   4 -14   27.25    1.62
  -5  -4 -14   26.37    1.79
  -5   4 -15    7.02    0.87
  -5   4 -15    8.43    0.90
  -5  -4 -15    8.56    1.10
  -5   4 -16    1.66    0.68
  -5   4 -16    1.48    0.61
  -5  -4 -16    2.06    0.76
  -5   4 -17    7.93    1.03
  -5   4 -17    8.86    0.99
  -5  -4 -17    8.68    1.23
  -5   4 -18    3.66    0.84
  -5  -4 -18    3.74    1.03
  -5   4 -19    4.11    0.92
  -5  -4 -19    6.54    1.16
   5   5 -21    2.27    0.83
   5   5 -21    2.01    0.79
   5  -5 -21    2.01    0.89
  -5  -5  21    1.72    0.96
   5   5 -20    0.79    0.65
   5   5 -20    1.20    0.79
  -5  -5  20    0.02    0.84
   5  -5 -20    0.52    0.49
   5  -5 -20    0.70    0.75
   5   5 -19    2.38    0.71
   5   5 -19    0.78    0.65
  -5  -5  19    1.63    0.85
   5  -5 -19    1.75    0.76
   5  -5 -19    2.07    0.54
   5   5 -18   15.62    1.43
   5   5 -18   16.30    1.31
   5  -5 -18   16.33    1.12
  -5  -5  18   18.24    1.69
   5  -5 -18   18.52    1.46
   5   5 -17    5.26    0.81
   5   5 -17    4.93    0.86
  -5  -5  17    4.84    0.97
   5  -5 -17    4.50    0.63
   5  -5 -17    5.72    0.87
   5   5 -16   59.17    2.88
   5   5 -16   56.88    2.64
   5  -5 -16   66.76    2.89
  -5  -5  16   58.56    3.07
   5  -5 -16   61.30    2.57
   5   5 -15    0.60    0.47
   5   5 -15    0.90    0.61
   5  -5 -15    1.12    0.40
  -5  -5  15    0.47    0.68
   5  -5 -15    0.76    0.55
   5   5 -14  107.13    4.14
   5   5 -14  115.51    4.53
  -5   5  14  121.22    5.56
   5  -5 -14  106.88    4.21
  -5  -5  14  109.45    4.66
   5  -5 -14  109.71    4.40
  -5   5  13   -0.43    0.42
   5   5 -13   -0.16    0.41
   5   5 -13    0.27    0.48
   5  -5 -13    0.37    0.33
   5  -5 -13   -0.10    0.39
  -5  -5  13   -0.36    0.50
   5   5 -12   33.00    1.70
  -5   5  12   31.00    2.05
   5   5 -12   31.92    1.60
  -5  -5  12   31.20    1.79
   5  -5 -12   27.09    1.45
   5  -5 -12   29.33    1.57
   5   5 -11    2.85    0.55
   5   5 -11    3.13    0.53
  -5   5  11    2.57    0.66
   5  -5 -11    3.78    0.55
  -5  -5  11    2.36    0.59
   5  -5 -11    2.51    0.42
   5   5 -10    1.73    0.51
  -5   5  10    2.09    0.59
  -5   5  10    1.34    0.29
   5   5 -10    1.16    0.42
  -5  -5  10    1.97    0.58
   5  -5 -10    2.18    0.44
   5  -5 -10    0.91    0.35
  -5   5   9   19.17    0.90
  -5   5   9   17.64    1.40
   5   5  -9   17.51    1.07
   5  -5  -9   19.71    1.07
  -5  -5   9   20.88    1.31
   5  -5  -9   16.36    1.02
  -5   5   8   40.05    1.59
   5   5  -8   39.26    1.78
  -5   5   8   42.36    2.40
   5  -5  -8   42.73    1.80
   5  -5  -8   43.02    1.84
  -5  -5   8   39.60    1.97
   5   5  -7    3.33    0.48
  -5   5   7    3.80    0.40
  -5   5   7    3.27    0.64
  -5  -5   7    2.54    0.54
   5  -5  -7    2.84    0.41
   5  -5  -7    3.28    0.45
  -5   5   6  141.25    4.63
   5   5  -6  138.18    4.76
  -5   5   6  140.26    6.32
  -5  -5   6  139.67    6.15
   5  -5  -6  138.56    5.10
  -5  -5   6  131.25    5.14
   5  -5  -6  142.96    4.95
  -5  -5   6  138.98    5.19
  -5   5   5    0.76    0.44
   5   5  -5    0.73    0.32
  -5   5   5    1.37    0.30
  -5  -5   5    0.63    0.37
   5  -5  -5    1.16    0.28
   5  -5  -5    0.80    0.29
  -5  -5   5    0.38    0.38
  -5  -5   5    0.86    0.36
  -5   5   4  207.42    6.70
   5   5  -4  214.41    6.77
  -5   5   4  205.78    9.01
   5  -5  -4  201.26    7.09
   5  -5  -4  199.19    7.33
  -5  -5   4  211.37    8.77
  -5  -5   4  210.77    7.44
  -5  -5   4  197.04    7.35
   5   5  -3    5.92    0.53
  -5   5   3    4.57    0.72
  -5   5   3    5.14    0.48
   5   5  -3    5.40    0.68
   5  -5  -3    5.80    0.48
  -5  -5   3    5.32    0.60
  -5  -5   3    5.37    0.64
  -5  -5   3    5.74    0.62
   5  -5  -3    5.77    0.57
   5   5  -2  164.38    5.30
  -5   5   2  158.71    5.31
   5   5  -2  165.35    6.99
  -5   5   2  140.12    7.05
   5  -5  -2  154.80    5.56
  -5  -5   2  160.72    6.84
  -5  -5   2  169.90    5.88
   5  -5  -2  157.83    5.81
  -5  -5   2  165.18    5.90
  -5   5   1    9.25    0.65
   5   5  -1    8.47    0.82
   5   5  -1    7.61    0.58
  -5   5   1    5.97    0.82
   5  -5  -1    7.67    0.60
  -5  -5   1    8.33    0.71
  -5  -5   1    7.76    0.77
   5  -5  -1    8.06    0.66
  -5  -5   1    6.82    0.65
   5   5   0   32.16    1.31
  -5   5   0   29.21    1.38
   5   5   0   35.23    1.83
  -5   5   0   26.01    1.85
   5  -5   0   30.20    1.38
  -5  -5   0   31.43    1.65
  -5  -5   0   35.65    1.66
  -5  -5   0   32.74    1.59
   5   5   1   24.04    1.02
   5   5   1   22.12    1.41
  -5   5  -1   21.85    1.55
  -5  -5  -1   21.97    1.29
  -5  -5  -1   22.28    1.29
   5  -5   1   21.94    1.09
   5   5   2   10.00    0.61
   5   5   2    9.94    0.91
  -5   5  -2   12.20    0.81
  -5  -5  -2   10.54    0.83
  -5  -5  -2   10.93    0.89
   5  -5   2   14.50    0.77
  -5   5  -3    8.84    0.73
   5   5   3    9.41    0.86
   5   5   3    9.74    0.55
  -5  -5  -3    7.67    0.75
   5  -5   3    9.42    0.67
  -5   5  -4  167.84    5.41
  -5   5  -4  147.03    5.22
   5   5   4  151.92    6.70
   5   5   4  150.07    4.90
   5  -5   4  152.80    5.45
  -5  -5  -4  142.22    5.62
   5   5   5    3.68    0.59
  -5   5  -5    4.08    0.46
   5   5   5    4.14    0.33
  -5   5  -5    3.85    0.54
   5  -5   5    4.38    0.51
  -5  -5  -5    3.38    0.56
   5   5   6  155.78    6.66
  -5   5  -6  149.98    5.18
  -5   5  -6  144.83    5.33
   5  -5   6  147.64    5.42
  -5  -5  -6  146.18    5.57
   5   5   7    0.19    0.40
  -5   5  -7    0.05    0.37
  -5   5  -7   -0.27    0.27
   5  -5   7    0.03    0.35
  -5  -5  -7   -0.07    0.42
   5   5   8   92.50    4.32
  -5   5  -8   87.73    3.43
  -5   5  -8   90.55    3.42
  -5  -5  -8   90.13    3.72
   5  -5   8   86.11    3.55
  -5   5  -9   19.46    1.27
   5   5   9   21.51    1.51
  -5   5  -9   20.93    1.18
  -5  -5  -9   18.81    1.32
   5  -5   9   18.42    1.24
  -5   5 -10    6.43    0.77
   5   5  10    8.54    0.96
  -5   5 -10    6.87    0.71
   5  -5  10    6.86    0.83
  -5  -5 -10    8.25    0.90
   5   5  11   12.27    1.18
  -5   5 -11   11.96    0.95
  -5   5 -11   12.03    1.01
   5  -5  11    8.74    0.97
  -5  -5 -11   12.55    1.16
  -5   5 -12   12.14    1.08
   5   5  12   12.85    1.26
  -5   5 -12   12.90    1.03
   5  -5  12   10.80    1.08
  -5  -5 -12   12.22    1.17
  -5   5 -13    7.75    0.92
  -5   5 -13    7.48    0.83
   5   5  13    6.66    1.03
  -5  -5 -13    6.36    0.94
   5  -5  13    8.25    0.99
  -5   5 -14   39.14    2.04
  -5   5 -14   42.32    2.10
  -5  -5 -14   42.10    2.35
   5  -5  14   35.74    2.19
  -5   5 -15    0.52    0.57
  -5   5 -15   -0.25    0.54
   5  -5  15   -0.29    0.60
  -5  -5 -15    0.95    0.68
  -5   5 -16   53.56    2.61
  -5   5 -16   53.87    2.56
  -5  -5 -16   53.33    2.89
   5  -5  16   47.05    2.73
  -5   5 -17   -0.85    0.57
  -5   5 -17    0.45    0.63
  -5  -5 -17    0.54    0.78
   5  -5  17   -0.40    0.67
  -5   5 -18   27.09    1.78
  -5   5 -18   26.65    1.81
  -5  -5 -18   27.64    2.14
   5  -5  18   23.15    1.94
   5   6 -19    2.99    0.91
   5   6 -19    3.35    0.83
   5  -6 -19    2.03    0.81
  -5  -6  19    2.87    1.03
   5  -6 -19    3.20    0.63
   5   6 -18   12.18    1.33
   5   6 -18   14.89    1.29
   5  -6 -18   13.96    1.08
  -5  -6  18   12.28    1.50
   5  -6 -18   15.24    1.37
   5   6 -17   20.94    1.53
   5   6 -17   21.46    1.58
   5  -6 -17   20.15    1.32
  -5  -6  17   19.08    1.67
   5  -6 -17   22.90    1.59
   5   6 -16    7.70    1.01
   5   6 -16    8.09    0.95
   5  -6 -16    7.70    0.79
  -5  -6  16    8.91    1.21
   5  -6 -16    6.71    0.93
   5   6 -15   41.50    2.30
   5   6 -15   46.75    2.23
  -5  -6  15   44.52    2.52
   5  -6 -15   42.62    2.24
   5  -6 -15   43.89    2.08
   5   6 -14    4.25    0.81
   5   6 -14    4.94    0.79
  -5  -6  14    5.99    1.00
   5  -6 -14    6.45    0.72
   5  -6 -14    6.53    0.86
   5   6 -13   26.44    1.65
   5   6 -13   23.49    1.46
   5  -6 -13   25.67    1.52
   5  -6 -13   25.42    1.43
  -5  -6  13   26.70    1.78
   5   6 -12   15.62    1.26
   5   6 -12   15.99    1.19
  -5   6  12   18.18    1.55
   5  -6 -12   17.35    1.16
  -5  -6  12   17.40    1.41
   5  -6 -12   16.17    1.08
  -5   6  11   13.23    1.36
   5   6 -11   13.23    1.07
   5  -6 -11   13.85    0.99
   5  -6 -11   12.30    0.94
  -5  -6  11   12.45    1.18
   5   6 -10   15.06    1.07
  -5   6  10   13.93    1.39
  -5  -6  10   16.80    1.29
   5  -6 -10   16.21    1.05
   5  -6 -10   15.81    1.03
   5   6  -9    0.59    0.42
  -5   6   9    1.32    0.60
  -5   6   9    0.96    0.31
   5  -6  -9    1.37    0.41
  -5  -6   9    1.35    0.56
   5  -6  -9    0.42    0.37
  -5   6   8   67.10    3.65
  -5   6   8   69.46    2.51
   5   6  -8   70.30    2.76
   5  -6  -8   70.50    2.89
   5  -6  -8   73.25    2.80
  -5  -6   8   66.26    2.99
   5   6  -7   23.37    1.28
  -5   6   7   22.77    1.13
  -5   6   7   25.35    1.78
   5  -6  -7   24.52    1.23
   5  -6  -7   25.02    1.34
  -5  -6   7   22.74    1.44
   5   6  -6   39.17    1.73
  -5   6   6   37.46    1.55
  -5   6   6   36.71    2.30
   5  -6  -6   34.91    1.76
  -5  -6   6   37.28    1.91
   5  -6  -6   37.51    1.67
  -5   6   5   95.29    4.72
  -5   6   5   99.19    3.39
   5   6  -5   98.64    3.51
   5  -6  -5   96.73    3.58
   5  -6  -5   92.05    3.76
  -5  -6   5   93.25    3.83
   5   6  -4    1.12    0.38
  -5   6   4    1.15    0.32
  -5   6   4    1.86    0.62
  -5  -6   4    0.19    0.45
   5  -6  -4    1.06    0.35
  -5  -6   4    0.78    0.44
   5  -6  -4    0.73    0.40
   5   6  -3   96.01    3.33
   5   6  -3   94.95    4.42
  -5   6   3   93.53    3.29
  -5   6   3   85.88    4.48
  -5  -6   3   93.96    3.73
  -5  -6   3   90.90    3.69
   5  -6  -3   92.03    3.43
   5  -6  -3   87.11    3.61
   5   6  -2   39.50    2.36
   5   6  -2   44.25    1.81
  -5   6   2   46.30    1.85
  -5   6   2   46.64    2.61
  -5  -6   2   41.43    2.06
   5  -6  -2   45.51    1.85
   5  -6  -2   43.71    2.02
  -5  -6   2   40.74    2.07
   5   6  -1   37.25    2.11
   5   6  -1   37.72    1.55
  -5   6   1   31.54    2.16
  -5   6   1   37.45    1.61
   5  -6  -1   31.87    1.70
   5  -6  -1   34.68    1.61
  -5  -6   1   35.82    1.84
  -5  -6   1   37.42    1.82
   5   6   0   62.60    3.12
  -5   6   0   61.76    3.31
  -5   6   0   59.45    2.38
   5   6   0   58.60    2.26
  -5  -6   0   60.09    2.67
  -5  -6   0   61.85    2.71
   5  -6   0   60.70    2.45
   5   6   1    0.65    0.32
  -5   6  -1    0.88    0.37
   5   6   1    1.71    0.56
  -5   6  -1    1.94    0.67
   5  -6   1    2.51    0.47
  -5  -6  -1    1.54    0.52
  -5  -6  -1    1.49    0.47
  -5   6  -2   76.63    2.93
   5   6   2   70.71    2.66
   5   6   2   78.56    3.77
  -5  -6  -2   77.66    3.22
   5  -6   2   72.63    2.94
  -5  -6  -2   81.45    3.26
  -5   6  -3   26.78    1.41
   5   6   3   26.91    1.75
   5   6   3   26.47    1.17
  -5  -6  -3   27.28    1.57
   5  -6   3   29.33    1.39
   5   6   4   10.71    1.03
   5   6   4    8.85    0.59
  -5   6  -4    7.69    0.76
  -5  -6  -4    9.77    0.93
   5  -6   4    7.85    0.71
   5   6   5   58.55    3.00
  -5   6  -5   57.75    2.38
   5  -6   5   53.98    2.35
  -5  -6  -5   54.31    2.56
  -5   6  -6    2.93    0.61
   5   6   6    3.94    0.74
  -5  -6  -6    3.68    0.64
   5  -6   6    3.52    0.57
   5   6   7   65.87    3.37
  -5   6  -7   66.02    2.64
  -5   6  -7   63.29    2.68
   5  -6   7   61.01    2.70
  -5  -6  -7   64.90    2.90
  -5   6  -8    1.17    0.42
  -5   6  -8   -0.20    0.40
   5   6   8    0.99    0.54
  -5  -6  -8    1.08    0.58
   5  -6   8    1.35    0.50
  -5   6  -9   17.06    1.26
   5   6   9   21.74    1.62
  -5   6  -9   18.60    1.18
  -5  -6  -9   18.85    1.38
   5  -6   9   17.92    1.29
   5   6  10   21.01    1.61
  -5   6 -10   20.23    1.26
  -5   6 -10   18.11    1.32
   5  -6  10   18.84    1.33
  -5  -6 -10   18.63    1.44
  -5   6 -11    0.08    0.52
  -5   6 -11    0.48    0.47
   5   6  11    0.09    0.59
   5  -6  11    0.45    0.54
  -5  -6 -11    0.92    0.58
  -5   6 -12   26.92    1.72
  -5   6 -12   29.87    1.66
   5  -6  12   25.98    1.72
  -5  -6 -12   30.77    1.93
  -5   6 -13   18.63    1.45
  -5   6 -13   19.38    1.34
   5  -6  13   15.42    1.38
  -5  -6 -13   18.65    1.59
  -5   6 -14   17.65    1.34
  -5   6 -14   16.53    1.38
   5  -6  14   16.59    1.45
  -5  -6 -14   15.86    1.47
  -5   6 -15   27.18    1.76
  -5   6 -15   28.35    1.72
   5  -6  15   25.10    1.87
  -5  -6 -15   28.79    2.02
  -5   6 -16    1.54    0.67
  -5   6 -16    0.28    0.69
  -5  -6 -16    1.08    0.78
   5  -6  16    0.53    0.73
  -5   6 -17   28.56    1.91
  -5   6 -17   31.19    1.90
  -5  -6 -17   27.21    2.06
   5  -6  17   24.15    1.94
   5   7 -18    0.15    0.66
   5   7 -18    0.37    0.69
   5  -7 -18   -0.02    0.69
  -5  -7  18    0.25    0.77
   5   7 -17   17.27    1.52
   5   7 -17   16.07    1.37
  -5  -7  17   15.69    1.64
   5  -7 -17   16.38    1.43
   5  -7 -17   14.76    1.22
   5   7 -16   -0.31    0.63
   5   7 -16   -0.27    0.52
   5  -7 -16   -0.13    0.45
   5  -7 -16   -0.98    0.56
  -5  -7  16   -0.74    0.72
   5   7 -15    0.61    0.64
  -5  -7  15    0.74    0.79
   5  -7 -15    0.04    0.57
   5  -7 -15    0.64    0.51
   5   7 -14    0.65    0.58
   5  -7 -14   -0.07    0.53
  -5  -7  14    0.61    0.72
   5  -7 -14   -0.21    0.43
   5  -7 -13   27.09    1.62
   5  -7 -13   28.31    1.62
  -5  -7  13   28.50    1.94
   5   7 -12    1.29    0.59
  -5  -7  12    0.32    0.61
   5  -7 -12    0.58    0.47
   5  -7 -12    0.66    0.49
   5   7 -11   47.34    2.25
   5  -7 -11   47.73    2.29
  -5  -7  11   45.70    2.45
   5  -7 -11   51.25    2.28
   5   7 -10    2.68    0.64
  -5  -7  10    1.87    0.68
   5  -7 -10    3.99    0.64
   5  -7 -10    1.86    0.53
  -5   7   9   65.71    3.69
   5   7  -9   62.83    2.72
  -5  -7   9   65.68    3.02
   5  -7  -9   67.66    2.76
   5  -7  -9   64.88    2.86
  -5   7   8    0.58    0.61
  -5   7   8    0.97    0.38
   5   7  -8    0.89    0.46
  -5  -7   8    1.48    0.61
   5  -7  -8    0.74    0.42
   5  -7  -8    0.72    0.46
   5   7  -7   55.87    2.34
  -5   7   7   55.61    2.11
  -5   7   7   49.84    3.05
  -5  -7   7   54.95    2.57
   5  -7  -7   52.70    2.28
   5  -7  -7   49.49    2.42
   5   7  -6    1.06    0.43
  -5   7   6    1.41    0.73
  -5   7   6    0.34    0.36
   5  -7  -6    1.17    0.49
  -5  -7   6    0.30    0.48
   5  -7  -6    0.30    0.37
  -5   7   5    8.44    1.14
  -5   7   5    9.25    0.77
   5   7  -5   11.75    0.89
  -5  -7   5    9.77    0.96
   5  -7  -5   11.16    0.82
   5  -7  -5    8.03    0.87
  -5   7   4    1.58    0.42
  -5   7   4    1.75    0.68
   5   7  -4    1.21    0.41
  -5  -7   4    1.15    0.61
   5  -7  -4    0.95    0.42
   5  -7  -4    2.02    0.49
   5   7  -3   17.91    1.13
  -5   7   3   20.61    1.15
   5  -7  -3   22.27    1.18
  -5  -7   3   16.79    1.32
   5  -7  -3   20.13    1.30
  -5   7   2    0.48    0.36
   5   7  -2    0.64    0.37
   5   7  -2    0.43    0.55
  -5   7   2    0.41    0.57
  -5  -7   2   -0.11    0.51
   5  -7  -2    0.24    0.36
   5  -7  -2    0.17    0.40
  -5   7   1  112.17    4.10
  -5   7   1  120.46    5.67
   5   7  -1  114.93    4.03
   5   7  -1  108.71    5.41
   5  -7  -1  119.42    4.32
   5  -7  -1  111.99    4.52
  -5  -7   1  115.44    4.62
  -5  -7   1  111.72    4.55
   5   7   0    0.22    0.32
  -5   7   0   -0.09    0.58
  -5   7   0    0.11    0.36
   5   7   0   -0.60    0.50
   5  -7   0   -0.08    0.42
  -5  -7   0    0.12    0.39
  -5  -7   0   -0.50    0.53
  -5   7  -1  126.39    4.71
   5   7   1  138.79    6.24
   5   7   1  132.68    4.54
  -5   7  -1  134.52    6.41
   5  -7   1  135.14    4.96
  -5  -7  -1  129.59    5.21
  -5  -7  -1  134.64    5.26
   5   7   2    1.59    0.66
   5   7   2    1.65    0.39
  -5   7  -2    1.64    0.48
  -5  -7  -2    0.54    0.53
  -5  -7  -2    1.19    0.49
   5  -7   2    0.95    0.49
  -5   7  -3   96.92    3.82
   5   7   3  104.77    5.02
   5   7   3  104.75    3.58
  -5  -7  -3  103.79    4.21
  -5  -7  -3  104.44    4.28
   5  -7   3  103.44    3.99
  -5   7  -4    0.87    0.50
   5   7   4    0.78    0.54
   5  -7   4    0.26    0.42
  -5  -7  -4    0.55    0.44
  -5  -7  -4    0.32    0.55
   5   7   5   12.81    1.26
  -5   7  -5    8.33    0.91
  -5  -7  -5   12.43    1.08
  -5  -7  -5    9.51    1.03
   5  -7   5    8.70    0.85
   5   7   6    0.81    0.58
  -5   7  -6   -0.28    0.42
   5  -7   6    0.63    0.46
  -5  -7  -6    0.83    0.51
  -5  -7  -6    1.29    0.56
  -5   7  -7    6.82    0.85
   5   7   7    6.73    0.99
  -5  -7  -7    7.64    0.95
   5  -7   7    7.68    0.82
   5   7   8    3.04    0.81
  -5   7  -8    2.13    0.63
   5  -7   8    2.81    0.63
  -5  -7  -8    1.46    0.68
  -5   7  -9   50.29    2.45
   5   7   9   52.15    3.05
  -5   7  -9   55.08    2.39
  -5  -7  -9   47.62    2.60
   5  -7   9   50.66    2.46
   5   7  10    0.25    0.63
  -5   7 -10    0.20    0.47
  -5   7 -10   -0.19    0.52
   5  -7  10    0.45    0.53
  -5  -7 -10   -0.48    0.54
  -5   7 -11   79.42    3.46
  -5   7 -11   85.37    3.46
  -5  -7 -11   84.17    3.76
   5  -7  11   77.64    3.51
  -5   7 -12    0.41    0.63
  -5   7 -12    0.10    0.49
   5  -7  12    0.18    0.57
  -5  -7 -12    0.37    0.70
  -5   7 -13   49.82    2.54
  -5   7 -13   48.29    2.39
  -5  -7 -13   47.41    2.70
   5  -7  13   45.86    2.51
  -5   7 -14   -0.69    0.61
  -5   7 -14   -0.17    0.58
   5  -7  14   -0.55    0.61
  -5  -7 -14   -0.42    0.68
  -5   7 -15    8.23    1.06
  -5   7 -15    6.75    1.09
  -5  -7 -15    7.21    1.20
   5  -7  15    5.67    1.02
   5   8 -16    0.00    0.64
  -5  -8  16    0.86    0.82
   5   8 -15   22.90    1.67
  -5  -8  15   21.55    1.88
   5  -8 -15   24.08    1.57
   5   8 -14    0.82    0.69
  -5  -8  14    1.72    0.86
   5  -8 -14    1.37    0.61
   5   8 -13   19.78    1.51
   5  -8 -13   19.93    1.45
  -5  -8  13   22.40    1.76
   5   8 -12   15.55    1.29
   5  -8 -12   17.76    1.34
  -5  -8  12   17.91    1.56
   5   8 -11    7.50    0.95
   5  -8 -11    7.60    0.91
  -5  -8  11    8.94    1.16
   5   8 -10   25.22    1.58
   5  -8 -10   29.01    1.68
  -5  -8  10   24.88    1.74
   5   8  -9    2.83    0.64
   5  -8  -9    2.45    0.64
  -5  -8   9    1.63    0.75
   5   8  -8   21.51    1.34
   5  -8  -8   18.31    1.32
  -5  -8   8   17.72    1.50
  -5   8   7   38.82    1.68
   5   8  -7   33.74    1.82
   5  -8  -7   36.78    1.99
  -5  -8   7   34.08    2.06
   5   8  -6    1.99    0.53
  -5   8   6    1.68    0.46
   5  -8  -6    1.48    0.56
  -5  -8   6    1.45    0.62
   5   8  -5   57.44    2.48
  -5   8   5   58.71    3.47
  -5   8   5   61.69    2.42
  -5  -8   5   58.02    2.85
   5  -8  -5   58.36    2.75
   5   8  -4    3.63    0.62
  -5   8   4    3.23    0.56
  -5   8   4    1.61    0.77
   5  -8  -4    2.18    0.61
  -5  -8   4    3.21    0.77
   5   8  -3   51.28    2.21
  -5   8   3   53.75    2.21
  -5   8   3   48.90    3.11
   5  -8  -3   50.60    2.47
  -5  -8   3   50.07    2.55
  -5   8   2   32.36    2.34
  -5   8   2   33.90    1.64
   5   8  -2   30.72    1.59
   5   8  -2   32.49    2.23
   5  -8  -2   34.14    1.89
  -5  -8   2   30.23    1.89
  -5   8   1    7.74    0.80
  -5   8   1    7.10    1.16
   5   8  -1   10.89    1.24
   5   8  -1    7.37    0.75
   5  -8  -1    7.18    0.87
  -5  -8   1    8.90    1.08
  -5   8   0   40.55    1.97
   5   8   0   41.69    1.86
  -5   8   0   40.52    2.76
   5   8   0   47.79    2.75
  -5  -8   0   43.39    2.33
   5   8   1    2.48    0.81
   5   8   1    1.42    0.43
  -5   8  -1    0.97    0.72
  -5   8  -1    1.45    0.56
  -5  -8  -1    2.11    0.74
   5   8   2   32.12    2.20
  -5   8  -2   28.26    1.64
   5   8   2   31.86    1.45
  -5  -8  -2   28.04    1.79
   5   8   3   10.95    1.31
  -5   8  -3   11.82    1.07
  -5  -8  -3   10.25    1.12
  -5  -8  -3   11.50    1.13
   5   8   4   10.18    1.28
  -5   8  -4    8.83    0.94
  -5  -8  -4    8.12    0.97
  -5  -8  -4    7.22    1.02
   5   8   5   53.56    3.05
  -5   8  -5   45.59    2.32
  -5  -8  -5   46.56    2.52
  -5  -8  -5   49.27    2.53
   5   8   6    1.91    0.80
  -5   8  -6    1.90    0.65
  -5  -8  -6    2.46    0.71
  -5  -8  -6    1.54    0.65
  -5   8  -7   38.82    2.18
   5   8   7   48.02    2.89
  -5  -8  -7   44.70    2.42
  -5  -8  -7   44.84    2.38
  -5   8  -8    7.76    1.06
  -5  -8  -8    8.70    1.07
  -5  -8  -8    9.59    1.15
  -5   8  -9   18.98    1.52
  -5  -8  -9   18.45    1.61
  -5  -8  -9   19.89    1.56
  -5   8 -10   21.39    1.58
  -5  -8 -10   19.75    1.61
  -5  -8 -10   23.16    1.77
  -5   8 -11   -0.08    0.64
  -5  -8 -11    0.81    0.62
  -5  -8 -11    0.27    0.71
  -5   8 -12   14.47    1.43
  -5  -8 -12   16.75    1.58
  -5   8 -13    4.56    1.01
  -5  -8 -13    4.14    1.04
   5   9 -14   32.36    2.04
  -5  -9  14   31.03    2.24
   5   9 -13    0.77    0.63
   5  -9 -13    1.33    0.65
  -5  -9  13   -0.90    0.74
   5   9 -12   17.19    1.40
  -5  -9  12   16.42    1.55
   5  -9 -12   15.85    1.38
   5   9 -11    0.23    0.58
   5  -9 -11    0.32    0.60
  -5  -9  11    0.70    0.80
   5   9 -10    0.58    0.65
   5  -9 -10    0.27    0.58
  -5  -9  10    0.25    0.67
   5   9  -9    1.49    0.67
  -5  -9   9    1.02    0.78
   5  -9  -9    0.37    0.57
   5   9  -8    9.56    1.03
   5  -9  -8   12.61    1.21
   5   9  -7    0.80    0.60
   5  -9  -7    1.48    0.65
  -5  -9   7    0.53    0.74
   5   9  -6   30.38    1.70
   5  -9  -6   31.11    1.90
  -5  -9   6   30.35    2.03
   5   9  -5    0.62    0.49
  -5   9   5    1.38    0.50
   5  -9  -5    0.59    0.58
  -5  -9   5    0.19    0.73
   5   9  -4   46.05    2.18
  -5   9   4   48.79    2.12
   5  -9  -4   47.33    2.43
  -5  -9   4   43.46    2.54
   5   9  -3    6.96    0.78
  -5   9   3    5.81    0.75
   5  -9  -3    6.64    0.96
  -5  -9   3    4.21    0.97
   5   9  -2   35.01    1.79
  -5   9   2   33.38    1.76
   5   9  -2   40.53    2.65
   5  -9  -2   35.22    2.06
  -5  -9   2   34.95    2.17
  -5   9   1    3.29    0.64
   5   9  -1    3.86    0.64
   5   9  -1    3.22    0.96
   5  -9  -1    3.78    0.79
  -5  -9   1    3.41    0.86
  -5   9   0    4.46    0.73
   5   9   0    5.17    0.71
   5   9   0    8.79    1.28
  -5  -9   0    7.04    1.08
   5   9   1    2.96    0.96
   5   9   1    3.06    0.56
  -5   9  -1    3.36    0.73
  -5  -9  -1    3.20    0.88
  -5   9  -2   10.32    1.03
   5   9   2    8.45    1.32
  -5  -9  -2   10.78    1.19
   5   9   3    2.60    0.95
  -5   9  -3    4.09    0.77
  -5  -9  -3    2.47    0.82
   5   9   4   37.69    2.59
  -5   9  -4   37.09    2.02
  -5  -9  -4   36.06    2.17
  -5   9  -5    1.67    0.68
  -5  -9  -5    2.50    0.87
  -5   9  -6   50.77    2.55
  -5  -9  -6   51.72    2.73
  -5   9  -7    0.10    0.64
  -5  -9  -7   -0.13    0.70
  -5   9  -8   25.04    1.79
  -5  -9  -8   34.12    2.11
  -5  -9  -8   28.12    1.95
  -5   9  -9    1.93    0.80
  -5  -9  -9    1.98    0.89
  -5  -9  -9    3.39    0.86
  -5   9 -10    5.54    1.09
  -5  -9 -10    9.24    1.23
  -5  -9 -10    7.84    1.20
  -5   9 -11    0.81    0.84
  -5  -9 -11    2.63    0.92
  -5  -9 -11    1.33    0.73
   5  10 -10   29.76    1.89
   5 -10 -10   30.66    2.02
  -5 -10  10   31.50    2.20
   5  10  -9    1.18    0.69
   5 -10  -9   -0.23    0.66
  -5 -10   9    1.05    0.88
   5  10  -8   18.89    1.48
  -5 -10   8   18.03    1.70
   5 -10  -8   18.40    1.52
   5  10  -7    4.87    0.84
   5 -10  -7    5.60    0.99
  -5 -10   7    5.27    1.13
   5  10  -6    3.96    0.79
  -5 -10   6    2.06    0.96
   5 -10  -6    3.67    0.83
   5  10  -5    2.73    0.68
   5 -10  -5    2.71    0.75
  -5 -10   5    1.17    0.94
  -5  10   4    6.13    0.83
   5  10  -4    3.86    0.78
  -5 -10   4    5.70    1.07
   5 -10  -4    4.51    0.92
  -5  10   3    2.84    0.69
   5  10  -3    1.35    0.60
   5 -10  -3    2.86    0.81
  -5 -10   3    2.51    0.99
  -5  10   2   24.36    1.53
   5  10  -2   20.75    1.41
  -5 -10   2   21.96    1.86
  -5  10   1    0.42    0.62
   5  10  -1    1.70    0.61
  -5 -10   1    0.57    0.88
  -5  10   0   38.42    2.07
  -5 -10   0   37.86    2.33
  -5  10  -1   -0.55    0.59
  -5 -10  -1   -0.61    0.74
  -5  10  -2   36.34    2.13
  -5 -10  -2   42.22    2.44
  -5  10  -3    7.95    1.06
  -5 -10  -3    8.98    1.26
  -5  10  -4    7.05    1.00
  -5 -10  -4    9.83    1.27
  -5  10  -5    6.99    1.06
  -5 -10  -5    6.44    1.14
  -5  10  -6   -0.27    0.69
  -5 -10  -6    1.00    0.78
  -5  10  -7    8.37    1.19
  -5 -10  -7   10.64    1.37
  -5  10  -8    9.13    1.20
  -5 -10  -8    9.24    1.32
   5  11  -3    3.78    0.81
   5  11  -2    1.69    0.68
  -5  11   2    0.72    0.68
  -5 -11   2    1.18    1.03
  -5  11   1   25.20    1.70
  -5 -11   1   24.16    2.03
  -5  11   0    0.25    0.68
  -5 -11   0    0.66    0.93
   6   0 -23   -0.02    0.70
   6   0 -22    1.24    0.76
   6   0 -21    0.04    0.55
   6   0 -20   20.52    1.53
   6   0 -19    0.41    0.55
   6   0 -18   84.12    3.64
  -6   0  18   89.16    4.45
   6   0 -17    0.10    0.40
   6   0 -17    0.32    0.34
  -6   0  17    0.15    0.45
  -6   0  16  116.02    5.32
   6   0 -16  110.48    3.86
   6   0 -16  109.03    4.37
  -6   0  15    0.18    0.37
   6   0 -15    0.30    0.29
   6   0 -15    0.08    0.34
   6   0 -14  140.15    5.36
  -6   0  14  152.02    6.55
   6   0 -14  144.55    4.84
   6   0 -13   -0.03    0.23
   6   0 -13    0.37    0.32
  -6   0  13    0.06    0.32
   6   0 -12   41.79    1.60
   6   0 -12   44.96    1.72
   6   0 -12   44.71    1.93
  -6   0  12   48.01    2.36
   6   0 -11    0.31    0.22
   6   0 -11    0.02    0.25
  -6   0  11    0.51    0.29
   6   0 -11    0.11    0.10
   6   0 -10   19.73    1.05
  -6   0  10   21.96    1.28
   6   0 -10   22.51    0.97
   6   0  -9    0.24    0.19
   6   0  -9    0.04    0.17
  -6   0   9    1.16    0.28
   6   0  -8  129.71    4.19
   6   0  -8  127.06    4.53
  -6   0   8  127.19    5.49
   6   0  -7    0.26    0.17
  -6   0   7    0.18    0.17
   6   0  -7    0.23    0.15
  -6   0   6  447.90   18.41
  -6   0   6  472.53   15.20
   6   0  -6  441.75   14.05
   6   0  -6  444.02   15.14
  -6   0   5    0.11    0.12
   6   0  -5    0.16    0.12
  -6   0   5    0.12    0.12
   6   0  -5    0.07    0.12
  -6   0   4  151.26    5.13
   6   0  -4  149.65    6.21
  -6   0   4  145.99    6.19
   6   0  -4  151.85    4.81
   6   0  -4  150.65    5.12
  -6   0   3    0.19    0.10
  -6   0   3    0.25    0.13
   6   0  -3    0.30    0.10
  -6   0   3    0.08    0.10
   6   0  -3    0.03    0.11
  -6   0   2   79.27    2.69
   6   0  -2   73.65    3.21
  -6   0   2   77.10    3.22
   6   0  -2   75.24    2.54
  -6   0   2   77.04    2.57
   6   0  -1    0.14    0.11
  -6   0   1    0.11    0.11
   6   0  -1    0.05    0.11
  -6   0   1    0.36    0.13
   6   0   0   23.48    0.94
  -6   0   0   23.68    0.95
   6   0   0   23.99    1.15
  -6   0   0   23.59    0.94
  -6   0  -1    0.17    0.12
  -6   0  -1    0.54    0.15
  -6   0  -2  156.06    4.94
  -6   0  -2  150.90    5.29
  -6   0  -3   -0.10    0.13
  -6   0  -3    0.29    0.15
  -6   0  -4  515.59   16.13
  -6   0  -4  522.70   17.46
  -6   0  -5    0.24    0.16
  -6   0  -5    0.15    0.18
  -6   0  -6  254.89    8.82
  -6   0  -6  256.05    8.09
  -6   0  -7    0.30    0.24
  -6   0  -7    0.00    0.16
  -6   0  -8  107.53    3.99
  -6   0  -8  104.09    3.52
  -6   0  -9   -0.25    0.27
  -6   0  -9    0.87    0.25
  -6   0 -10    8.04    0.73
  -6   0 -10    7.19    0.54
  -6   0 -11   -0.29    0.34
  -6   0 -11   -0.30    0.22
  -6   0 -12   51.04    2.38
  -6   0 -13    0.20    0.44
  -6   0 -14   47.42    2.36
  -6   0 -15    0.34    0.49
  -6   0 -16   98.54    4.26
  -6   0 -17    0.22    0.65
  -6   0 -18   37.34    2.26
  -6   0 -19   -0.25    0.71
  -6   0 -20    3.79    1.03
   6   1 -23    2.63    0.91
   6  -1 -23    4.38    1.02
   6   1 -22   43.16    2.45
   6  -1 -22   43.23    2.49
   6   1 -21    1.14    0.64
   6  -1 -21    0.91    0.69
   6   1 -20   53.01    2.70
   6  -1 -20   57.74    2.80
   6   1 -19   22.63    1.55
   6   1 -19   25.45    1.34
   6  -1 -19   23.48    1.56
   6   1 -18   15.39    0.98
  -6   1  18   15.86    1.44
   6   1 -18   15.27    1.23
   6  -1 -18   12.55    1.17
   6   1 -17   31.62    1.74
   6   1 -17   30.98    1.48
  -6   1  17   33.43    2.11
   6  -1 -17   31.62    1.75
   6   1 -16    1.87    0.43
  -6   1  16    1.90    0.58
   6   1 -16    0.98    0.28
   6   1 -16    2.37    0.53
   6  -1 -16    1.44    0.51
   6  -1 -16    2.13    0.37
  -6   1  15   43.63    2.46
   6   1 -15   43.32    2.06
   6   1 -15   42.55    1.71
   6   1 -15   41.81    1.78
   6  -1 -15   45.62    2.05
   6  -1 -15   43.43    1.69
   6   1 -14   40.70    1.97
   6   1 -14   44.05    1.68
   6   1 -14   41.69    1.75
  -6   1  14   42.50    2.39
   6  -1 -14   43.14    1.97
   6  -1 -14   45.47    1.68
   6   1 -13   43.61    1.68
   6   1 -13   44.39    1.98
  -6   1  13   42.10    2.36
   6   1 -13   45.74    1.78
   6  -1 -13   45.44    1.69
   6  -1 -13   43.84    1.96
   6   1 -12  126.83    4.65
   6   1 -12  122.21    4.37
  -6   1  12  126.71    5.64
   6   1 -12  128.13    4.25
   6  -1 -12  126.70    4.15
   6  -1 -12  122.97    4.60
   6   1 -11   11.55    0.70
   6   1 -11   10.52    0.54
  -6   1  11   12.01    0.91
   6   1 -11   12.25    0.82
   6  -1 -11   10.53    0.61
   6  -1 -11   10.95    0.75
   6   1 -10  151.38    5.05
   6   1 -10  149.04    5.29
  -6   1  10  156.84    6.68
  -6  -1  10  155.54    5.63
   6  -1 -10  156.17    4.99
   6  -1 -10  155.20    5.45
  -6   1   9    4.13    0.37
   6   1  -9    3.52    0.27
  -6   1   9    3.93    0.49
   6   1  -9    4.41    0.45
   6   1  -9    3.81    0.38
  -6  -1   9    3.80    0.49
   6  -1  -9    4.34    0.40
   6  -1  -9    4.46    0.36
   6   1  -8  112.74    3.77
  -6   1   8  111.74    3.75
  -6   1   8  113.67    4.94
   6   1  -8  111.26    4.07
   6  -1  -8  108.65    4.00
  -6  -1   8  120.85    4.18
   6  -1  -8  113.44    3.72
   6   1  -7  120.18    4.07
  -6   1   7  124.41    4.08
  -6   1   7  125.24    5.34
   6   1  -7  120.47    4.40
   6  -1  -7  125.14    4.05
  -6  -1   7  128.80    4.47
   6  -1  -7  126.61    4.34
   6  -1  -7  122.08    5.35
   6   1  -6   33.65    1.38
  -6   1   6   33.20    1.28
  -6   1   6   32.81    1.63
  -6  -1   6   32.62    1.40
   6  -1  -6   34.86    1.28
   6  -1  -6   34.48    1.30
   6  -1  -6   32.59    1.65
   6   1  -5  192.58    6.64
   6   1  -5  193.40    6.17
  -6   1   5  187.00    8.05
  -6   1   5  195.18    6.19
  -6  -1   5  198.16    6.62
   6  -1  -5  203.06    6.56
   6  -1  -5  184.56    8.05
  -6  -1   5  195.79    6.67
   6  -1  -5  192.31    6.16
  -6   1   4    1.55    0.25
   6   1  -4    1.78    0.23
  -6   1   4    2.01    0.24
  -6   1   4    2.44    0.20
  -6  -1   4    1.55    0.17
   6  -1  -4    2.33    0.28
   6  -1  -4    1.79    0.17
   6  -1  -4    2.53    0.26
  -6  -1   4    1.72    0.23
  -6   1   3  156.72    5.22
  -6   1   3  159.97    6.48
   6   1  -3  152.12    4.95
   6  -1  -3  150.62    6.47
   6  -1  -3  151.79    5.21
  -6  -1   3  151.99    6.46
  -6  -1   3  159.37    5.35
   6   1  -2   87.91    2.88
  -6   1   2   87.98    3.76
  -6   1   2   86.36    2.93
  -6  -1   2   88.13    3.12
   6  -1  -2   84.73    2.94
   6  -1  -2   88.89    3.78
  -6   1   1    0.81    0.18
   6   1  -1    0.66    0.14
  -6   1   1    0.77    0.20
   6  -1  -1    0.32    0.18
  -6  -1   1    0.52    0.18
   6   1   0  169.34    5.34
  -6   1   0  166.93    5.67
  -6   1   0  163.82    5.41
  -6  -1   0  177.68    5.38
   6  -1   0  164.28    7.08
  -6  -1   0  166.80    5.81
  -6   1  -1    1.09    0.14
   6   1   1    1.00    0.16
  -6   1  -1    1.57    0.24
   6  -1   1    0.74    0.23
  -6  -1  -1    0.66    0.18
  -6  -1  -1    1.05    0.18
  -6   1  -2  330.60   11.29
   6   1   2  337.18   10.49
  -6   1  -2  325.84   10.58
  -6  -1  -2  350.99   10.51
  -6  -1  -2  337.72   11.40
  -6   1  -3   69.65    2.47
  -6   1  -3   71.35    2.57
  -6  -1  -3   69.45    2.66
  -6  -1  -3   74.05    2.39
  -6   1  -4   10.41    0.61
  -6   1  -4   10.04    0.58
  -6  -1  -4   10.24    0.52
  -6  -1  -4    9.51    0.63
  -6   1  -5  258.15    8.82
  -6   1  -5  253.69    8.20
  -6  -1  -5  246.57    8.88
  -6  -1  -5  271.40    8.11
  -6   1  -6    5.26    0.45
  -6   1  -6    5.76    0.50
  -6  -1  -6    4.79    0.49
  -6  -1  -6    5.41    0.38
  -6   1  -7   32.61    1.35
  -6   1  -7   32.57    1.48
  -6  -1  -7   35.01    1.24
  -6  -1  -7   32.66    1.55
  -6   1  -8   60.59    2.42
  -6   1  -8   57.32    2.18
  -6  -1  -8   58.97    2.47
  -6  -1  -8   61.29    2.04
  -6   1  -9   15.31    0.97
  -6   1  -9   16.45    0.88
  -6  -1  -9   16.72    1.07
  -6  -1  -9   17.51    0.75
  -6   1 -10   89.75    3.53
  -6   1 -10   90.64    3.16
  -6  -1 -10   85.27    3.56
  -6  -1 -10   92.93    2.98
  -6   1 -11   14.28    1.04
  -6   1 -11   13.59    0.84
  -6  -1 -11   14.26    1.09
  -6   1 -12   63.29    2.79
  -6   1 -12   63.60    2.42
  -6  -1 -12   66.24    2.89
  -6   1 -13    8.99    0.70
  -6   1 -13    9.45    0.92
  -6  -1 -13    8.03    0.89
  -6   1 -14   14.73    1.16
  -6  -1 -14   15.22    1.27
  -6   1 -15   29.13    1.70
  -6  -1 -15   25.42    1.71
  -6   1 -16    0.75    0.55
  -6  -1 -16    0.18    0.54
  -6   1 -17   29.81    1.91
  -6  -1 -17   30.55    1.98
  -6   1 -18   15.93    1.47
  -6  -1 -18   17.40    1.60
  -6   1 -19   10.32    1.27
  -6  -1 -19   12.81    1.46
  -6   1 -20   28.63    2.02
  -6  -1 -20   26.82    2.05
   6   2 -23   23.94    1.89
  -6  -2  23   25.10    2.16
   6  -2 -23   25.10    1.93
   6   2 -22   -0.56    0.56
  -6  -2  22   -0.22    0.81
   6  -2 -22   -0.10    0.65
   6   2 -21   50.31    2.69
  -6  -2  21   52.97    3.01
   6  -2 -21   53.98    2.77
   6   2 -20    0.31    0.62
   6   2 -20    0.10    0.46
   6  -2 -20    0.51    0.64
  -6  -2  20    0.73    0.80
   6   2 -19   58.56    2.36
   6   2 -19   51.33    2.62
  -6  -2  19   46.57    2.81
   6  -2 -19   58.78    2.72
   6   2 -18    0.20    0.48
   6   2 -18   -0.03    0.39
   6  -2 -18    0.03    0.44
  -6  -2  18    0.80    0.66
   6   2 -17    5.94    0.69
  -6   2  17    7.27    0.96
   6   2 -17    7.53    0.84
  -6  -2  17    6.38    0.96
   6  -2 -17    7.70    0.85
   6   2 -16   11.11    0.87
   6   2 -16   10.77    0.98
  -6   2  16   11.48    1.13
  -6  -2  16   11.27    1.17
   6  -2 -16   11.03    0.97
  -6   2  15    0.45    0.43
   6   2 -15    0.95    0.28
   6   2 -15    0.82    0.36
   6   2 -15    0.69    0.46
   6  -2 -15    1.09    0.44
   6  -2 -15    0.89    0.30
  -6  -2  15    1.59    0.63
  -6   2  14   23.70    1.09
   6   2 -14   23.46    1.36
   6   2 -14   24.42    1.21
   6   2 -14   23.40    1.11
  -6   2  14   27.01    1.67
   6  -2 -14   23.51    1.06
   6  -2 -14   24.97    1.35
  -6  -2  14   23.00    1.52
   6   2 -13   94.09    3.49
   6   2 -13   94.55    3.42
  -6   2  13   95.15    3.27
  -6   2  13   93.49    4.51
   6  -2 -13   98.15    3.25
   6  -2 -13   95.03    3.67
  -6  -2  13   99.37    3.94
   6   2 -12    0.32    0.19
  -6   2  12    0.36    0.36
   6   2 -12    0.24    0.27
   6   2 -12    0.13    0.32
  -6   2  12    0.20    0.22
  -6  -2  12    0.26    0.40
   6  -2 -12    0.49    0.23
   6  -2 -12   -0.21    0.25
   6   2 -11  246.30    7.92
   6   2 -11  235.74    8.56
   6   2 -11  239.26    8.41
  -6   2  11  245.30   10.43
  -6   2  11  238.96    7.79
   6  -2 -11  250.10    7.78
   6  -2 -11  247.88    8.34
  -6  -2  11  256.85    8.75
   6  -2 -11  240.47    8.49
  -6   2  10    9.22    0.83
   6   2 -10    9.89    0.72
   6   2 -10   10.39    0.69
  -6   2  10   10.06    0.59
   6   2 -10    9.38    0.56
   6  -2 -10    9.05    0.65
  -6  -2  10   10.15    0.79
   6  -2 -10   10.76    0.60
   6  -2 -10    9.81    0.49
  -6   2   9  178.54    8.00
   6   2  -9  187.28    6.11
   6   2  -9  187.56    6.49
   6   2  -9  183.02    6.59
  -6   2   9  181.36    6.01
  -6  -2   9  198.35    6.73
   6  -2  -9  188.61    6.02
   6  -2  -9  190.31    6.51
   6  -2  -9  189.18    6.41
  -6   2   8   58.16    2.87
   6   2  -8   59.93    2.39
   6   2  -8   59.32    2.20
  -6   2   8   60.84    2.14
   6  -2  -8   61.47    2.93
  -6  -2   8   62.74    2.47
   6  -2  -8   59.87    2.18
   6  -2  -8   61.90    2.16
   6  -2  -8   62.38    2.28
   6   2  -7   49.27    1.81
  -6   2   7   48.28    2.35
  -6   2   7   49.17    1.76
   6  -2  -7   49.60    1.83
   6  -2  -7   46.62    2.36
   6  -2  -7   48.23    1.77
   6  -2  -7   46.52    1.77
   6   2  -6   25.31    1.08
  -6   2   6   25.52    1.39
  -6   2   6   24.54    1.05
  -6  -2   6   25.17    1.08
   6  -2  -6   24.14    1.38
   6  -2  -6   26.18    1.09
  -6  -2   6   25.07    1.18
   6  -2  -6   26.09    1.02
   6  -2  -6   26.64    1.03
   6   2  -5    1.24    0.23
  -6   2   5    1.40    0.23
  -6   2   5    1.59    0.31
  -6  -2   5    0.62    0.19
  -6  -2   5    0.98    0.24
   6  -2  -5    1.27    0.16
   6  -2  -5    1.20    0.28
  -6   2   4    7.37    0.63
   6   2  -4    9.02    0.53
  -6   2   4    9.17    0.54
   6  -2  -4    8.68    0.67
  -6  -2   4    9.43    0.58
   6  -2  -4   10.05    0.41
  -6   2   3   61.87    2.72
   6   2  -3   56.92    2.03
  -6   2   3   57.66    2.07
  -6  -2   3   57.46    2.48
   6  -2  -3   59.70    2.72
  -6  -2   3   57.75    2.24
   6   2  -2    1.29    0.20
  -6   2   2    1.05    0.28
  -6   2   2    0.68    0.20
  -6  -2   2    0.36    0.20
  -6  -2   2    0.90    0.11
   6  -2  -2    0.55    0.24
   6   2  -1  342.03   10.85
  -6   2   1  345.74   10.94
   6   2  -1  357.43   14.24
  -6   2   1  351.12   14.37
  -6  -2   1  354.29   11.83
  -6  -2   1  341.78   14.19
   6  -2  -1  341.16   14.39
  -6   2   0    2.27    0.36
   6   2   0    2.00    0.22
  -6   2   0    2.02    0.27
   6   2   0    1.86    0.21
  -6  -2   0    1.47    0.28
   6  -2   0    1.98    0.38
  -6   2  -1  240.80    7.83
   6   2   1  253.33    7.69
  -6   2  -1  258.94    8.23
   6   2   1  245.38   10.05
   6  -2   1  231.55   10.29
  -6  -2  -1  238.24    8.43
  -6   2  -2   53.38    1.93
   6   2   2   49.50    2.29
   6   2   2   51.75    1.75
  -6   2  -2   52.81    1.86
  -6  -2  -2   52.33    2.05
   6  -2   2   49.41    2.51
  -6   2  -3  145.29    4.98
  -6   2  -3  144.12    4.79
   6   2   3  142.81    4.59
   6   2   3  144.95    6.10
   6  -2   3  135.40    6.31
  -6  -2  -3  144.37    5.16
  -6  -2  -3  154.51    4.63
  -6   2  -4   59.60    2.16
  -6   2  -4   56.68    2.14
   6   2   4   57.51    2.65
   6   2   4   56.60    1.93
  -6  -2  -4   61.96    1.96
  -6  -2  -4   52.88    2.27
   6   2   5    0.94    0.27
  -6   2  -5    0.48    0.23
  -6   2  -5    0.52    0.22
  -6  -2  -5    0.73    0.16
  -6  -2  -5    0.67    0.27
  -6   2  -6    2.31    0.32
  -6   2  -6    1.29    0.32
  -6  -2  -6    2.16    0.41
  -6  -2  -6    2.67    0.24
  -6   2  -7   94.27    3.42
  -6   2  -7  101.12    3.64
  -6  -2  -7   99.81    3.15
  -6  -2  -7   97.77    3.77
  -6   2  -8   17.44    0.98
  -6   2  -8   15.93    0.94
  -6  -2  -8   18.11    0.67
  -6  -2  -8   17.46    1.09
  -6   2  -9  180.34    6.39
  -6   2  -9  178.37    5.95
  -6  -2  -9  176.97    6.53
  -6   2 -10    6.21    0.62
  -6   2 -10    7.08    0.63
  -6  -2 -10    7.00    0.77
  -6   2 -11   91.50    3.39
  -6   2 -11   96.45    3.71
  -6  -2 -11   94.84    3.84
  -6   2 -12    0.16    0.36
  -6   2 -12    0.26    0.39
  -6  -2 -12   -0.26    0.39
  -6   2 -13   27.06    1.58
   6   2  13   28.54    1.92
  -6   2 -13   29.75    1.45
  -6  -2 -13   28.87    1.74
   6   2  14    5.82    0.88
  -6   2 -14    6.12    0.67
  -6   2 -14    5.44    0.73
  -6  -2 -14    5.13    0.87
  -6   2 -15    2.76    0.63
  -6  -2 -15    3.39    0.76
  -6   2 -16    2.50    0.72
  -6  -2 -16    2.20    0.79
  -6   2 -17    2.87    0.79
  -6  -2 -17    1.91    0.78
  -6   2 -18    2.33    0.80
  -6  -2 -18    3.10    0.92
  -6   2 -19   29.51    2.00
  -6  -2 -19   34.48    2.30
  -6   2 -20    0.57    0.77
  -6  -2 -20    0.43    0.84
   6   3 -22    6.43    1.03
   6  -3 -22    7.63    1.16
  -6  -3  22    6.81    1.23
   6   3 -21    0.34    0.58
   6   3 -21   -0.19    0.65
   6  -3 -21    0.78    0.71
  -6  -3  21    0.10    0.86
   6   3 -20    8.23    0.91
   6   3 -20    9.37    1.10
   6  -3 -20    8.57    1.03
  -6  -3  20    7.75    1.25
   6   3 -19   34.40    2.05
   6   3 -19   35.93    1.83
   6  -3 -19   38.58    2.08
  -6  -3  19   32.79    2.26
   6   3 -18    9.74    0.92
   6   3 -18    9.79    1.06
   6  -3 -18   12.06    1.09
  -6  -3  18   10.93    1.28
   6   3 -17   72.31    2.87
   6   3 -17   71.09    3.17
   6  -3 -17   73.55    3.15
  -6  -3  17   68.60    3.39
   6   3 -16    0.88    0.46
  -6   3  16    0.02    0.45
   6   3 -16    0.30    0.47
  -6  -3  16   -0.28    0.55
   6  -3 -16    0.32    0.44
   6   3 -15   76.92    2.98
   6   3 -15   76.17    3.23
  -6   3  15   83.79    4.01
  -6  -3  15   73.49    3.43
   6  -3 -15   76.74    3.20
   6  -3 -15   74.46    2.86
  -6   3  14   10.86    1.10
   6   3 -14   10.35    0.94
   6   3 -14    9.08    0.78
  -6  -3  14   11.40    1.08
   6  -3 -14   10.30    0.88
   6  -3 -14   10.14    0.63
   6   3 -13   36.54    1.66
   6   3 -13   35.44    1.59
  -6   3  13   36.22    2.17
  -6   3  13   37.19    1.45
   6   3 -13   38.24    1.82
   6  -3 -13   38.53    1.76
  -6  -3  13   37.14    1.95
   6  -3 -13   33.64    1.49
  -6   3  12   13.54    0.75
   6   3 -12   15.35    0.85
   6   3 -12   15.40    0.96
  -6   3  12   15.74    1.22
   6   3 -12   14.92    1.00
   6  -3 -12   13.97    0.93
  -6  -3  12   15.29    1.13
   6  -3 -12   14.63    0.76
  -6   3  11    9.45    0.91
  -6   3  11   10.20    0.62
   6   3 -11    8.92    0.64
   6   3 -11   10.62    0.82
   6   3 -11   11.32    0.80
   6  -3 -11   11.22    0.75
  -6  -3  11    8.34    0.84
   6  -3 -11    8.12    0.57
  -6   3  10   15.38    1.16
   6   3 -10   15.22    0.90
  -6   3  10   15.55    0.78
   6   3 -10   15.39    1.01
   6   3 -10   15.70    0.84
  -6  -3  10   14.79    1.05
   6  -3 -10   14.94    0.76
   6  -3 -10   15.80    0.87
  -6   3   9   20.19    1.33
   6   3  -9   19.22    1.11
   6   3  -9   19.90    1.03
   6   3  -9   20.71    1.01
  -6   3   9   19.96    0.92
   6  -3  -9   21.34    0.95
  -6  -3   9   21.48    1.20
   6  -3  -9   20.50    1.01
   6   3  -8   19.23    1.07
  -6   3   8   20.68    0.90
   6   3  -8   20.56    1.00
  -6   3   8   17.69    1.24
  -6  -3   8   19.52    0.96
   6  -3  -8   18.63    0.88
  -6  -3   8   20.49    1.13
   6  -3  -8   18.36    0.91
  -6   3   7  151.97    6.56
   6   3  -7  145.51    4.97
   6   3  -7  141.10    5.36
  -6   3   7  150.55    4.91
  -6  -3   7  155.25    5.35
   6  -3  -7  153.65    5.27
   6  -3  -7  152.56    5.20
  -6  -3   7  148.21    5.42
  -6   3   6    0.46    0.19
   6   3  -6    0.62    0.24
  -6   3   6    0.31    0.26
   6  -3  -6    0.36    0.16
   6  -3  -6    0.12    0.17
  -6  -3   6    0.25    0.19
   6  -3  -6    0.37    0.26
  -6  -3   6    0.27    0.27
  -6   3   5  370.71   11.67
  -6   3   5  368.45   15.40
   6   3  -5  368.60   11.68
   6  -3  -5  363.99   15.39
   6  -3  -5  373.77   12.65
  -6  -3   5  388.04   12.74
  -6  -3   5  368.70   15.21
   6  -3  -5  368.57   12.41
  -6  -3   5  367.49   12.66
   6   3  -4    1.30    0.24
  -6   3   4    1.06    0.24
  -6   3   4    0.95    0.34
  -6  -3   4    0.49    0.25
   6  -3  -4    1.46    0.37
   6  -3  -4    1.14    0.24
  -6  -3   4    1.38    0.27
  -6  -3   4    0.96    0.23
   6  -3  -4    1.33    0.16
  -6   3   3  272.22   11.69
  -6   3   3  275.46    8.87
   6   3  -3  280.58    8.83
   6  -3  -3  274.07   11.70
  -6  -3   3  283.55    9.62
   6  -3  -3  291.18    9.34
  -6  -3   3  274.09   11.42
   6   3  -2   17.38    0.81
  -6   3   2   18.64    1.16
   6   3  -2   17.62    0.94
  -6   3   2   17.98    0.87
   6  -3  -2   18.17    1.19
  -6  -3   2   17.90    0.95
  -6  -3   2   17.49    0.89
  -6   3   1    6.14    0.49
  -6   3   1    4.73    0.60
   6   3  -1    6.80    0.44
   6   3  -1    6.79    0.50
  -6  -3   1    6.55    0.42
   6  -3  -1    5.56    0.65
  -6  -3   1    7.25    0.62
   6   3   0   50.81    1.79
   6   3   0   47.80    2.27
  -6   3   0   49.87    1.92
  -6   3   0   51.23    2.53
  -6  -3   0   49.04    2.08
  -6  -3   0   50.87    2.24
   6  -3   0   49.51    2.56
   6  -3   0   54.97    1.81
   6   3   1   49.12    1.73
  -6   3  -1   50.09    1.77
   6   3   1   46.16    2.23
  -6  -3  -1   47.99    2.21
   6  -3   1   50.66    2.55
   6  -3   1   51.52    1.80
   6   3   2  100.32    4.32
  -6   3  -2  101.78    3.48
   6   3   2  101.72    3.27
   6  -3   2   92.82    4.59
   6  -3   2  102.43    3.53
   6   3   3  211.18    6.50
   6   3   3  204.61    8.63
  -6   3  -3  213.45    7.04
  -6   3  -3  202.91    6.74
  -6  -3  -3  198.54    7.26
  -6   3  -4    4.15    0.36
   6   3   4    4.42    0.49
   6   3   4    3.98    0.30
  -6   3  -4    3.61    0.43
  -6  -3  -4    3.63    0.46
   6   3   5  192.86    8.21
  -6   3  -5  196.03    6.70
   6   3   5  188.52    6.07
  -6   3  -5  186.59    6.38
  -6  -3  -5  188.83    6.90
  -6  -3  -5  207.88    6.11
   6   3   6    9.32    0.78
  -6   3  -6    9.64    0.74
  -6   3  -6   10.14    0.66
  -6  -3  -6    9.46    0.77
  -6  -3  -6    9.77    0.46
  -6   3  -7  172.94    5.94
   6   3   7  178.10    7.66
  -6   3  -7  180.88    6.27
  -6  -3  -7  177.80    6.46
  -6   3  -8   34.25    1.57
   6   3   8   34.09    1.94
  -6   3  -8   34.86    1.58
  -6  -3  -8   35.76    1.74
   6   3   9   37.71    2.05
  -6   3  -9   33.56    1.62
  -6   3  -9   34.51    1.61
  -6  -3  -9   35.67    1.82
  -6   3 -10   44.46    2.02
  -6   3 -10   46.12    1.95
   6   3  10   45.13    2.47
  -6  -3 -10   45.26    2.21
  -6   3 -11    0.78    0.42
   6   3  11    1.72    0.56
  -6   3 -11    1.05    0.42
  -6  -3 -11    1.54    0.50
  -6   3 -12   10.48    0.88
  -6   3 -12   10.81    0.94
   6   3  12   11.25    1.09
  -6  -3 -12   11.89    1.05
  -6   3 -13   45.85    2.24
   6   3  13   46.73    2.74
  -6   3 -13   46.48    2.11
  -6  -3 -13   51.74    2.49
  -6   3 -14    2.20    0.57
   6   3  14    3.02    0.72
  -6   3 -14    2.29    0.60
  -6  -3 -14    2.13    0.71
  -6   3 -15   56.99    2.69
  -6   3 -15   58.36    2.49
  -6  -3 -15   57.69    2.90
  -6   3 -16   -0.18    0.53
  -6  -3 -16   -0.41    0.64
  -6   3 -17   23.82    1.66
  -6  -3 -17   23.86    1.86
  -6   3 -18    3.58    0.85
  -6  -3 -18    2.71    0.89
  -6   3 -19   18.13    1.59
  -6  -3 -19   22.68    1.90
   6   4 -22    4.27    0.98
   6   4 -22    4.72    0.87
  -6  -4  22    1.84    0.98
   6  -4 -22    3.57    0.95
   6   4 -21    5.91    1.00
   6   4 -21    6.29    0.91
   6  -4 -21    6.45    0.67
  -6  -4  21    4.97    1.15
   6  -4 -21    6.10    1.04
   6   4 -20    4.77    0.85
   6   4 -20    4.54    0.93
   6  -4 -20    4.84    0.94
   6  -4 -20    6.75    0.66
  -6  -4  20    6.53    1.16
   6   4 -19    4.18    0.85
   6   4 -19    4.73    0.80
  -6  -4  19    2.24    0.94
   6  -4 -19    3.08    0.52
   6  -4 -19    4.48    0.85
   6   4 -18   24.45    1.66
   6   4 -18   23.88    1.52
   6  -4 -18   25.00    1.66
   6  -4 -18   27.03    1.32
  -6  -4  18   25.36    1.92
   6   4 -17    4.54    0.69
   6   4 -17    4.47    0.79
  -6  -4  17    2.62    0.85
   6  -4 -17    2.75    0.47
   6  -4 -17    3.56    0.72
   6   4 -16   61.38    2.96
   6   4 -16   66.44    2.76
  -6  -4  16   67.81    3.25
   6  -4 -16   69.52    2.97
   6  -4 -16   65.98    2.63
  -6   4  15    0.35    0.50
   6   4 -15    0.19    0.40
   6   4 -15   -0.50    0.43
   6  -4 -15    0.11    0.29
   6  -4 -15    0.36    0.44
  -6  -4  15    0.08    0.59
   6   4 -14   99.15    3.94
  -6   4  14   98.18    4.75
   6   4 -14   93.10    3.58
  -6  -4  14   92.28    4.06
   6  -4 -14   93.79    3.58
   6  -4 -14   99.65    3.82
  -6   4  13    9.50    1.05
   6   4 -13    9.19    0.90
   6   4 -13    7.41    0.73
   6  -4 -13    9.10    0.65
  -6  -4  13    8.25    0.96
   6  -4 -13    9.34    0.83
  -6   4  12   14.07    0.74
  -6   4  12   13.50    1.21
   6   4 -12   13.31    1.02
   6   4 -12   15.19    1.01
  -6  -4  12   13.59    1.12
   6  -4 -12   14.40    0.95
   6  -4 -12   11.86    0.78
  -6   4  11   43.96    1.64
  -6   4  11   44.67    2.45
   6   4 -11   40.92    1.84
   6   4 -11   41.23    1.99
   6  -4 -11   42.75    1.87
  -6  -4  11   42.17    2.09
   6  -4 -11   41.88    1.78
   6   4 -10   12.81    0.94
   6   4 -10   12.43    0.88
  -6   4  10   13.22    0.74
  -6   4  10   14.54    1.18
   6  -4 -10   14.14    0.86
  -6  -4  10   12.12    1.03
   6  -4 -10   14.96    0.82
   6   4  -9   25.05    1.34
   6   4  -9   24.29    1.24
  -6   4   9   27.42    1.12
  -6   4   9   25.52    1.64
   6   4  -9   25.85    1.26
   6  -4  -9   25.07    1.20
  -6  -4   9   25.38    1.41
   6  -4  -9   24.17    1.18
   6   4  -8   80.89    2.96
  -6   4   8   80.28    2.80
  -6   4   8   80.94    3.89
  -6  -4   8   80.20    3.76
  -6  -4   8   80.47    3.26
   6  -4  -8   79.68    2.99
  -6  -4   8   81.99    3.14
   6  -4  -8   80.90    3.05
   6   4  -7    8.13    0.63
  -6   4   7    7.75    0.55
  -6   4   7    7.15    0.81
  -6  -4   7    7.84    0.63
  -6  -4   7    7.36    0.68
  -6  -4   7    8.16    0.74
   6  -4  -7    7.74    0.54
   6  -4  -7    6.44    0.56
   6   4  -6   84.18    3.02
  -6   4   6   84.16    2.95
   6  -4  -6   86.93    3.05
  -6  -4   6   84.13    3.30
   6  -4  -6   82.35    3.17
  -6  -4   6   85.15    3.27
  -6  -4   6   84.76    3.83
   6   4  -5    0.44    0.26
  -6   4   5    0.35    0.23
  -6   4   5    0.20    0.32
   6  -4  -5    0.29    0.17
  -6  -4   5    0.19    0.24
  -6  -4   5    0.48    0.29
  -6  -4   5    0.27    0.26
   6  -4  -5    0.10    0.21
  -6   4   4  135.63    4.62
   6   4  -4  135.54    4.62
  -6   4   4  131.79    6.15
  -6  -4   4  143.32    5.09
  -6  -4   4  135.15    5.05
  -6  -4   4  142.21    5.93
   6  -4  -4  139.72    5.01
   6  -4  -4  145.02    4.78
  -6   4   3   47.32    1.81
  -6   4   3   49.48    2.48
   6   4  -3   44.93    1.76
  -6  -4   3   42.86    1.97
   6  -4  -3   44.74    1.92
  -6  -4   3   43.99    2.16
   6  -4  -3   49.14    1.72
  -6  -4   3   49.33    2.02
   6   4  -2   81.68    3.63
  -6   4   2   82.57    2.88
  -6   4   2   75.06    3.80
   6   4  -2   80.31    2.79
  -6  -4   2   83.70    3.18
  -6  -4   2   78.94    3.52
  -6  -4   2   81.86    3.17
   6  -4  -2   81.07    2.83
  -6   4   1   50.95    1.95
   6   4  -1   50.47    2.39
  -6   4   1   51.76    2.63
   6   4  -1   48.59    1.83
  -6  -4   1   47.92    2.27
  -6  -4   1   51.04    2.17
   6  -4  -1   50.39    1.85
   6   4   0    6.36    0.48
   6   4   0    6.68    0.61
  -6   4   0    3.99    0.63
  -6   4   0    4.79    0.50
   6  -4   0    4.98    0.40
  -6  -4   0    7.02    0.66
  -6  -4   0    6.79    0.51
  -6   4  -1   19.10    1.00
   6   4   1   19.14    1.13
   6   4   1   19.43    0.86
  -6   4  -1   19.82    1.35
   6  -4   1   20.44    0.88
  -6  -4  -1   17.66    1.12
  -6  -4  -1   18.01    1.04
   6   4   2   39.41    1.47
  -6   4  -2   44.95    1.57
  -6   4  -2   39.66    1.68
   6   4   2   39.08    2.00
   6  -4   2   43.47    1.61
  -6  -4  -2   36.80    1.80
  -6  -4  -2   37.38    1.93
  -6   4  -3    5.59    0.57
   6   4   3    6.15    0.41
   6   4   3    6.37    0.63
  -6   4  -3    6.48    0.46
   6  -4   3    6.38    0.52
  -6  -4  -3    5.92    0.55
  -6  -4  -3    6.21    0.61
  -6   4  -4  129.67    4.50
  -6   4  -4  125.96    4.42
   6   4   4  125.90    5.58
   6   4   4  131.67    4.10
  -6  -4  -4  120.99    4.75
   6  -4   4  128.71    4.57
  -6   4  -5    0.06    0.30
   6   4   5    0.41    0.15
   6   4   5    0.45    0.31
  -6   4  -5    0.14    0.22
  -6  -4  -5    0.56    0.36
   6  -4   5    0.04    0.24
  -6   4  -6  202.75    6.78
   6   4   6  199.71    8.67
  -6   4  -6  205.18    7.07
  -6  -4  -6  215.97    6.36
  -6  -4  -6  195.84    7.30
   6  -4   6  193.06    7.14
  -6   4  -7    1.11    0.33
  -6   4  -7    0.95    0.42
   6   4   7    1.08    0.42
  -6  -4  -7    1.43    0.47
   6  -4   7    1.32    0.41
   6   4   8   62.11    2.99
  -6   4  -8   54.48    2.35
  -6   4  -8   56.75    2.37
  -6  -4  -8   59.15    2.61
  -6   4  -9   10.52    0.82
   6   4   9   12.43    1.07
  -6   4  -9   10.85    0.90
  -6  -4  -9   11.01    0.99
   6   4  10    0.47    0.42
  -6   4 -10    0.51    0.37
  -6   4 -10    0.45    0.42
  -6  -4 -10    1.11    0.51
   6   4  11   40.90    2.36
  -6   4 -11   38.63    1.91
  -6   4 -11   41.17    1.94
  -6  -4 -11   41.14    2.15
  -6   4 -12   13.31    1.01
  -6   4 -12    9.85    0.94
   6   4  12   12.12    1.17
  -6  -4 -12   10.81    1.08
  -6   4 -13   11.17    1.01
  -6   4 -13   11.30    0.97
   6   4  13   13.09    1.24
  -6  -4 -13   12.08    1.16
  -6   4 -14   70.80    3.07
  -6   4 -14   69.31    2.95
  -6  -4 -14   70.60    3.32
  -6   4 -15    0.47    0.55
  -6   4 -15    0.05    0.50
  -6  -4 -15    0.10    0.60
  -6   4 -16   44.00    2.31
  -6   4 -16   44.29    2.22
  -6  -4 -16   48.49    2.62
  -6   4 -17    2.39    0.71
  -6   4 -17    2.68    0.75
  -6  -4 -17    1.55    0.81
  -6   4 -18   22.12    1.68
  -6  -4 -18   24.85    1.99
   6   5 -21   -0.16    0.73
   6   5 -21    0.06    0.63
   6  -5 -21   -0.21    0.73
  -6  -5  21   -0.95    0.79
   6   5 -20   37.93    2.36
   6   5 -20   44.65    2.24
   6  -5 -20   38.73    2.32
  -6  -5  20   35.48    2.49
   6  -5 -20   40.75    1.89
   6   5 -19    0.88    0.62
   6   5 -19    0.56    0.63
  -6  -5  19   -0.15    0.72
   6  -5 -19    0.10    0.41
   6  -5 -19    0.26    0.66
   6   5 -18   20.54    1.42
   6   5 -18   21.65    1.57
   6  -5 -18   20.12    1.53
   6  -5 -18   21.88    1.23
  -6  -5  18   18.66    1.68
   6   5 -17    1.16    0.61
   6   5 -17    1.06    0.61
   6  -5 -17    2.07    0.47
  -6  -5  17    1.18    0.74
   6  -5 -17    1.18    0.59
   6   5 -16    0.98    0.53
   6   5 -16    1.70    0.62
   6  -5 -16    1.00    0.53
   6  -5 -16    0.70    0.42
  -6  -5  16    1.21    0.71
   6   5 -15    3.32    0.69
   6   5 -15    2.36    0.62
   6  -5 -15    3.42    0.68
   6  -5 -15    2.59    0.50
  -6  -5  15    2.48    0.76
   6   5 -14   15.53    1.22
   6   5 -14   17.09    1.35
  -6   5  14   20.86    1.67
  -6  -5  14   19.09    1.52
   6  -5 -14   19.35    1.11
   6  -5 -14   19.54    1.26
   6   5 -13    0.59    0.51
  -6   5  13    0.38    0.54
   6   5 -13    1.18    0.51
   6  -5 -13    0.36    0.40
  -6  -5  13   -0.22    0.52
   6  -5 -13    0.18    0.31
  -6   5  12   76.76    3.88
   6   5 -12   72.51    3.12
   6   5 -12   70.52    2.90
   6  -5 -12   74.27    3.00
  -6  -5  12   73.55    3.26
   6  -5 -12   72.41    2.91
   6   5 -11    4.45    0.62
  -6   5  11    4.55    0.78
  -6   5  11    4.97    0.46
   6   5 -11    3.64    0.62
  -6  -5  11    3.44    0.68
   6  -5 -11    4.56    0.54
   6  -5 -11    5.46    0.59
   6   5 -10   73.43    2.87
  -6   5  10   76.57    2.63
  -6   5  10   72.97    3.77
   6  -5 -10   72.39    2.91
   6  -5 -10   74.98    2.91
  -6  -5  10   71.09    3.16
  -6   5   9    0.23    0.44
   6   5  -9    0.03    0.31
  -6   5   9    0.81    0.29
  -6  -5   9    0.74    0.43
   6  -5  -9   -0.11    0.27
   6  -5  -9    0.17    0.28
  -6   5   8   97.87    3.32
   6   5  -8   95.93    3.50
  -6  -5   8   99.23    3.86
   6  -5  -8   91.45    3.64
   6  -5  -8   95.66    3.55
   6   5  -7   11.19    0.79
  -6   5   7   10.89    0.73
  -6   5   7   11.98    1.09
   6  -5  -7   11.13    0.71
   6  -5  -7   10.71    0.77
  -6  -5   7   11.01    0.89
  -6   5   6    3.17    0.65
   6   5  -6    4.78    0.54
  -6   5   6    4.79    0.48
   6  -5  -6    5.73    0.50
  -6  -5   6    4.96    0.59
  -6  -5   6    5.58    0.63
  -6  -5   6    5.76    0.65
  -6   5   5   18.80    1.40
  -6   5   5   17.59    0.95
   6   5  -5   18.87    1.02
   6  -5  -5   19.48    1.04
   6  -5  -5   18.61    0.90
  -6  -5   5   17.18    1.19
  -6  -5   5   18.65    1.11
  -6  -5   5   17.07    1.11
  -6   5   4   23.38    1.14
  -6   5   4   27.23    1.68
   6   5  -4   22.11    1.15
  -6  -5   4   21.23    1.35
  -6  -5   4   20.86    1.29
  -6  -5   4   25.36    1.33
   6  -5  -4   25.07    1.25
   6  -5  -4   26.40    1.08
   6   5  -3    2.07    0.34
  -6   5   3    1.32    0.34
  -6   5   3    1.53    0.52
   6  -5  -3    1.58    0.35
  -6  -5   3    2.09    0.41
   6  -5  -3    2.05    0.30
  -6  -5   3    1.16    0.46
  -6  -5   3    0.72    0.35
   6   5  -2  150.15    5.00
  -6   5   2  152.67    5.07
  -6   5   2  156.90    6.80
   6   5  -2  144.43    6.54
   6  -5  -2  151.16    5.52
  -6  -5   2  140.91    6.39
  -6  -5   2  146.48    5.56
  -6  -5   2  158.04    5.62
   6  -5  -2  151.51    5.21
   6   5  -1    2.48    0.36
  -6   5   1    2.53    0.40
  -6   5   1    2.32    0.60
   6   5  -1    2.27    0.52
  -6  -5   1    2.33    0.47
  -6  -5   1    1.94    0.39
  -6  -5   1    1.89    0.50
   6  -5  -1    2.45    0.36
  -6   5   0  258.24   10.99
   6   5   0  247.23    8.10
   6   5   0  258.35   10.75
  -6  -5   0  252.08    9.01
  -6  -5   0  243.82   10.57
   6  -5   0  264.35    8.71
  -6   5  -1    1.78    0.56
   6   5   1    1.70    0.45
  -6   5  -1    1.79    0.38
   6   5   1    2.04    0.30
  -6  -5  -1    0.85    0.47
   6  -5   1    2.57    0.37
  -6  -5  -1    1.96    0.37
   6   5   2  133.23    5.60
   6   5   2  123.25    4.13
  -6   5  -2  119.15    4.36
  -6  -5  -2  126.01    4.77
  -6  -5  -2  126.86    5.46
   6  -5   2  122.94    4.47
  -6   5  -3    2.47    0.47
   6   5   3    2.34    0.30
   6   5   3    1.90    0.48
   6  -5   3    2.16    0.38
  -6  -5  -3    2.23    0.51
   6   5   4   16.05    1.12
  -6   5  -4   14.19    0.96
  -6   5  -4   12.17    0.80
   6   5   4   13.99    0.70
   6  -5   4   13.21    0.85
  -6  -5  -4   16.19    1.07
  -6   5  -5    2.32    0.52
  -6   5  -5    2.71    0.40
   6   5   5    2.30    0.52
   6  -5   5    1.99    0.39
  -6  -5  -5    2.40    0.53
  -6   5  -6    9.01    0.71
   6   5   6    8.19    0.88
  -6   5  -6    7.56    0.76
  -6  -5  -6    8.14    0.84
   6  -5   6    9.22    0.77
   6   5   7    0.02    0.40
  -6   5  -7    0.03    0.36
  -6   5  -7    0.42    0.30
   6  -5   7    0.16    0.37
  -6  -5  -7    0.50    0.45
  -6   5  -8   21.23    1.17
  -6   5  -8   21.44    1.31
   6   5   8   21.98    1.52
   6  -5   8   19.98    1.25
  -6  -5  -8   20.58    1.41
  -6   5  -9    6.26    0.65
   6   5   9    7.51    0.91
  -6   5  -9    5.53    0.72
   6  -5   9    6.43    0.74
  -6  -5  -9    7.16    0.87
  -6   5 -10  147.05    5.37
   6   5  10  155.39    6.68
  -6   5 -10  140.17    5.20
   6  -5  10  132.15    5.45
  -6  -5 -10  147.50    5.66
  -6   5 -11   -0.33    0.45
   6   5  11   -0.04    0.45
  -6   5 -11    0.24    0.43
  -6  -5 -11    0.24    0.54
   6  -5  11    0.16    0.46
   6   5  12   82.10    4.05
  -6   5 -12   78.06    3.23
  -6   5 -12   75.66    3.22
   6  -5  12   70.57    3.34
  -6  -5 -12   79.75    3.56
  -6   5 -13   -0.13    0.44
  -6   5 -13   -0.04    0.53
   6  -5  13    0.69    0.59
  -6  -5 -13    0.75    0.61
  -6   5 -14   19.93    1.38
  -6   5 -14   17.48    1.40
  -6  -5 -14   20.90    1.60
   6  -5  14   18.19    1.50
  -6   5 -15    5.92    0.85
  -6   5 -15    5.56    0.90
  -6  -5 -15    7.15    1.11
   6  -5  15    4.97    0.96
  -6   5 -16    1.04    0.69
  -6   5 -16    1.00    0.63
  -6  -5 -16    0.76    0.80
   6  -5  16    0.06    0.68
  -6   5 -17    0.68    0.73
  -6   5 -17    1.45    0.71
   6  -5  17    0.94    0.80
  -6  -5 -17    2.95    1.00
   6   6 -19   27.97    1.79
   6   6 -19   25.44    1.83
  -6  -6  19   23.78    1.97
   6  -6 -19   24.49    1.50
   6  -6 -19   28.13    1.90
   6   6 -18   14.18    1.28
   6   6 -18   12.21    1.32
   6  -6 -18   15.16    1.11
  -6  -6  18   12.02    1.47
   6  -6 -18   14.19    1.30
   6   6 -17    7.07    0.91
   6   6 -17    6.93    0.97
   6  -6 -17    8.18    1.01
   6  -6 -17    5.29    0.71
  -6  -6  17    4.45    1.01
   6   6 -16   24.63    1.71
   6   6 -16   22.64    1.52
   6  -6 -16   24.45    1.42
   6  -6 -16   27.33    1.66
  -6  -6  16   24.93    1.90
   6   6 -15    3.03    0.75
   6   6 -15    4.40    0.81
  -6  -6  15    2.90    0.83
   6  -6 -15    2.91    0.67
   6  -6 -15    4.11    0.63
   6   6 -14   32.87    1.92
   6   6 -14   33.56    1.82
   6  -6 -14   29.62    1.64
   6  -6 -14   35.78    1.85
  -6  -6  14   32.04    2.07
   6   6 -13   23.53    1.49
   6   6 -13   26.81    1.65
   6  -6 -13   29.52    1.59
  -6  -6  13   26.69    1.78
   6  -6 -13   27.05    1.45
  -6   6  12    0.81    0.61
   6   6 -12    0.43    0.46
   6  -6 -12   -0.26    0.34
   6  -6 -12    0.67    0.45
  -6  -6  12    0.42    0.60
   6   6 -11   54.72    2.43
  -6   6  11   59.20    3.27
   6  -6 -11   58.31    2.43
  -6  -6  11   54.34    2.71
   6  -6 -11   53.89    2.42
   6   6 -10    8.88    0.85
  -6   6  10   10.42    1.17
  -6  -6  10    8.33    0.92
   6  -6 -10   10.11    0.82
   6  -6 -10    8.33    0.77
  -6   6   9   54.62    3.15
   6   6  -9   58.54    2.41
  -6   6   9   59.19    2.15
   6  -6  -9   56.08    2.33
   6  -6  -9   55.38    2.43
  -6  -6   9   53.99    2.61
   6   6  -8   21.60    1.26
  -6   6   8   27.29    1.84
  -6   6   8   23.68    1.14
   6  -6  -8   23.28    1.30
  -6  -6   8   20.64    1.39
   6  -6  -8   23.32    1.21
   6   6  -7    7.90    0.75
  -6   6   7    5.87    0.90
  -6   6   7    8.58    0.67
   6  -6  -7    7.44    0.72
   6  -6  -7    9.57    0.72
  -6  -6   7   10.02    0.93
   6   6  -6   22.15    1.25
  -6   6   6   24.41    1.19
  -6   6   6   25.24    1.80
   6  -6  -6   24.86    1.20
  -6  -6   6   24.13    1.48
   6  -6  -6   26.34    1.38
   6   6  -5    6.30    0.67
  -6   6   5    9.44    1.05
  -6   6   5    7.25    0.62
   6  -6  -5    7.07    0.71
   6  -6  -5    8.12    0.64
  -6  -6   5    5.98    0.75
   6   6  -4   47.40    1.97
  -6   6   4   47.37    1.94
  -6   6   4   45.74    2.72
   6  -6  -4   47.24    1.90
  -6  -6   4   48.36    2.23
   6  -6  -4   47.17    2.13
  -6   6   3   48.75    1.93
   6   6  -3   44.81    2.49
  -6   6   3   47.83    2.68
   6   6  -3   45.12    1.89
  -6  -6   3   40.91    2.14
  -6  -6   3   49.33    2.22
   6  -6  -3   46.73    1.87
   6  -6  -3   43.11    2.06
  -6   6   2   26.96    1.30
   6   6  -2   28.42    1.67
  -6   6   2   20.60    1.70
   6   6  -2   24.76    1.21
  -6  -6   2   25.43    1.50
   6  -6  -2   24.16    1.17
   6  -6  -2   21.32    1.32
  -6  -6   2   25.90    1.44
  -6   6   1  105.06    5.27
   6   6  -1  109.39    3.81
   6   6  -1  110.18    5.09
  -6   6   1  109.72    3.92
  -6  -6   1  111.60    4.35
  -6  -6   1  105.62    4.31
   6  -6  -1  114.91    4.03
  -6   6   0    0.13    0.34
  -6   6   0   -0.26    0.50
   6   6   0    0.46    0.47
   6   6   0    0.31    0.29
   6  -6   0   -0.16    0.34
  -6  -6   0    0.26    0.37
  -6  -6   0    0.20    0.44
   6   6   1  111.45    5.23
  -6   6  -1  111.26    4.06
  -6   6  -1  109.91    5.45
   6   6   1  112.99    3.85
  -6  -6  -1  115.45    4.50
  -6  -6  -1  113.57    4.47
   6  -6   1  116.51    4.17
  -6   6  -2   34.34    1.65
   6   6   2   33.20    1.40
   6   6   2   32.66    2.00
   6  -6   2   37.35    1.60
  -6  -6  -2   32.41    1.78
   6   6   3   32.92    1.90
   6   6   3   28.57    1.24
  -6   6  -3   27.12    1.49
  -6  -6  -3   29.15    1.67
   6  -6   3   30.42    1.44
   6   6   4   76.59    3.68
   6   6   4   73.24    2.56
  -6   6  -4   71.62    2.94
  -6  -6  -4   76.29    3.19
   6  -6   4   70.77    2.90
   6   6   5    0.94    0.51
  -6   6  -5   -0.04    0.38
   6  -6   5    0.33    0.36
  -6  -6  -5    0.70    0.52
  -6   6  -6   12.20    0.82
   6   6   6   12.78    1.15
  -6   6  -6   10.74    0.94
   6  -6   6   11.77    0.92
  -6  -6  -6    9.61    1.00
  -6   6  -7   15.97    1.16
  -6   6  -7   16.16    1.01
   6   6   7   14.46    1.30
   6  -6   7   15.42    1.05
  -6  -6  -7   14.55    1.23
  -6   6  -8   27.99    1.57
   6   6   8   28.42    1.86
  -6   6  -8   26.56    1.40
   6  -6   8   23.61    1.43
  -6  -6  -8   24.91    1.66
  -6   6  -9   44.69    2.19
   6   6   9   46.61    2.69
  -6   6  -9   45.50    2.08
   6  -6   9   43.99    2.19
  -6  -6  -9   47.05    2.41
  -6   6 -10    5.74    0.71
   6   6  10    7.71    1.02
  -6   6 -10    4.49    0.77
   6  -6  10    4.73    0.77
  -6  -6 -10    5.15    0.89
  -6   6 -11   46.62    2.34
   6   6  11   50.11    2.85
  -6   6 -11   47.26    2.21
  -6  -6 -11   45.17    2.45
   6  -6  11   43.39    2.29
  -6   6 -12   11.71    1.03
  -6   6 -12    9.50    1.11
   6  -6  12    7.67    0.97
  -6  -6 -12   10.38    1.17
  -6   6 -13   14.57    1.30
  -6   6 -13   16.23    1.27
   6  -6  13   16.70    1.39
  -6  -6 -13   17.97    1.52
  -6   6 -14   18.67    1.53
  -6   6 -14   19.51    1.39
   6  -6  14   16.95    1.48
  -6  -6 -14   21.03    1.72
  -6   6 -15    4.21    0.80
  -6   6 -15    2.12    0.73
  -6  -6 -15    4.26    0.94
   6  -6  15    2.75    0.84
  -6   6 -16   17.06    1.49
  -6   6 -16   16.80    1.39
  -6  -6 -16   19.32    1.73
   6  -6  16   15.09    1.52
   6   7 -18    0.59    0.65
   6   7 -18    0.27    0.77
  -6  -7  18   -0.24    0.85
   6   7 -17   40.63    2.26
   6  -7 -17   42.19    2.11
  -6  -7  17   39.78    2.60
   6   7 -16    0.31    0.58
   6  -7 -16    0.40    0.48
  -6  -7  16    0.85    0.83
   6   7 -15   44.74    2.34
   6  -7 -15   48.22    2.31
  -6  -7  15   49.84    2.76
   6   7 -14    0.20    0.52
  -6  -7  14   -0.16    0.69
   6  -7 -14    0.28    0.47
   6   7 -13   50.19    2.37
  -6  -7  13   48.07    2.63
   6  -7 -13   45.59    2.26
   6   7 -12    0.26    0.48
  -6  -7  12    0.30    0.59
   6  -7 -12   -0.70    0.39
   6   7 -11    2.04    0.63
  -6  -7  11    2.78    0.70
   6  -7 -11    0.59    0.46
   6   7 -10    1.00    0.53
   6  -7 -10    1.42    0.50
  -6  -7  10    0.99    0.64
  -6   7   9   25.05    1.87
   6   7  -9   19.06    1.30
   6  -7  -9   20.08    1.31
  -6  -7   9   19.57    1.47
  -6   7   8   -0.26    0.33
  -6   7   8    0.02    0.57
   6   7  -8    0.42    0.42
   6  -7  -8    0.04    0.40
  -6  -7   8    0.36    0.53
   6   7  -7   78.48    3.18
  -6   7   7   84.35    3.02
  -6   7   7   83.08    4.34
  -6  -7   7   79.16    3.50
   6  -7  -7   83.52    3.42
  -6   7   6    2.09    0.46
   6   7  -6    1.38    0.44
  -6   7   6    1.28    0.68
  -6  -7   6    1.73    0.61
   6  -7  -6    1.03    0.47
  -6   7   5   99.32    3.45
   6   7  -5   96.61    3.54
  -6   7   5   91.71    4.77
  -6  -7   5   88.88    3.86
   6  -7  -5   93.75    3.83
  -6   7   4    0.27    0.36
   6   7  -4    0.06    0.33
  -6   7   4   -0.13    0.54
   6  -7  -4   -0.05    0.35
  -6  -7   4    0.28    0.52
  -6   7   3   62.54    2.47
  -6   7   3   55.20    3.36
   6   7  -3   61.04    2.44
  -6  -7   3   65.65    2.89
   6  -7  -3   63.61    2.76
   6   7  -2    0.11    0.34
   6   7  -2    0.21    0.52
  -6   7   2   -0.41    0.51
  -6   7   2    0.64    0.40
   6  -7  -2    0.10    0.38
  -6  -7   2    0.35    0.56
   6   7  -1    7.40    0.95
   6   7  -1    4.36    0.57
  -6   7   1    4.51    0.63
  -6   7   1    2.61    0.76
  -6  -7   1    5.22    0.81
   6   7   0    0.35    0.33
   6   7   0    1.10    0.60
  -6   7   0    0.28    0.40
  -6   7   0    0.78    0.62
  -6  -7   0    0.32    0.55
  -6  -7   0    0.83    0.45
  -6   7  -1   16.49    1.15
  -6   7  -1   19.03    1.60
   6   7   1   14.39    1.33
   6   7   1   13.26    0.92
  -6  -7  -1   17.27    1.34
  -6  -7  -1   13.47    1.16
  -6   7  -2    0.20    0.42
   6   7   2    0.67    0.57
   6   7   2    0.75    0.32
  -6  -7  -2    1.24    0.52
  -6  -7  -2    0.67    0.56
  -6   7  -3   66.19    2.82
   6   7   3   71.16    3.65
   6   7   3   67.40    2.51
  -6  -7  -3   70.88    3.16
  -6  -7  -3   70.20    3.10
  -6   7  -4    1.06    0.51
   6   7   4    2.20    0.67
  -6  -7  -4    2.09    0.67
  -6  -7  -4    2.24    0.64
   6   7   5   84.03    4.17
  -6   7  -5   79.84    3.28
  -6  -7  -5   79.94    3.54
   6   7   6    0.46    0.58
  -6   7  -6   -0.05    0.49
   6  -7   6    0.64    0.45
  -6  -7  -6    0.09    0.57
  -6   7  -7   33.94    1.88
   6   7   7   39.40    2.36
   6  -7   7   35.31    1.84
  -6  -7  -7   33.41    2.02
   6   7   8    1.03    0.68
  -6   7  -8    0.87    0.64
  -6  -7  -8    0.64    0.63
   6  -7   8    1.17    0.55
  -6   7  -9   11.62    1.14
   6   7   9   14.26    1.43
   6  -7   9   12.18    1.09
  -6  -7  -9   15.36    1.39
  -6   7 -10    0.38    0.65
   6   7  10    0.71    0.68
   6  -7  10    0.82    0.57
  -6  -7 -10    0.38    0.67
  -6   7 -11    1.01    0.71
  -6   7 -11    2.25    0.64
   6  -7  11    2.98    0.70
  -6  -7 -11    2.35    0.76
  -6   7 -12   -0.13    0.63
   6  -7  12   -0.21    0.54
  -6  -7 -12   -0.06    0.64
  -6   7 -13   21.57    1.61
   6  -7  13   19.75    1.54
  -6  -7 -13   20.92    1.72
  -6   7 -14   -0.39    0.60
   6  -7  14    0.30    0.63
  -6  -7 -14   -0.76    0.74
  -6   7 -15   37.73    2.31
  -6  -7 -15   39.38    2.47
   6   8 -16   16.57    1.41
  -6  -8  16   11.26    1.49
   6   8 -15    2.24    0.74
   6  -8 -15    0.98    0.57
  -6  -8  15    0.87    0.80
   6   8 -14   15.39    1.33
  -6  -8  14   16.39    1.59
   6  -8 -14   15.63    1.25
   6   8 -13   14.83    1.32
  -6  -8  13   16.20    1.51
   6  -8 -13   18.63    1.33
   6   8 -12    2.81    0.70
   6  -8 -12    1.54    0.63
  -6  -8  12    2.09    0.86
   6   8 -11   30.16    1.77
  -6  -8  11   28.54    1.96
   6  -8 -11   31.56    1.80
   6   8 -10    0.03    0.55
   6  -8 -10   -0.74    0.45
  -6  -8  10    0.63    0.71
   6   8  -9   34.23    1.83
   6  -8  -9   31.18    1.85
  -6  -8   9   34.07    2.06
   6   8  -8    7.11    0.83
   6  -8  -8    7.41    0.88
  -6  -8   8    6.86    1.03
  -6   8   7    3.28    0.58
   6   8  -7    4.33    0.73
  -6  -8   7    4.14    0.79
   6  -8  -7    1.99    0.63
  -6   8   6   17.55    1.12
   6   8  -6   17.38    1.22
   6  -8  -6   18.84    1.33
  -6  -8   6   17.81    1.46
  -6   8   5    3.06    0.57
   6   8  -5    2.29    0.55
   6  -8  -5    2.27    0.63
  -6  -8   5    2.17    0.73
  -6   8   4   28.86    2.21
  -6   8   4   31.07    1.57
   6   8  -4   31.34    1.59
   6  -8  -4   29.45    1.73
  -6  -8   4   29.24    1.90
  -6   8   3   29.00    2.17
   6   8  -3   25.67    1.42
  -6   8   3   28.11    1.49
  -6  -8   3   24.53    1.70
   6  -8  -3   25.35    1.60
   6   8  -2   26.86    1.40
   6   8  -2   28.27    1.97
  -6   8   2   20.66    1.92
  -6   8   2   24.74    1.40
  -6  -8   2   26.95    1.71
   6  -8  -2   22.97    1.55
   6   8  -1   41.95    2.50
  -6   8   1   38.77    1.86
  -6   8   1   35.39    2.56
   6   8  -1   35.15    1.71
  -6  -8   1   36.30    2.09
   6   8   0    0.47    0.65
  -6   8   0    0.70    0.51
  -6   8   0    0.26    0.72
   6   8   0    0.23    0.40
  -6  -8   0    0.21    0.65
  -6   8  -1   43.33    2.10
   6   8   1   47.63    2.80
   6   8   1   44.78    1.92
  -6  -8  -1   43.40    2.38
   6   8   2    7.68    1.12
  -6   8  -2    8.41    0.88
  -6  -8  -2    6.69    0.94
  -6   8  -3   24.33    1.55
   6   8   3   31.82    2.15
  -6  -8  -3   25.84    1.75
   6   8   4   37.35    2.47
  -6   8  -4   37.23    1.96
  -6  -8  -4   33.45    2.07
   6   8   5    0.23    0.66
  -6   8  -5   -0.16    0.53
  -6  -8  -5   -0.09    0.62
  -6  -8  -5    0.36    0.56
   6   8   6   21.21    1.77
  -6   8  -6   20.15    1.47
  -6  -8  -6   23.68    1.64
  -6  -8  -6   20.49    1.60
  -6   8  -7   13.08    1.22
   6   8   7   12.35    1.45
  -6  -8  -7   12.88    1.29
  -6  -8  -7   11.46    1.23
  -6   8  -8   16.65    1.39
   6   8   8   18.23    1.70
  -6  -8  -8   17.33    1.53
  -6  -8  -8   14.78    1.37
  -6   8  -9   30.28    1.93
  -6  -8  -9   32.03    2.11
  -6  -8  -9   31.35    2.00
  -6   8 -10    0.49    0.71
  -6  -8 -10    2.03    0.86
  -6   8 -11   27.83    1.90
  -6  -8 -11   31.69    2.10
  -6   8 -12    2.71    0.89
  -6  -8 -12    3.91    1.01
  -6   8 -13    9.50    1.29
  -6  -8 -13   14.27    1.49
   6   9 -14    8.48    1.09
  -6  -9  14    8.74    1.27
   6   9 -13    2.52    0.80
   6  -9 -13    2.27    0.73
  -6  -9  13    2.33    0.91
   6   9 -12   27.64    1.77
   6  -9 -12   28.21    1.81
  -6  -9  12   25.02    2.00
   6   9 -11    0.74    0.66
   6  -9 -11    0.08    0.58
  -6  -9  11    0.73    0.81
   6   9 -10   37.04    2.06
   6  -9 -10   36.71    2.11
  -6  -9  10   39.22    2.36
   6   9  -9    0.38    0.55
  -6  -9   9    0.64    0.77
   6  -9  -9   -0.12    0.55
   6   9  -8   27.37    1.72
  -6  -9   8   32.47    2.07
   6  -9  -8   29.52    1.85
   6   9  -7    2.40    0.63
   6  -9  -7    2.37    0.70
  -6  -9   7    1.76    0.85
   6   9  -6    8.11    0.91
  -6   9   6   10.29    0.91
  -6  -9   6    8.63    1.15
   6  -9  -6    6.64    0.96
  -6   9   5    2.51    0.61
   6   9  -5    1.16    0.56
   6  -9  -5    2.51    0.72
  -6  -9   5    1.27    0.87
  -6   9   4    8.08    0.85
   6   9  -4    7.38    0.82
  -6  -9   4    6.31    1.13
   6  -9  -4    8.00    0.97
   6   9  -3    1.65    0.55
  -6   9   3    0.68    0.49
  -6  -9   3    0.25    0.78
   6  -9  -3    1.02    0.63
   6   9  -2   64.70    2.68
  -6   9   2   64.69    2.73
  -6  -9   2   63.02    3.13
  -6   9   1   -0.35    0.45
   6   9  -1    0.45    0.43
  -6  -9   1   -0.25    0.74
   6   9   0   76.20    3.05
  -6   9   0   80.20    3.27
  -6  -9   0   81.02    3.67
  -6   9  -1    0.46    0.53
  -6  -9  -1    0.33    0.73
  -6   9  -2   26.61    1.61
  -6  -9  -2   23.52    1.77
  -6   9  -3    0.59    0.59
  -6  -9  -3    0.99    0.68
  -6   9  -4    3.25    0.78
  -6  -9  -4    4.03    0.95
  -6   9  -5    2.00    0.73
  -6  -9  -5    2.62    0.88
  -6   9  -6    2.75    0.85
  -6  -9  -6    3.17    0.89
  -6   9  -7    1.30    0.73
  -6  -9  -7    3.54    0.88
  -6   9  -8   25.15    1.81
  -6  -9  -8   29.92    2.05
  -6   9  -9    0.22    0.74
  -6  -9  -9   -0.14    0.77
  -6   9 -10   36.45    2.29
  -6  -9 -10   37.29    2.42
   6  10 -10    0.21    0.69
  -6 -10  10    1.75    0.94
   6 -10 -10    0.16    0.66
   6  10  -9   10.92    1.16
   6 -10  -9   10.80    1.25
  -6 -10   9   11.52    1.45
   6  10  -8    9.91    1.13
  -6 -10   8   10.33    1.41
   6 -10  -8   14.03    1.33
   6  10  -7    9.05    1.05
   6 -10  -7    7.98    1.06
  -6 -10   7    8.59    1.25
   6  10  -6   22.87    1.54
  -6 -10   6   20.45    1.77
   6 -10  -6   23.21    1.72
   6  10  -5    0.69    0.60
  -6 -10   5   -0.33    0.83
   6 -10  -5    0.27    0.64
   6  10  -4   23.90    1.55
  -6  10   4   22.91    1.50
   6 -10  -4   25.51    1.82
  -6 -10   4   24.04    1.94
   6  10  -3    3.21    0.71
  -6  10   3    2.66    0.71
  -6 -10   3    2.39    1.00
   6  10  -2   13.97    1.18
  -6  10   2   14.46    1.23
  -6 -10   2   16.69    1.57
  -6  10   1   15.50    1.27
   6  10  -1   16.51    1.22
  -6 -10   1   15.37    1.55
  -6  10   0   -0.05    0.55
  -6 -10   0    1.93    0.85
  -6  10  -1    9.03    1.10
  -6 -10  -1   11.26    1.34
  -6  10  -2   13.63    1.30
  -6 -10  -2   13.94    1.46
  -6  10  -3    0.50    0.73
  -6 -10  -3    2.27    0.93
  -6  10  -4   29.44    1.95
  -6 -10  -4   35.56    2.26
  -6  10  -5   -0.71    0.61
  -6 -10  -5   -0.26    0.78
  -6  10  -6   26.21    1.86
  -6 -10  -6   30.38    2.09
  -6  10  -7    0.66    0.81
  -6 -10  -7    2.62    1.01
   7   0 -23    0.29    0.72
   7   0 -22   53.16    2.75
   7   0 -21    0.16    0.61
   7   0 -20   55.16    2.71
   7   0 -19    0.15    0.51
   7   0 -18   15.19    1.20
   7   0 -18   13.46    0.72
  -7   0  18   16.63    1.42
   7   0 -18   15.38    0.97
   7   0 -17   -0.19    0.31
  -7   0  17    0.00    0.43
   7   0 -17    0.01    0.37
   7   0 -17    0.30    0.19
   7   0 -16   12.03    0.97
   7   0 -16   12.08    0.79
  -7   0  16   12.18    1.14
   7   0 -16   10.98    0.57
   7   0 -15    0.19    0.15
   7   0 -15    0.01    0.34
  -7   0  15    0.10    0.36
   7   0 -15   -0.13    0.25
   7   0 -14   74.85    2.67
  -7   0  14   78.54    3.73
   7   0 -14   78.39    2.75
   7   0 -14   73.68    3.04
   7   0 -13    0.10    0.24
   7   0 -13    0.10    0.28
  -7   0  13    0.26    0.31
   7   0 -13    0.15    0.10
   7   0 -12  296.58    9.31
   7   0 -12  289.69   10.10
  -7   0  12  289.63   12.29
  -7   0  11   -0.04    0.26
   7   0 -11    0.34    0.26
   7   0 -11   -0.11    0.20
  -7   0  10  158.15    6.74
   7   0 -10  155.93    5.12
   7   0 -10  155.71    5.55
  -7   0   9    0.50    0.24
   7   0  -9   -0.01    0.16
   7   0  -9   -0.04    0.19
   7   0  -8  119.21    4.24
  -7   0   8  119.29    5.13
  -7   0   8  120.69    4.32
   7   0  -8  118.28    3.95
  -7   0   7    0.39    0.20
   7   0  -7    0.60    0.19
  -7   0   7    0.69    0.21
   7   0  -7    0.32    0.17
   7   0  -6   29.65    1.16
   7   0  -6   31.28    1.19
  -7   0   6   29.21    1.40
  -7   0   6   25.56    1.19
   7   0  -5    0.20    0.16
  -7   0   5    0.68    0.17
  -7   0   5    0.06    0.12
   7   0  -5    0.77    0.17
  -7   0   4  250.80   10.32
   7   0  -4  251.36    7.96
  -7   0   4  258.86    8.01
   7   0  -4  238.74   10.31
  -7   0   4  260.97    8.53
   7   0  -3    0.12    0.13
  -7   0   3    0.27    0.15
   7   0  -3    0.27    0.12
  -7   0   3    0.11    0.12
  -7   0   3   -0.09    0.11
  -7   0   2  247.86    9.78
  -7   0   2  237.67    7.56
   7   0  -2  228.53    9.76
   7   0  -2  228.72    7.51
  -7   0   2  247.61    8.06
   7   0  -1    0.17    0.14
  -7   0   1    0.13    0.14
  -7   0   1   -0.01    0.13
   7   0  -1   -0.03    0.12
  -7   0   0  213.56    6.70
   7   0   0  204.65    6.69
  -7   0   0  218.76    7.15
   7   0   0  203.62    8.69
  -7   0  -1    0.23    0.13
  -7   0  -1    0.07    0.14
  -7   0  -2   37.17    1.43
  -7   0  -2   33.87    1.34
  -7   0  -3    0.26    0.17
  -7   0  -3   -0.09    0.15
  -7   0  -4   40.79    1.68
  -7   0  -4   41.46    1.55
  -7   0  -5    0.31    0.21
  -7   0  -5    0.22    0.21
  -7   0  -6   13.27    0.71
  -7   0  -6   13.41    0.79
  -7   0  -7    0.24    0.20
  -7   0  -7    0.22    0.26
  -7   0  -8  114.31    3.81
  -7   0  -8  113.24    4.27
  -7   0  -9    0.05    0.32
  -7   0  -9    0.04    0.20
  -7   0 -10  183.10    6.75
  -7   0 -10  187.92    6.03
  -7   0 -11   -0.27    0.23
  -7   0 -11   -0.01    0.35
  -7   0 -12   80.61    3.37
  -7   0 -13    0.73    0.47
  -7   0 -14   17.52    1.30
  -7   0 -15   -0.34    0.52
  -7   0 -16    8.45    1.04
  -7   0 -17    0.17    0.66
  -7   0 -18   55.77    2.93
  -7   0 -19   -0.16    0.72
   7   1 -23   11.19    1.32
   7  -1 -23   13.15    1.32
   7   1 -22    0.97    0.75
   7  -1 -22    0.70    0.70
   7   1 -21   16.86    1.46
   7  -1 -21   18.67    1.50
   7   1 -20    6.86    0.95
   7  -1 -20    6.41    0.93
   7   1 -19   12.98    1.16
   7   1 -19   14.61    0.99
   7  -1 -19   13.95    1.23
  -7   1  18   25.84    1.83
   7   1 -18   21.18    1.47
   7   1 -18   26.27    1.34
   7  -1 -18   24.55    1.52
  -7   1  17    1.12    0.55
   7   1 -17    0.97    0.47
   7   1 -17    1.40    0.44
   7   1 -17    1.54    0.28
   7  -1 -17    1.05    0.51
   7  -1 -17    1.94    0.40
  -7   1  16   50.23    2.71
   7   1 -16   49.96    1.98
   7   1 -16   45.33    1.82
   7   1 -16   46.97    2.22
   7  -1 -16   47.90    2.22
   7  -1 -16   46.94    1.86
   7   1 -15    4.05    0.62
  -7   1  15    4.14    0.70
   7   1 -15    4.25    0.38
   7   1 -15    3.78    0.50
   7  -1 -15    4.39    0.58
   7  -1 -15    4.63    0.48
  -7   1  14   34.60    1.99
   7   1 -14   33.96    1.47
   7   1 -14   33.43    1.64
   7   1 -14   30.76    1.29
   7  -1 -14   32.08    1.61
   7  -1 -14   32.98    1.38
   7   1 -13   41.94    1.74
   7   1 -13   42.71    1.62
  -7   1  13   42.24    2.32
   7   1 -13   43.25    1.95
   7  -1 -13   43.22    1.91
   7  -1 -13   44.24    1.67
   7   1 -12    3.26    0.42
  -7   1  12    3.73    0.56
   7   1 -12    3.58    0.31
   7   1 -12    4.64    0.53
   7  -1 -12    4.05    0.41
  -7  -1  12    5.39    0.65
   7  -1 -12    4.99    0.52
   7   1 -11   91.40    3.39
   7   1 -11   96.72    3.66
  -7   1  11   97.22    3.35
  -7   1  11  101.22    4.44
   7   1 -11   95.98    3.35
  -7  -1  11  105.51    3.83
   7  -1 -11   94.28    3.60
   7  -1 -11   96.50    3.29
  -7   1  10   24.83    1.47
   7   1 -10   25.96    1.25
   7   1 -10   24.88    1.14
  -7   1  10   27.44    1.15
  -7  -1  10   27.35    1.35
   7  -1 -10   26.56    1.21
   7  -1 -10   24.88    1.09
   7   1  -9   80.84    2.85
  -7   1   9   80.79    2.85
  -7   1   9   82.30    3.73
   7   1  -9   82.19    3.09
  -7  -1   9   85.57    3.19
   7  -1  -9   81.75    3.02
   7  -1  -9   81.77    2.81
   7   1  -8  185.13    6.53
  -7   1   8  186.94    7.92
  -7   1   8  190.36    6.07
   7   1  -8  180.29    6.05
   7  -1  -8  191.41    6.03
  -7  -1   8  190.34    6.61
   7  -1  -8  187.47    6.46
   7   1  -7    2.25    0.30
   7   1  -7    2.19    0.32
  -7   1   7    2.80    0.32
  -7   1   7    2.66    0.37
   7  -1  -7    2.61    0.36
  -7  -1   7    2.17    0.34
   7  -1  -7    2.79    0.30
   7  -1  -7    3.03    0.29
   7   1  -6  350.53   11.19
   7   1  -6  352.89   12.06
  -7   1   6  348.40   14.64
  -7   1   6  361.29   11.22
   7  -1  -6  348.11   14.66
  -7  -1   6  361.62   12.09
   7  -1  -6  355.46   11.17
   7  -1  -6  365.38   11.97
  -7  -1   6  364.27   14.55
   7   1  -5   70.27    2.53
  -7   1   5   74.53    2.57
   7   1  -5   70.46    2.70
  -7   1   5   76.30    2.63
  -7   1   5   74.06    3.26
  -7  -1   5   76.20    2.74
   7  -1  -5   72.73    3.27
  -7  -1   5   76.61    3.14
   7  -1  -5   74.28    2.60
   7  -1  -5   76.64    2.56
  -7   1   4  164.16    5.27
  -7   1   4  163.79    5.51
  -7   1   4  158.07    6.81
   7   1  -4  164.03    5.24
   7  -1  -4  156.57    6.80
  -7  -1   4  167.83    5.64
  -7  -1   4  163.80    6.69
   7  -1  -4  159.60    5.26
   7  -1  -4  166.17    5.50
  -7   1   3   56.92    2.02
  -7   1   3   59.56    1.99
   7   1  -3   57.75    1.99
  -7   1   3   54.85    2.54
   7  -1  -3   53.04    2.01
   7  -1  -3   56.62    2.55
  -7  -1   3   57.62    2.12
   7   1  -2    7.46    0.45
  -7   1   2    8.31    0.50
  -7   1   2    7.88    0.57
  -7   1   2    8.01    0.37
   7  -1  -2    7.66    0.50
  -7  -1   2    8.74    0.53
   7  -1  -2    7.26    0.57
   7   1  -1   89.69    3.80
  -7   1   1   87.97    3.06
  -7   1   1   91.39    3.10
   7   1  -1   90.22    3.00
  -7   1   1   95.73    3.94
  -7  -1   1   92.15    3.27
   7  -1  -1   86.74    3.95
  -7  -1   1   90.90    3.04
   7   1   0   10.61    0.56
  -7   1   0   11.27    0.63
  -7   1   0   12.68    0.52
  -7  -1   0   11.31    0.65
   7  -1   0   13.32    0.82
  -7  -1   0   11.78    0.60
   7   1   1   98.36    3.26
  -7   1  -1  100.22    3.45
  -7   1  -1  105.65    3.39
   7  -1   1   94.16    4.35
  -7  -1  -1   96.35    3.56
  -7  -1  -1  102.28    3.30
  -7   1  -2  208.28    6.63
   7   1   2  202.13    6.52
  -7   1  -2  207.51    6.99
  -7  -1  -2  201.81    7.10
  -7  -1  -2  208.69    6.53
  -7   1  -3  129.30    4.34
  -7   1  -3  126.02    4.54
  -7  -1  -3  137.50    4.25
  -7  -1  -3  129.26    4.65
  -7   1  -4  302.97   10.40
  -7   1  -4  304.34    9.73
  -7  -1  -4  313.43    9.63
  -7  -1  -4  305.01   10.50
  -7   1  -5   20.81    0.98
  -7   1  -5   19.90    0.98
  -7  -1  -5   21.15    1.06
  -7  -1  -5   20.36    0.88
  -7   1  -6   48.84    1.96
  -7   1  -6   46.30    1.83
  -7  -1  -6   50.34    1.74
  -7  -1  -6   46.28    2.02
  -7   1  -7   69.58    2.49
  -7   1  -7   67.51    2.68
  -7  -1  -7   68.34    2.77
  -7  -1  -7   69.35    2.36
  -7   1  -8   28.53    1.27
  -7   1  -8   26.32    1.35
  -7  -1  -8   30.48    1.14
  -7  -1  -8   28.50    1.46
  -7   1  -9   97.49    3.42
  -7   1  -9   97.86    3.75
  -7  -1  -9   97.91    3.25
  -7  -1  -9   98.70    3.82
  -7   1 -10    0.37    0.33
  -7   1 -10    0.30    0.30
  -7  -1 -10    0.34    0.35
  -7   1 -11   14.26    1.05
  -7   1 -11   12.72    0.82
  -7  -1 -11   14.03    1.06
  -7   1 -12   22.24    1.16
  -7   1 -12   24.82    1.44
  -7  -1 -12   20.78    1.40
  -7   1 -13    3.61    0.66
  -7  -1 -13    3.41    0.67
  -7   1 -14   47.60    2.37
  -7  -1 -14   47.14    2.43
  -7   1 -15    1.74    0.65
  -7  -1 -15    1.71    0.70
  -7   1 -16   42.41    2.32
  -7  -1 -16   43.75    2.38
  -7   1 -17   10.42    1.18
  -7  -1 -17    9.85    1.19
  -7   1 -18   17.65    1.56
  -7  -1 -18   19.28    1.68
  -7   1 -19   13.41    1.42
  -7  -1 -19   14.51    1.57
   7   2 -23    3.71    0.90
  -7  -2  23    2.51    1.00
   7  -2 -23    2.83    0.85
   7   2 -22    2.27    0.76
   7  -2 -22    1.60    0.77
  -7  -2  22    2.07    0.92
   7   2 -21    4.78    0.93
   7  -2 -21    5.59    0.97
  -7  -2  21    5.87    1.15
   7   2 -20   -0.12    0.52
   7   2 -20   -0.10    0.45
  -7  -2  20    1.28    0.79
   7  -2 -20   -0.35    0.55
   7   2 -19   57.49    2.42
   7   2 -19   56.87    2.74
   7  -2 -19   53.75    2.69
  -7  -2  19   59.27    3.03
   7   2 -18   -0.08    0.38
   7   2 -18    0.30    0.49
   7  -2 -18   -0.30    0.46
  -7  -2  18    0.29    0.63
  -7   2  17   88.57    4.18
   7   2 -17   80.09    3.05
   7   2 -17   72.19    3.35
  -7  -2  17   82.76    3.68
   7  -2 -17   75.95    3.33
   7   2 -16    0.22    0.35
   7   2 -16    0.65    0.49
  -7   2  16    0.69    0.48
   7  -2 -16    0.54    0.42
  -7  -2  16    0.32    0.58
   7   2 -15   65.25    2.54
  -7   2  15   69.44    3.44
  -7   2  15   65.34    2.41
   7   2 -15   64.54    2.82
   7   2 -15   65.17    2.50
   7  -2 -15   62.33    2.73
  -7  -2  15   66.58    3.03
   7  -2 -15   68.20    2.39
   7  -2 -15   63.48    2.37
   7   2 -14   19.46    1.23
  -7   2  14   19.80    0.99
   7   2 -14   18.25    1.09
   7   2 -14   19.46    0.95
  -7   2  14   19.29    1.42
   7  -2 -14   21.54    0.98
   7  -2 -14   19.09    1.15
   7  -2 -14   19.66    0.84
  -7  -2  14   21.41    1.42
   7   2 -13   27.62    1.43
   7   2 -13   25.72    1.13
  -7   2  13   24.40    1.14
   7   2 -13   27.25    1.29
  -7   2  13   24.11    1.61
   7  -2 -13   24.31    1.01
   7  -2 -13   24.45    1.13
   7  -2 -13   27.48    1.33
  -7  -2  13   26.53    1.55
   7   2 -12   11.64    0.86
  -7   2  12   10.39    0.68
   7   2 -12   10.14    0.61
   7   2 -12   11.31    0.78
  -7   2  12   10.87    0.95
  -7  -2  12   10.83    0.95
   7  -2 -12   11.04    0.67
   7  -2 -12   11.13    0.77
   7  -2 -12   10.76    0.52
   7   2 -11   12.89    0.67
  -7   2  11   13.89    0.75
   7   2 -11   12.00    0.77
  -7   2  11   12.33    1.00
   7   2 -11   11.35    0.86
   7  -2 -11   12.58    0.70
  -7  -2  11   12.74    0.98
   7  -2 -11   12.11    0.57
   7  -2 -11   11.45    0.76
   7   2 -10    4.21    0.44
   7   2 -10    3.07    0.44
  -7   2  10    3.15    0.38
  -7   2  10    4.17    0.55
  -7  -2  10    2.88    0.48
   7  -2 -10    4.35    0.42
   7  -2 -10    3.50    0.28
   7  -2 -10    3.78    0.38
  -7   2   9   85.77    3.96
   7   2  -9   83.83    3.28
  -7   2   9   86.03    2.98
   7   2  -9   81.40    3.02
   7  -2  -9   84.70    3.15
   7  -2  -9   93.77    3.00
   7  -2  -9   89.46    3.05
   7   2  -8   10.84    0.73
  -7   2   8   11.66    0.65
   7   2  -8   11.33    0.68
  -7   2   8   11.09    0.84
   7  -2  -8   10.41    0.53
   7  -2  -8   11.69    0.67
  -7  -2   8   11.13    0.77
   7  -2  -8   11.85    0.62
   7  -2  -8   11.46    0.88
  -7   2   7  403.08   12.65
  -7   2   7  408.47   16.65
   7   2  -7  389.95   13.68
   7   2  -7  407.01   12.69
   7  -2  -7  396.09   16.66
  -7  -2   7  402.25   13.73
   7  -2  -7  404.46   13.53
   7  -2  -7  414.65   12.68
  -7   2   6   36.94    1.49
   7   2  -6   39.01    1.62
  -7   2   6   39.65    1.95
   7  -2  -6   38.97    1.45
   7  -2  -6   36.74    1.51
   7  -2  -6   38.29    1.96
  -7  -2   6   39.46    1.65
  -7  -2   6   40.41    1.55
   7   2  -5  432.17   13.76
  -7   2   5  430.95   13.78
  -7   2   5  428.65   18.08
  -7  -2   5  434.46   14.89
   7  -2  -5  428.91   18.09
   7  -2  -5  459.69   14.69
  -7  -2   5  465.95   14.98
  -7   2   4   13.07    0.52
   7   2  -4   13.16    0.66
  -7   2   4   11.33    0.82
  -7  -2   4   13.22    0.64
   7  -2  -4   12.09    0.86
  -7  -2   4   13.26    0.74
  -7   2   3   91.51    4.12
   7   2  -3   97.62    3.13
  -7   2   3   91.65    3.17
   7  -2  -3   88.46    4.12
  -7  -2   3   96.07    3.42
   7   2  -2    3.71    0.32
  -7   2   2    4.19    0.48
  -7   2   2    4.43    0.39
  -7  -2   2    3.50    0.40
   7  -2  -2    4.10    0.49
   7   2  -1    0.34    0.11
  -7   2   1    0.35    0.23
  -7   2   1    0.66    0.21
   7   2  -1    0.35    0.15
  -7  -2   1    0.29    0.21
   7  -2  -1    0.69    0.27
   7   2   0    4.25    0.31
  -7   2   0    4.67    0.53
   7   2   0    4.03    0.33
  -7   2   0    3.45    0.38
   7  -2   0    3.60    0.49
  -7  -2   0    5.41    0.48
   7   2   1   30.32    1.46
   7   2   1   32.07    1.19
  -7   2  -1   33.15    1.18
  -7   2  -1   33.34    1.35
  -7  -2  -1   29.94    1.39
   7  -2   1   33.38    1.77
  -7   2  -2    4.29    0.31
   7   2   2    4.00    0.32
   7   2   2    4.17    0.38
  -7   2  -2    4.42    0.42
  -7  -2  -2    4.50    0.36
   7  -2   2    3.25    0.50
  -7  -2  -2    4.26    0.45
   7   2   3  229.23    9.39
  -7   2  -3  238.46    7.69
  -7   2  -3  228.95    7.33
   7   2   3  222.45    7.11
   7  -2   3  202.78    9.59
  -7  -2  -3  237.66    7.15
  -7  -2  -3  220.97    7.87
  -7   2  -4    0.13    0.23
   7   2   4    0.23    0.20
   7   2   4    0.13    0.15
  -7   2  -4    0.30    0.18
  -7  -2  -4    0.20    0.23
  -7  -2  -4    0.05    0.15
  -7   2  -5  394.88   13.12
  -7   2  -5  414.39   14.03
  -7  -2  -5  444.07   12.94
  -7  -2  -5  407.25   14.20
  -7   2  -6    7.16    0.60
  -7   2  -6    7.63    0.58
  -7  -2  -6    8.44    0.47
  -7  -2  -6    7.17    0.66
  -7   2  -7   74.93    2.94
  -7   2  -7   73.03    2.80
  -7  -2  -7   74.27    3.08
  -7  -2  -7   84.40    2.57
  -7   2  -8    2.94    0.45
  -7   2  -8    3.16    0.45
  -7  -2  -8    3.26    0.27
  -7  -2  -8    3.22    0.51
  -7   2  -9    3.37    0.48
  -7   2  -9    2.35    0.44
  -7  -2  -9    2.68    0.52
  -7   2 -10    6.55    0.64
  -7   2 -10    7.47    0.71
  -7  -2 -10    8.20    0.82
  -7   2 -11   14.86    0.99
  -7   2 -11   15.12    1.04
  -7  -2 -11   14.24    1.14
  -7   2 -12    9.41    0.80
  -7   2 -12    8.58    0.84
  -7  -2 -12    8.98    0.92
  -7   2 -13   74.43    3.10
  -7   2 -13   71.60    2.81
  -7  -2 -13   68.38    3.21
   7   2  14    0.09    0.49
  -7   2 -14   -0.01    0.47
  -7   2 -14    0.26    0.39
  -7  -2 -14   -0.36    0.54
  -7   2 -15   87.58    3.70
  -7  -2 -15   84.15    3.83
  -7   2 -16   -0.67    0.45
  -7  -2 -16    0.06    0.59
  -7   2 -17   47.57    2.53
  -7  -2 -17   46.88    2.62
  -7   2 -18    0.92    0.73
  -7  -2 -18   -0.12    0.73
  -7   2 -19    5.76    1.00
  -7  -2 -19    5.27    1.14
   7   3 -22    0.32    0.65
   7  -3 -22    0.35    0.71
   7  -3 -22   -0.06    0.32
  -7  -3  22    0.89    0.84
   7   3 -21   48.16    2.24
   7   3 -21   45.88    2.47
   7  -3 -21   44.29    1.85
   7  -3 -21   45.75    2.50
  -7  -3  21   41.13    2.70
   7   3 -20    6.90    0.95
   7   3 -20    9.58    0.93
  -7  -3  20    6.34    1.15
   7  -3 -20    5.89    0.91
   7  -3 -20    6.61    0.60
   7   3 -19   21.17    1.33
   7   3 -19   18.03    1.40
  -7  -3  19   17.95    1.60
   7  -3 -19   17.90    0.96
   7  -3 -19   20.61    1.46
   7   3 -18    8.72    0.87
   7   3 -18    8.51    0.99
   7  -3 -18    7.99    0.61
   7  -3 -18    7.87    0.91
  -7  -3  18   10.36    1.22
   7   3 -17    0.04    0.50
   7   3 -17    0.41    0.46
  -7   3  17    1.24    0.62
   7  -3 -17    1.17    0.53
   7  -3 -17    1.45    0.32
  -7  -3  17    1.19    0.69
   7   3 -16   33.52    1.65
   7   3 -16   36.22    1.89
  -7   3  16   34.61    2.22
   7  -3 -16   34.06    1.43
  -7  -3  16   32.75    2.03
   7  -3 -16   34.44    1.78
   7   3 -15   24.37    1.36
  -7   3  15   29.68    1.90
   7   3 -15   22.62    1.50
  -7  -3  15   29.25    1.77
   7  -3 -15   26.49    1.46
   7  -3 -15   27.30    1.17
   7   3 -14   20.83    1.19
  -7   3  14   21.05    1.00
   7   3 -14   19.68    1.29
  -7   3  14   21.05    1.53
   7  -3 -14   18.98    0.94
  -7  -3  14   20.74    1.47
   7  -3 -14   20.56    1.21
   7  -3 -14   22.03    1.05
   7   3 -13   78.01    2.97
  -7   3  13   78.55    2.77
   7   3 -13   78.20    3.01
   7   3 -13   76.33    3.21
  -7   3  13   81.48    3.93
   7  -3 -13   78.73    2.89
   7  -3 -13   79.78    3.12
  -7  -3  13   79.80    3.39
  -7   3  12    5.85    0.75
   7   3 -12    5.72    0.50
  -7   3  12    5.50    0.48
   7   3 -12    5.34    0.66
   7   3 -12    4.70    0.56
   7  -3 -12    4.38    0.41
   7  -3 -12    4.73    0.53
  -7  -3  12    4.79    0.72
   7   3 -11  125.89    4.52
  -7   3  11  126.26    5.69
   7   3 -11  120.10    4.68
  -7   3  11  124.69    4.18
   7   3 -11  126.23    4.34
  -7  -3  11  124.44    4.80
   7  -3 -11  128.53    4.43
   7  -3 -11  123.01    4.54
  -7   3  10    2.85    0.53
   7   3 -10    2.54    0.40
  -7   3  10    1.89    0.32
   7   3 -10    2.34    0.47
  -7  -3  10    2.05    0.51
   7  -3 -10    3.14    0.39
   7  -3 -10    2.39    0.30
   7   3  -9  128.29    4.63
   7   3  -9  125.51    4.27
  -7   3   9  123.52    4.16
  -7   3   9  121.86    5.60
   7  -3  -9  120.30    4.41
  -7  -3   9  128.11    4.70
   7  -3  -9  126.00    4.43
  -7   3   8   46.71    1.81
  -7   3   8   49.52    2.49
   7   3  -8   49.09    1.91
   7   3  -8   49.37    2.07
   7  -3  -8   47.96    1.87
  -7  -3   8   48.25    2.11
   7  -3  -8   49.25    1.87
   7   3  -7   12.98    0.75
  -7   3   7   12.66    0.70
  -7   3   7   12.15    0.94
  -7  -3   7   13.60    0.76
  -7  -3   7   12.72    0.86
   7  -3  -7   11.25    0.65
   7  -3  -7   11.93    0.63
  -7   3   6   77.00    2.68
  -7   3   6   71.61    3.52
   7   3  -6   75.63    2.69
   7  -3  -6   72.66    2.79
  -7  -3   6   80.11    2.89
  -7  -3   6   76.60    3.34
   7  -3  -6   78.12    2.67
  -7  -3   6   72.20    2.92
   7   3  -5    6.71    0.52
  -7   3   5    8.10    0.55
  -7   3   5    9.71    0.77
   7  -3  -5    7.47    0.39
  -7  -3   5    7.84    0.56
  -7  -3   5    6.36    0.58
  -7  -3   5    7.11    0.56
   7  -3  -5    8.12    0.74
  -7   3   4   11.30    0.90
  -7   3   4   11.93    0.68
   7   3  -4   11.93    0.67
  -7  -3   4   12.76    0.74
   7  -3  -4   10.92    0.91
  -7  -3   4   11.09    0.67
  -7  -3   4   11.16    0.75
   7  -3  -4   11.74    0.47
  -7   3   3  140.52    6.02
  -7   3   3  135.70    4.56
   7   3  -3  139.52    4.51
  -7  -3   3  134.90    4.94
  -7  -3   3  131.65    5.67
   7  -3  -3  140.20    6.04
   7   3  -2   15.87    0.82
  -7   3   2   15.60    1.06
[truncated: 462,781 more chars]
