# Supplementary material for: Crystal structure of fac-[2-(4-methyl-5-phenyl­pyridin-2-yl)phenyl-κ2 C 1,N]bis­[2-(pyridin-2-yl)phenyl-κ2 C 1,N]iridium(III)
Source: Acta Crystallogr E Crystallogr Commun. 2016 Nov 8;72(Pt 12):1768–70. doi: 10.1107/S2056989016017618 (PMC5137604; doi:10.1107/S2056989016017618)
Supplement: Supplementary file 2 [file e-72-01768-Isup2.hkl]

data_I                                                                          
_shelx_title ' S1 in P2(1)/c'                                                   
_shelx_refln_list_code          4                                               
_shelx_F_calc_maximum      418.39                                               
_exptl_crystal_F_000      1472.00                                               
_reflns_d_resolution_high  0.7684                                               
                                                                                
loop_                                                                           
 _space_group_symop_operation_xyz                                               
 'x, y, z'                                                                      
 '-x, y+1/2, -z+1/2'                                                            
 '-x, -y, -z'                                                                   
 'x, -y-1/2, z-1/2'                                                             
                                                                                
_cell_length_a    19.8293                                                       
_cell_length_b     8.6464                                                       
_cell_length_c    18.1551                                                       
_cell_angle_alpha  90.000                                                       
_cell_angle_beta  106.715                                                       
_cell_angle_gamma  90.000                                                       
                                                                                
_shelx_F_squared_multiplier     1.000                                           
                                                                                
loop_                                                                           
 _refln_index_h                                                                 
 _refln_index_k                                                                 
 _refln_index_l                                                                 
 _refln_F_squared_calc                                                          
 _refln_F_squared_meas                                                          
 _refln_F_squared_sigma                                                         
 _refln_observed_status                                                         
   2   0   0     103065.88      94677.73      2109.23 o                         
   3   0   0      43209.27      46113.97       847.22 o                         
   4   0   0      54904.36      58961.21      1080.02 o                         
   5   0   0      71955.87      75054.25      1374.34 o                         
   6   0   0       3755.63       3893.63        81.01 o                         
   7   0   0      36504.80      34689.71       591.47 o                         
   8   0   0      26108.98      26589.01       462.01 o                         
   9   0   0      28836.42      28545.38       497.34 o                         
  10   0   0      38718.25      37533.14       843.76 o                         
  11   0   0       3971.76       4101.39        97.84 o                         
  12   0   0      36611.61      35429.97      1231.60 o                         
  13   0   0       6024.70       6001.12       157.36 o                         
  14   0   0      18104.70      17901.68       459.11 o                         
  15   0   0      12153.29      12821.79       346.21 o                         
  16   0   0       5765.13       6246.67       306.11 o                         
  17   0   0      16992.75      17566.91      1041.77 o                         
  18   0   0        118.93        263.32        87.23 o                         
  19   0   0      11090.19      11281.69       465.75 o                         
  20   0   0       4137.01       4272.39       255.09 o                         
  21   0   0       6905.71       7479.98       363.71 o                         
  22   0   0      10209.84      11018.36       487.15 o                         
  23   0   0        450.01        877.19       148.12 o                         
  24   0   0       5328.41       5669.64       325.86 o                         
   1   1   0     100517.72      96576.46      1561.52 o                         
   2   1   0      12698.03      13686.24       238.28 o                         
   3   1   0       3671.62       3861.33        60.43 o                         
   4   1   0      13099.42      14340.16       239.31 o                         
   5   1   0       7352.53       7709.25       144.57 o                         
   6   1   0      26576.97      27756.28       383.19 o                         
   7   1   0       1941.94       1944.00        57.09 o                         
   8   1   0      24468.72      24377.98       342.33 o                         
   9   1   0      10993.09      10559.56       161.23 o                         
  10   1   0      11878.27      12161.10       185.56 o                         
  11   1   0      27708.37      26395.29       372.16 o                         
  12   1   0       1015.87       1268.98        42.43 o                         
  13   1   0      18281.96      17954.60       321.02 o                         
  14   1   0       8138.14       7995.01       186.57 o                         
  15   1   0       8280.77       8302.41       161.76 o                         
  16   1   0      13778.38      13892.10       337.62 o                         
  17   1   0         31.49        109.39        39.84 o                         
  18   1   0      15868.52      16070.39       548.40 o                         
  19   1   0        638.62        826.19       143.14 o                         
  20   1   0       6285.01       6456.82       232.06 o                         
  21   1   0       6512.93       6517.20       237.32 o                         
  22   1   0       1374.74       1529.71       118.55 o                         
  23   1   0       4465.42       4863.40       210.05 o                         
  24   1   0         96.79        239.69        83.05 o                         
   0   2   0      11689.58      12907.96       194.47 o                         
   1   2   0        194.38        261.85        10.80 o                         
   2   2   0       1040.43       1168.30        22.55 o                         
   3   2   0      10478.29      11535.31       155.45 o                         
   4   2   0        777.29        783.95        22.50 o                         
   5   2   0       1456.88       1612.64        35.47 o                         
   6   2   0        328.00        318.09        17.91 o                         
   7   2   0        672.02        696.59        39.87 o                         
   8   2   0       1877.83       2067.89        44.76 o                         
   9   2   0         20.90         50.12        10.62 o                         
  10   2   0       1101.64       1044.89        29.77 o                         
  11   2   0       1275.01       1398.90        36.46 o                         
  12   2   0        811.98        929.05        31.82 o                         
  13   2   0         11.01         38.71        18.42 o                         
  14   2   0       2352.63       2369.08        76.69 o                         
  15   2   0        736.12        769.27        49.46 o                         
  16   2   0          6.26         21.88        31.21 o                         
  17   2   0        499.35        535.25        49.07 o                         
  18   2   0        471.83        460.85        62.00 o                         
  19   2   0        348.56        488.82        52.12 o                         
  20   2   0        388.21        384.99        76.06 o                         
  21   2   0         63.42        128.33        66.91 o                         
  22   2   0        515.96        530.92        89.02 o                         
  23   2   0          8.87        -67.71        67.71 o                         
  24   2   0        659.41        654.52       102.39 o                         
   1   3   0       6767.17       6767.17        88.61 o                         
   2   3   0       1062.61       1156.98        25.75 o                         
   3   3   0       6067.14       6436.57        97.42 o                         
   4   3   0       9976.37       9780.62       138.40 o                         
   5   3   0        868.90        863.35        26.90 o                         
   6   3   0       8263.63       8367.89       121.93 o                         
   7   3   0        692.59        887.55        39.92 o                         
   8   3   0      10576.71      10614.53       179.71 o                         
   9   3   0       4755.12       4741.88       109.47 o                         
  10   3   0        755.03        811.56        45.55 o                         
  11   3   0       2587.41       2318.79        69.07 o                         
  12   3   0        132.12        194.52        23.75 o                         
  13   3   0       4367.11       3956.30       109.03 o                         
  14   3   0        801.83        795.74        51.55 o                         
  15   3   0        699.37        784.93        49.83 o                         
  16   3   0       4186.91       3969.61       111.35 o                         
  17   3   0        913.25       1020.92        61.44 o                         
  18   3   0       2684.41       2740.81        97.71 o                         
  19   3   0        150.73        101.81        50.60 o                         
  20   3   0       1802.09       1876.11        86.91 o                         
  21   3   0        746.90        894.15        79.91 o                         
  22   3   0        264.60        216.23        65.65 o                         
  23   3   0        967.00       1174.88       171.98 o                         
   0   4   0      36825.77      37267.79       607.99 o                         
   1   4   0       2312.48       2591.37        85.80 o                         
   2   4   0      55449.12      57252.61       651.18 o                         
   3   4   0       7483.98       6787.56       105.77 o                         
   4   4   0       3146.21       2899.88        81.49 o                         
   5   4   0      41259.12      41310.73       564.83 o                         
   6   4   0        723.95        969.75        69.08 o                         
   7   4   0      32888.37      32171.77       445.93 o                         
   8   4   0      14721.49      14713.67       345.57 o                         
   9   4   0      11568.55      11328.02       289.68 o                         
  10   4   0      26290.65      25323.61       460.95 o                         
  11   4   0       2974.60       3396.63       206.03 o                         
  12   4   0      23053.82      21840.63       600.93 o                         
  13   4   0       1570.64       1432.42        74.73 o                         
  14   4   0       9462.42       9378.21       211.13 o                         
  15   4   0      12607.12      12027.55       281.73 o                         
  16   4   0       2678.75       2758.13        93.26 o                         
  17   4   0      10262.93       9861.86       212.05 o                         
  18   4   0         78.69        117.60        44.22 o                         
  19   4   0      10973.31      11025.72       237.78 o                         
  20   4   0       3645.19       3560.52       120.87 o                         
  21   4   0       3833.33       4070.22       157.36 o                         
  22   4   0       4379.38       4600.80       274.02 o                         
  23   4   0        116.30         66.00        83.15 o                         
   1   5   0      42407.77      42394.17       534.49 o                         
   2   5   0       7990.30       7726.32       173.37 o                         
   3   5   0      21412.79      21844.14       276.13 o                         
   4   5   0      20416.84      19467.40       249.02 o                         
   5   5   0       5164.15       5220.16       147.19 o                         
   6   5   0      41096.55      41813.66       637.60 o                         
   7   5   0       2887.80       2845.54       135.06 o                         
   8   5   0      25781.68      25531.44       395.97 o                         
   9   5   0      17360.75      16909.04       279.60 o                         
  10   5   0       6654.31       6947.28       462.51 o                         
  11   5   0      28326.62      26986.01       547.08 o                         
  12   5   0          4.76        122.44        46.56 o                         
  13   5   0      22718.99      22066.79       463.23 o                         
  14   5   0       4495.39       4369.78       141.88 o                         
  15   5   0       6045.79       6058.94       238.02 o                         
  16   5   0      12618.18      12132.33       302.16 o                         
  17   5   0       2028.12       2159.03       112.83 o                         
  18   5   0      10976.78      10822.48       335.66 o                         
  19   5   0       1790.77       1613.37       156.35 o                         
  20   5   0       6691.55       7141.88       275.74 o                         
  21   5   0       4889.33       4931.69       224.91 o                         
  22   5   0       1544.16       1705.78       144.85 o                         
   0   6   0      13541.44      13470.65       274.71 o                         
   1   6   0       1213.10       1221.60        69.67 o                         
   2   6   0      13025.17      12905.38       188.24 o                         
   3   6   0       5342.24       5220.84        94.47 o                         
   4   6   0       1649.83       1485.87        57.98 o                         
   5   6   0       9831.99       9950.71       163.81 o                         
   6   6   0         16.65         23.18        23.23 o                         
   7   6   0      10503.72      10528.78       189.51 o                         
   8   6   0       3758.19       3687.36        98.26 o                         
   9   6   0       2926.30       3017.99        94.43 o                         
  10   6   0       6858.38       6579.94       164.35 o                         
  11   6   0         57.13         91.26        42.00 o                         
  12   6   0       6068.54       5891.53       209.01 o                         
  13   6   0        789.09        636.91        63.42 o                         
  14   6   0       3340.97       3365.80       126.75 o                         
  15   6   0       1938.50       1881.08        98.75 o                         
  16   6   0       2307.83       2315.68       114.84 o                         
  17   6   0       2224.43       2006.13       172.80 o                         
  18   6   0         41.31          2.78        72.75 o                         
  19   6   0       1782.28       2011.37       305.29 o                         
  20   6   0       1751.27       1979.93       404.86 o                         
   1   7   0        176.93        167.68        26.81 o                         
   2   7   0          0.65         -5.47        23.52 o                         
   3   7   0        181.84        168.19        27.71 o                         
   4   7   0          0.02         -6.29        22.84 o                         
   5   7   0         17.33        -11.88        25.94 o                         
   6   7   0        113.04         93.21        30.53 o                         
   7   7   0          5.72         -2.91        31.99 o                         
   8   7   0         74.72         58.53        34.60 o                         
   9   7   0         80.66         72.78        37.02 o                         
  10   7   0          2.54         34.74        39.66 o                         
  11   7   0        319.45        228.19        50.93 o                         
  12   7   0        199.91        194.15        49.14 o                         
  13   7   0         35.86         92.11        47.57 o                         
  14   7   0          0.91        -17.10        66.03 o                         
  15   7   0         38.75         37.83        72.12 o                         
  16   7   0         35.26         59.93        94.63 o                         
  17   7   0          5.93         49.37        87.23 o                         
  18   7   0        292.32        282.08        94.84 o                         
  19   7   0        394.27        444.16       104.56 o                         
   0   8   0       4857.90       4919.08       143.20 o                         
   1   8   0         60.69         58.43        28.22 o                         
   2   8   0        395.54        445.41        36.61 o                         
   3   8   0       5216.75       5318.60       114.29 o                         
   4   8   0        312.24        336.69        46.14 o                         
   5   8   0       7121.03       6993.99       179.67 o                         
   6   8   0         58.55         61.85        40.20 o                         
   7   8   0       5598.55       5779.21       305.12 o                         
   8   8   0       1778.47       1798.38        94.87 o                         
   9   8   0       3563.77       3557.94       153.64 o                         
  10   8   0       3289.53       3354.57       204.94 o                         
  11   8   0        357.83        435.82        88.56 o                         
  12   8   0       3295.05       3585.06       187.45 o                         
  13   8   0        377.83        626.92       104.51 o                         
  14   8   0       2153.39       2248.33       156.76 o                         
  15   8   0       1692.85       1976.78       148.34 o                         
  16   8   0        514.69        613.75       108.93 o                         
  17   8   0       2884.37       2987.58       184.12 o                         
   1   9   0      10601.58      11158.56       226.35 o                         
   2   9   0       3505.20       3758.38       181.64 o                         
   3   9   0       6055.41       6252.03       220.44 o                         
   4   9   0      12288.07      12464.01       276.69 o                         
   5   9   0        672.02        986.60       147.28 o                         
   6   9   0      12306.96      12987.97       313.68 o                         
   7   9   0       1514.99       1626.37        97.39 o                         
   8   9   0       6308.44       6281.82       250.88 o                         
   9   9   0       5315.64       5451.70       234.79 o                         
  10   9   0       1834.12       2139.78       177.74 o                         
  11   9   0       8219.62       9393.47       348.08 o                         
  12   9   0         25.96        241.87        94.41 o                         
  13   9   0       5215.73       5958.98       260.90 o                         
  14   9   0       1312.48       1245.65       133.83 o                         
   0  10   0       5621.51       5619.40       458.34 o                         
   1  10   0        207.30        247.01        62.01 o                         
   2  10   0       4401.67       4817.59       279.01 o                         
   3  10   0       3571.42       3688.68       145.89 o                         
   4  10   0       2910.45       3245.09       141.40 o                         
   5  10   0       6063.20       6282.69       254.68 o                         
   6  10   0         90.42        119.79       162.93 o                         
   7  10   0       4049.77       4090.83       206.25 o                         
   8  10   0        931.98       1006.28       148.12 o                         
   9  10   0       2486.83       2841.30       177.13 o                         
  10  10   0       5083.17       5078.21       329.97 o                         
  11  10   0        477.95        798.26       120.11 o                         
   1  11   0       1506.16       1602.68       140.74 o                         
   2  11   0        297.14        331.73        96.08 o                         
   3  11   0        793.24        844.10       114.97 o                         
   4  11   0       1278.59       1033.22       121.72 o                         
   5  11   0         53.62         69.64        90.34 o                         
 -24   1   1       2562.52       2508.85       157.09 o                         
 -23   1   1        719.45        761.64        98.83 o                         
 -22   1   1       1622.51       1734.53       127.99 o                         
 -21   1   1       4067.91       4203.18       363.71 o                         
 -20   1   1         18.09         80.74        57.38 o                         
 -19   1   1      11952.34      12004.10       446.08 o                         
 -18   1   1       1539.73       1615.36        72.48 o                         
 -17   1   1       3837.10       4006.81       112.11 o                         
 -16   1   1       3051.77       2964.16        90.05 o                         
 -15   1   1       4333.53       4199.22       100.35 o                         
 -14   1   1      19683.21      19082.81       269.51 o                         
 -13   1   1        176.64        208.25        19.52 o                         
 -12   1   1      22854.25      23076.99       315.41 o                         
 -11   1   1       2589.40       2528.22        59.53 o                         
 -10   1   1       9445.14       9367.21       138.29 o                         
  -9   1   1      12220.75      11783.36       166.33 o                         
  -8   1   1        133.66        175.33        15.50 o                         
  -7   1   1      14360.30      14910.15       193.76 o                         
  -6   1   1         54.21        105.47        12.67 o                         
  -5   1   1      10243.24      10661.78       179.18 o                         
  -4   1   1       1839.96       1893.40        53.89 o                         
  -3   1   1       1735.17       1884.55        33.25 o                         
  -2   1   1      47848.25      51437.57       648.53 o                         
  -1   1   1       3204.13       3453.96        45.03 o                         
   0   1   1      45910.30      49215.77       539.35 o                         
   1   1   1      26340.45      28001.42       407.18 o                         
   2   1   1      40281.09      43124.27       622.10 o                         
   3   1   1       2795.24       3318.73        78.09 o                         
   4   1   1      23944.39      26289.16       459.52 o                         
   5   1   1       2817.85       2781.45        49.15 o                         
   6   1   1         62.73        174.69        16.35 o                         
   7   1   1      15893.97      16468.46       236.50 o                         
   8   1   1      10453.12      10001.47       152.51 o                         
   9   1   1       2852.60       2759.20        56.78 o                         
  10   1   1      25095.28      24827.21       353.27 o                         
  11   1   1        186.51        240.75        29.69 o                         
  12   1   1      13264.86      12726.05       211.97 o                         
  13   1   1       4607.69       4355.80       125.42 o                         
  14   1   1       3133.09       3063.08        72.45 o                         
  15   1   1       7579.20       7864.97       166.08 o                         
  16   1   1       1003.56       1044.68        66.46 o                         
  17   1   1      11704.82      11666.54       365.86 o                         
  18   1   1        481.27        476.14        66.99 o                         
  19   1   1       3233.95       3312.90       211.79 o                         
  20   1   1       2628.20       3197.32       242.75 o                         
  21   1   1        827.40        952.29       149.76 o                         
  22   1   1       5152.54       5741.30       569.43 o                         
  23   1   1          7.88         85.84        74.45 o                         
  24   1   1       2235.63       2433.23       153.03 o                         
 -24   2   1        129.92        204.25        82.04 o                         
 -23   2   1       5591.77       6015.73       236.82 o                         
 -22   2   1       2369.94       2255.24       161.28 o                         
 -21   2   1       1118.41       1212.30       105.90 o                         
 -20   2   1      11623.18      12072.76       254.01 o                         
 -19   2   1        342.24        407.64        50.09 o                         
 -18   2   1      14266.16      14262.62       280.62 o                         
 -17   2   1       1605.28       1630.39        70.71 o                         
 -16   2   1       9329.08       9453.48       326.39 o                         
 -15   2   1      15522.89      14695.04       363.21 o                         
 -14   2   1       2564.04       2335.54        76.88 o                         
 -13   2   1      34252.73      34531.01       580.09 o                         
 -12   2   1       6417.91       6216.23       165.36 o                         
 -11   2   1      32425.50      31274.89       442.31 o                         
 -10   2   1      21175.70      21040.46       303.76 o                         
  -9   2   1      17464.62      18229.64       309.15 o                         
  -8   2   1      44353.63      43892.38       650.88 o                         
  -7   2   1         27.46         69.40        11.49 o                         
  -6   2   1      55381.20      57187.08       788.49 o                         
  -5   2   1       7569.21       7500.50       117.92 o                         
  -4   2   1      19951.27      20416.14       288.92 o                         
  -3   2   1      55416.98      58664.52       803.65 o                         
  -2   2   1       5634.21       6215.40        78.31 o                         
  -1   2   1      83994.47      89443.59       944.60 o                         
   0   2   1      11708.64      12696.56       174.00 o                         
   1   2   1      22290.37      22658.89       258.44 o                         
   2   2   1      37207.23      39046.14       439.18 o                         
   3   2   1       7545.61       8102.55       111.54 o                         
   4   2   1      50959.62      52113.89       763.27 o                         
   5   2   1       1238.87       1406.89        52.97 o                         
   6   2   1      40403.66      40496.61       594.11 o                         
   7   2   1       5478.75       5285.79        92.49 o                         
   8   2   1      14130.95      14403.66       199.67 o                         
   9   2   1      28865.81      27565.91       367.58 o                         
  10   2   1         47.24        135.31        22.81 o                         
  11   2   1      26931.51      25904.90       369.85 o                         
  12   2   1       2153.23       2051.26        50.94 o                         
  13   2   1      13543.11      13062.93       225.02 o                         
  14   2   1      20797.85      20210.83       332.36 o                         
  15   2   1        949.21       1048.78        55.84 o                         
  16   2   1      20373.54      19915.53       362.45 o                         
  17   2   1        834.66        908.52        57.83 o                         
  18   2   1      17930.14      18175.97       397.11 o                         
  19   2   1       6350.98       6576.75       188.10 o                         
  20   2   1       6733.98       7214.51       205.11 o                         
  21   2   1       8658.76       9038.02       293.09 o                         
  22   2   1        269.10        364.79        82.40 o                         
  23   2   1       6647.66       7162.24       261.77 o                         
 -24   3   1       5203.74       5680.15       281.42 o                         
 -23   3   1       1207.92       1384.81       122.61 o                         
 -22   3   1       4560.34       4824.40       153.45 o                         
 -21   3   1       4216.98       4278.08       139.42 o                         
 -20   3   1        173.95        168.99        47.07 o                         
 -19   3   1       8375.00       8749.55       198.35 o                         
 -18   3   1        798.94        815.99        57.15 o                         
 -17   3   1      11727.68      11420.78       232.86 o                         
 -16   3   1       3483.08       3431.65       140.22 o                         
 -15   3   1       3273.97       3185.57        95.39 o                         
 -14   3   1      24821.37      23894.31       419.65 o                         
 -13   3   1         67.50         76.81        27.91 o                         
 -12   3   1      22005.71      21086.17       431.56 o                         
 -11   3   1       4731.31       4472.20       132.05 o                         
 -10   3   1      14381.57      13848.20       244.03 o                         
  -9   3   1      11927.67      11396.50       204.61 o                         
  -8   3   1      12306.15      13343.79       225.83 o                         
  -7   3   1      32896.95      31922.38       453.09 o                         
  -6   3   1       1136.24       1059.67        43.40 o                         
  -5   3   1      12032.39      11329.55       158.36 o                         
  -4   3   1      20573.57      20519.24       273.44 o                         
  -3   3   1      11820.14      12095.07       148.28 o                         
  -2   3   1      40688.21      41895.05       495.82 o                         
  -1   3   1       1458.71       1624.01        46.69 o                         
   0   3   1      34470.52      35858.21       414.45 o                         
   1   3   1      12520.78      13009.37       180.38 o                         
   2   3   1      14236.94      14109.36       179.89 o                         
   3   3   1      38501.96      40299.18       557.87 o                         
   4   3   1       4654.60       4817.59        80.60 o                         
   5   3   1      24579.02      24052.80       315.74 o                         
   6   3   1       7937.39       8143.26       133.42 o                         
   7   3   1      16427.46      16157.33       242.09 o                         
   8   3   1      19802.11      19203.53       278.75 o                         
   9   3   1       2713.46       2464.83        75.49 o                         
  10   3   1      24020.51      23321.95       372.36 o                         
  11   3   1        575.33        581.43        32.45 o                         
  12   3   1      26761.42      26824.85       523.41 o                         
  13   3   1       1359.48       1382.43        59.19 o                         
  14   3   1       6694.16       6689.47       166.91 o                         
  15   3   1      13873.05      13402.87       259.22 o                         
  16   3   1         55.02         54.40        34.80 o                         
  17   3   1      10334.77      10345.74       260.82 o                         
  18   3   1       1191.95       1207.94        67.96 o                         
  19   3   1       7845.61       7979.17       187.28 o                         
  20   3   1       5465.51       5786.43       342.12 o                         
  21   3   1       1802.89       1812.92       105.44 o                         
  22   3   1       7010.73       7584.76       279.27 o                         
  23   3   1        106.87        108.62       120.14 o                         
 -23   4   1        552.31        598.49       104.15 o                         
 -22   4   1        577.45        577.99        68.65 o                         
 -21   4   1        584.05        567.73       100.01 o                         
 -20   4   1       1705.38       1828.84        98.82 o                         
 -19   4   1        107.93         40.83        41.05 o                         
 -18   4   1       1308.63       1350.09        72.40 o                         
 -17   4   1         75.74         97.87        39.45 o                         
 -16   4   1       1161.62       1193.18        63.83 o                         
 -15   4   1       2319.90       2261.97        84.09 o                         
 -14   4   1        127.63         70.34        39.00 o                         
 -13   4   1       7315.67       7362.80       334.69 o                         
 -12   4   1        694.71        747.58        65.65 o                         
 -11   4   1       3576.25       3416.27        86.85 o                         
 -10   4   1       1878.22       1800.76        62.73 o                         
  -9   4   1       6154.67       6351.64       119.69 o                         
  -8   4   1       6975.96       6969.62       128.90 o                         
  -7   4   1        270.29        349.52        23.38 o                         
  -6   4   1       8072.84       8243.92       130.94 o                         
  -5   4   1       2103.39       2161.27        46.70 o                         
  -4   4   1       5252.03       5552.30        83.67 o                         
  -3   4   1       4258.15       3989.59        62.89 o                         
  -2   4   1       1056.98        996.30        29.62 o                         
  -1   4   1       7710.32       8275.06       110.69 o                         
   0   4   1       3302.42       3252.10        54.18 o                         
   1   4   1       7820.32       8087.25       108.54 o                         
   2   4   1       2762.55       2949.07        65.32 o                         
   3   4   1      12142.99      13252.01       174.99 o                         
   4   4   1       3666.88       3376.24        68.86 o                         
   5   4   1       2033.88       2227.94        50.11 o                         
   6   4   1       3294.41       3161.41        63.60 o                         
   7   4   1       1281.58       1225.71        42.44 o                         
   8   4   1       1004.27        927.21        37.20 o                         
   9   4   1       4829.31       4909.49       103.50 o                         
  10   4   1        213.63        296.33        31.76 o                         
  11   4   1       7183.83       7345.64       201.14 o                         
  12   4   1        233.56        202.89        39.68 o                         
  13   4   1       5388.75       5255.39       127.56 o                         
  14   4   1        673.91        703.67        49.46 o                         
  15   4   1       1351.26       1396.15        82.51 o                         
  16   4   1       4071.19       3877.61       114.49 o                         
  17   4   1        938.22        892.84        60.19 o                         
  18   4   1       1273.99       1479.21        77.37 o                         
  19   4   1        497.27        515.15        68.96 o                         
  20   4   1        530.32        793.11       103.55 o                         
  21   4   1       1100.61       1156.64       118.08 o                         
  22   4   1         32.13        -13.82        78.03 o                         
 -22   5   1        323.09        343.14        94.71 o                         
 -21   5   1         61.41         83.35        79.82 o                         
 -20   5   1          3.30        -47.73        47.73 o                         
 -19   5   1        821.88        845.13        66.62 o                         
 -18   5   1        140.26        170.79        47.23 o                         
 -17   5   1        985.39        978.20        64.47 o                         
 -16   5   1        101.27        136.18        40.39 o                         
 -15   5   1        109.93         83.34        79.77 o                         
 -14   5   1        202.72        153.96        44.46 o                         
 -13   5   1         27.65         -4.04        36.88 o                         
 -12   5   1        143.46        108.94        34.56 o                         
 -11   5   1        662.79        684.52        51.55 o                         
 -10   5   1         13.34          7.86        25.24 o                         
  -9   5   1       1713.87       1774.41        56.11 o                         
  -8   5   1        115.46        109.43        23.61 o                         
  -7   5   1       4459.84       4577.06        87.21 o                         
  -6   5   1        349.66        382.52        25.02 o                         
  -5   5   1       1261.15       1299.00        39.91 o                         
  -4   5   1        401.52        377.18        22.74 o                         
  -3   5   1         83.99         47.42        15.57 o                         
  -2   5   1       2133.64       2083.91        46.85 o                         
  -1   5   1        264.78        256.86        20.92 o                         
   0   5   1       4247.03       4285.32        80.09 o                         
   1   5   1         90.34         97.10        17.81 o                         
   2   5   1       1558.91       1453.75        41.12 o                         
   3   5   1       2042.09       2025.42        46.00 o                         
   4   5   1       1125.77       1265.16        39.43 o                         
   5   5   1       3755.77       3712.57        83.08 o                         
   6   5   1        283.64        324.18        24.45 o                         
   7   5   1       2550.39       2573.09        61.36 o                         
   8   5   1         42.23         48.88        19.46 o                         
   9   5   1        583.37        547.84        37.67 o                         
  10   5   1        823.23        878.74        50.44 o                         
  11   5   1          4.82         31.84        34.57 o                         
  12   5   1       1166.19       1161.04        88.65 o                         
  13   5   1        566.42        536.96        57.69 o                         
  14   5   1         80.19         91.15        35.49 o                         
  15   5   1        964.18       1078.53        62.25 o                         
  16   5   1        275.50        249.03        44.19 o                         
  17   5   1        326.03        343.21        82.71 o                         
  18   5   1         66.75         96.64        75.52 o                         
  19   5   1        292.75        226.29       116.85 o                         
  20   5   1        447.20        343.96        94.26 o                         
  21   5   1         14.46         43.72        81.30 o                         
 -21   6   1        837.54        964.77       193.38 o                         
 -20   6   1       4974.98       4806.93       227.40 o                         
 -19   6   1         10.94         28.04       119.32 o                         
 -18   6   1       8328.20       8272.60       234.32 o                         
 -17   6   1       2232.23       2424.38        97.21 o                         
 -16   6   1       4863.03       4951.46       162.38 o                         
 -15   6   1       4421.31       4415.79       150.40 o                         
 -14   6   1       1265.31       1202.63       108.13 o                         
 -13   6   1       8740.29       8402.24       220.20 o                         
 -12   6   1        410.43        579.90        66.21 o                         
 -11   6   1       6187.97       6134.77       157.89 o                         
 -10   6   1       6379.88       6074.82       154.37 o                         
  -9   6   1       2388.73       2203.12        76.77 o                         
  -8   6   1      13491.38      13402.29       266.92 o                         
  -7   6   1          0.46         68.31        27.60 o                         
  -6   6   1      17827.03      18082.49       268.10 o                         
  -5   6   1       6066.71       5887.34       124.60 o                         
  -4   6   1       8273.44       7760.05       125.75 o                         
  -3   6   1      14031.10      13722.65       196.77 o                         
  -2   6   1        323.62        453.87        55.56 o                         
  -1   6   1      25610.01      25283.13       335.10 o                         
   0   6   1       2455.13       2631.34        84.03 o                         
   1   6   1       9397.90       9403.67       144.91 o                         
   2   6   1      11474.69      10942.28       163.47 o                         
   3   6   1       3750.72       3448.53       114.91 o                         
   4   6   1      19762.93      19956.08       272.74 o                         
   5   6   1        183.60        252.51        30.19 o                         
   6   6   1      18604.17      18642.72       276.10 o                         
   7   6   1       5688.95       5563.44       126.71 o                         
   8   6   1       3727.91       3854.69       124.33 o                         
   9   6   1      10128.91       9755.60       213.44 o                         
  10   6   1        467.99        466.92        50.76 o                         
  11   6   1      13218.02      12508.70       289.71 o                         
  12   6   1       1062.91       1032.16        69.22 o                         
  13   6   1       7358.14       7021.32       193.07 o                         
  14   6   1       2514.94       2590.13       236.17 o                         
  15   6   1       3188.01       3141.10       165.68 o                         
  16   6   1       4237.59       4251.70       198.11 o                         
  17   6   1        737.86        751.23       101.06 o                         
  18   6   1       3559.09       3544.01       214.77 o                         
  19   6   1       1187.94       1410.04       144.83 o                         
  20   6   1       1975.15       2001.51       210.66 o                         
 -19   7   1       6291.21       6268.18       264.59 o                         
 -18   7   1        408.82        407.36        97.73 o                         
 -17   7   1       5251.39       5144.93       227.87 o                         
 -16   7   1       5553.31       5233.24       406.50 o                         
 -15   7   1       1508.31       1519.03        93.30 o                         
 -14   7   1       8152.35       8379.14       250.07 o                         
 -13   7   1          0.10          4.40        47.84 o                         
 -12   7   1      10867.29      10922.80       271.01 o                         
 -11   7   1       2192.99       2293.10        95.22 o                         
 -10   7   1       4060.79       4174.11       128.06 o                         
  -9   7   1      13100.31      13210.18       280.07 o                         
  -8   7   1        562.29        665.44        59.80 o                         
  -7   7   1      21324.52      20755.40       423.05 o                         
  -6   7   1        539.18        810.11        99.77 o                         
  -5   7   1      19045.09      18829.43       265.58 o                         
  -4   7   1      10138.88       9992.66       226.54 o                         
  -3   7   1       7450.25       7426.64       126.97 o                         
  -2   7   1      17709.06      17753.96       251.53 o                         
  -1   7   1          5.02         61.86        24.69 o                         
   0   7   1      10378.85      10085.87       159.48 o                         
   1   7   1       9283.92       9139.50       241.64 o                         
   2   7   1      14676.83      14222.98       231.01 o                         
   3   7   1      14797.94      14839.54       217.30 o                         
   4   7   1       1236.72       1400.14        74.72 o                         
   5   7   1      21747.52      21837.23       324.48 o                         
   6   7   1       2487.98       2527.97       143.15 o                         
   7   7   1      17122.51      17411.40       443.46 o                         
   8   7   1      10990.44      10749.41       235.41 o                         
   9   7   1       1293.36       1506.71       133.63 o                         
  10   7   1      13735.70      13909.50       320.69 o                         
  11   7   1         90.13        235.37        71.93 o                         
  12   7   1       9398.26       9417.35       316.65 o                         
  13   7   1       3658.20       3463.30       178.98 o                         
  14   7   1       3494.70       3120.21       170.64 o                         
  15   7   1       6189.34       6036.96       251.16 o                         
  16   7   1        237.55        321.33       162.93 o                         
  17   7   1       7841.58       7574.35       293.63 o                         
  18   7   1        848.39       1099.60       126.45 o                         
 -17   8   1        720.91        811.60       117.15 o                         
 -16   8   1       2444.59       2547.62       214.77 o                         
 -15   8   1       4480.60       4236.98       241.10 o                         
 -14   8   1        245.03        320.99        91.29 o                         
 -13   8   1       5353.59       5650.66       238.02 o                         
 -12   8   1        270.23        320.78        61.59 o                         
 -11   8   1       4489.92       4571.39       156.70 o                         
 -10   8   1       3362.75       3708.51       140.69 o                         
  -9   8   1       1405.03       1352.38        86.06 o                         
  -8   8   1       8003.74       7985.84       214.94 o                         
  -7   8   1        192.10        292.56        53.52 o                         
  -6   8   1       6137.77       6150.81       185.21 o                         
  -5   8   1       1240.41       1326.87        80.04 o                         
  -4   8   1       4733.31       4707.59       109.09 o                         
  -3   8   1       3783.08       3692.87        92.00 o                         
  -2   8   1         30.47         -8.51        27.98 o                         
  -1   8   1       1739.81       1693.75        62.68 o                         
   0   8   1        873.22        949.13        46.77 o                         
   1   8   1       4484.78       4452.37        95.86 o                         
   2   8   1       3390.11       3530.89        84.59 o                         
   3   8   1       3668.86       3720.50       112.38 o                         
   4   8   1       6142.22       6275.01       127.75 o                         
   5   8   1        196.28        267.15        44.18 o                         
   6   8   1       7152.18       7335.12       183.76 o                         
   7   8   1       1823.97       1763.13        84.21 o                         
   8   8   1       2822.68       2790.88       167.87 o                         
   9   8   1       4198.61       4203.93       195.42 o                         
  10   8   1        142.01        194.25        77.89 o                         
  11   8   1       5801.05       6020.85       245.66 o                         
  12   8   1        764.01        898.16       277.31 o                         
  13   8   1       3937.12       3832.04       198.83 o                         
  14   8   1       2495.77       2771.71       250.98 o                         
  15   8   1        980.63        904.60       119.96 o                         
  16   8   1       4366.36       4120.12       478.92 o                         
  17   8   1         69.34         40.51        92.47 o                         
 -15   9   1         65.94         40.95        87.72 o                         
 -14   9   1        276.94        283.66       103.68 o                         
 -13   9   1          7.25         -5.43        80.25 o                         
 -12   9   1        519.21        307.92        96.29 o                         
 -11   9   1          2.72         18.03        77.33 o                         
 -10   9   1        619.99        603.11       104.68 o                         
  -9   9   1         79.50         56.11        55.35 o                         
  -8   9   1        906.93        843.46        79.27 o                         
  -7   9   1        116.35         67.04        51.63 o                         
  -6   9   1          4.09         -1.93        47.17 o                         
  -5   9   1        559.91        586.47        55.10 o                         
  -4   9   1       1194.55       1281.69        71.14 o                         
  -3   9   1       1102.33       1116.92        68.08 o                         
  -2   9   1       1296.59       1300.08        68.69 o                         
  -1   9   1         16.21        -12.69        39.57 o                         
   0   9   1        798.47        724.03        54.90 o                         
   1   9   1          5.94        -38.13        38.13 o                         
   2   9   1       1014.66       1002.13        71.25 o                         
   3   9   1        378.94        449.25        57.79 o                         
   4   9   1        276.61        307.02        54.20 o                         
   5   9   1        503.78        518.71        60.33 o                         
   6   9   1         71.45         66.71        70.58 o                         
   7   9   1         12.13         26.96        68.80 o                         
   8   9   1         92.84        145.07        80.25 o                         
   9   9   1         67.90        154.02        77.46 o                         
  10   9   1        342.01        470.31       106.15 o                         
  11   9   1        771.01        658.82       109.89 o                         
  12   9   1        161.85        175.00        95.23 o                         
  13   9   1        138.38        157.62        96.06 o                         
  14   9   1         39.12        -16.80        90.68 o                         
 -11  10   1        324.12        395.04       103.76 o                         
 -10  10   1        576.35        610.16       110.77 o                         
  -9  10   1        202.04        263.46        98.45 o                         
  -8  10   1       1288.12       1411.62       133.18 o                         
  -7  10   1         83.97        -58.62        74.26 o                         
  -6  10   1       2321.63       2613.91       125.92 o                         
  -5  10   1        205.03        154.20        64.16 o                         
  -4  10   1        477.72        431.80        71.88 o                         
  -3  10   1       1095.83       1173.76       133.36 o                         
  -2  10   1        209.36        206.36        61.75 o                         
  -1  10   1       1646.32       1839.76       102.61 o                         
   0  10   1          7.84         26.58        48.52 o                         
   1  10   1       2035.84       2184.34       111.12 o                         
   2  10   1        841.81        755.86        76.14 o                         
   3  10   1        173.20        157.07        96.28 o                         
   4  10   1       1689.41       1967.81       207.37 o                         
   5  10   1          0.10        -75.92        75.92 o                         
   6  10   1       1439.27       1653.70       183.50 o                         
   7  10   1        884.81        754.86       114.53 o                         
   8  10   1        194.05        170.35        88.45 o                         
   9  10   1        928.44       1127.80       132.15 o                         
  10  10   1        153.93        290.40       102.75 o                         
  -5  11   1       3541.22       4078.50       214.50 o                         
  -4  11   1       3049.62       3500.56       329.15 o                         
  -3  11   1       1146.74       1206.90       156.85 o                         
  -2  11   1       4124.68       4500.36       169.20 o                         
  -1  11   1         10.64         20.42        63.99 o                         
   0  11   1       4479.30       4642.69       284.72 o                         
   1  11   1       1390.02       1476.94       132.60 o                         
   2  11   1       1975.50       2309.81       330.80 o                         
   3  11   1       4588.82       5282.75       896.94 o                         
   4  11   1        265.90        335.74       131.66 o                         
 -25   0   2        497.09        635.26       151.41 o                         
 -24   0   2       5213.46       5625.21       332.44 o                         
 -23   0   2       5967.74       6290.10       342.32 o                         
 -22   0   2       1152.36       1751.09       179.39 o                         
 -21   0   2      16458.84      16472.41       646.78 o                         
 -20   0   2        120.74        131.66        85.58 o                         
 -19   0   2      14020.34      13827.68       549.68 o                         
 -18   0   2       7518.15       7170.58       334.09 o                         
 -17   0   2       8672.01       7774.57       345.61 o                         
 -16   0   2      14931.42      14831.61       478.68 o                         
 -15   0   2       5043.40       5294.88       143.24 o                         
 -14   0   2      51714.03      50781.92       879.05 o                         
 -13   0   2       7810.87       7365.16       156.13 o                         
 -12   0   2      31698.21      31529.63       553.63 o                         
 -11   0   2      21472.18      21746.31       388.72 o                         
 -10   0   2      19602.82      20775.13       370.75 o                         
  -9   0   2      37547.84      37379.41       641.95 o                         
  -8   0   2       1232.63       1386.11        46.80 o                         
  -7   0   2      38182.63      39173.49       634.88 o                         
  -6   0   2      12434.45      12610.41       206.03 o                         
  -5   0   2      39439.53      42171.48       654.53 o                         
  -4   0   2      36998.62      40265.62      1070.03 o                         
  -3   0   2       1195.52       1472.50        54.76 o                         
  -2   0   2     133574.98     120084.20      2395.07 o                         
  -1   0   2       9211.75      10291.36       239.70 o                         
   0   0   2      99813.00      95553.30      3689.80 o                         
   1   0   2      65253.09      66151.85      1863.00 o                         
   2   0   2        281.64        351.69        32.09 o                         
   3   0   2     175051.31     161438.36      3660.77 o                         
   4   0   2       5199.82       5635.52       202.43 o                         
   5   0   2      63521.03      67482.08      1538.65 o                         
   6   0   2      25011.42      25295.24       594.20 o                         
   7   0   2       5740.19       5840.71       271.55 o                         
   8   0   2     123581.44     130216.70      2958.87 o                         
   9   0   2        905.56        965.98        56.43 o                         
  10   0   2      21453.07      20172.12       495.16 o                         
  11   0   2       6371.15       6570.75       191.97 o                         
  12   0   2      26115.31      26520.79       645.16 o                         
  13   0   2      15935.17      15148.70       599.83 o                         
  14   0   2       2286.77       2212.02        86.68 o                         
  15   0   2      24736.76      25253.56       950.43 o                         
  16   0   2         12.06         73.12        41.85 o                         
  17   0   2      12878.77      13408.64       792.43 o                         
  18   0   2       7450.39       7173.87       334.09 o                         
  19   0   2       5331.61       5391.51       286.36 o                         
  20   0   2      11448.99      12257.62       510.19 o                         
  21   0   2        309.99        543.10       121.79 o                         
  22   0   2      10826.51      11350.81       495.37 o                         
  23   0   2        845.48        972.64       154.70 o                         
 -25   1   2       4959.73       4501.15       297.88 o                         
 -24   1   2       1510.77       1648.11       130.32 o                         
 -23   1   2       5134.82       4988.73       213.48 o                         
 -22   1   2       3700.16       3685.04       347.26 o                         
 -21   1   2       1249.98       1286.78       132.48 o                         
 -20   1   2       8411.22       8356.86       274.64 o                         
 -19   1   2        220.01        223.61        49.65 o                         
 -18   1   2       5760.78       5743.08       143.14 o                         
 -17   1   2       5216.62       5449.07       192.41 o                         
 -16   1   2       7919.04       7968.27       171.33 o                         
 -15   1   2      24119.38      23803.77       386.46 o                         
 -14   1   2         12.48         80.21        40.14 o                         
 -13   1   2      24328.85      24298.27       332.60 o                         
 -12   1   2      11007.96      11397.50       167.01 o                         
 -11   1   2      21758.30      22418.20       304.27 o                         
 -10   1   2      24569.81      24400.96       313.60 o                         
  -9   1   2        302.85        354.60        16.86 o                         
  -8   1   2      31789.02      32656.08       528.73 o                         
  -7   1   2       1372.68       1305.60        30.07 o                         
  -6   1   2      13921.74      14346.75       213.14 o                         
  -5   1   2      17504.62      18255.00       262.92 o                         
  -4   1   2      12597.09      14274.58       254.34 o                         
  -3   1   2      42871.81      46082.54       758.49 o                         
  -2   1   2        760.13        818.90        21.93 o                         
  -1   1   2      52658.08      58317.05       855.34 o                         
   0   1   2      26475.16      29581.32       384.52 o                         
   1   1   2      24982.85      26766.82       425.25 o                         
   2   1   2      80395.07      82104.92      2783.79 o                         
   3   1   2       1995.19       2260.92        40.98 o                         
   4   1   2      62865.07      67425.46       961.62 o                         
   5   1   2       7328.30       7294.29       116.80 o                         
   6   1   2      53283.84      55436.77       797.24 o                         
   7   1   2      32949.45      33867.81       496.15 o                         
   8   1   2       6318.89       6116.97       107.24 o                         
   9   1   2      21022.29      19461.16       280.42 o                         
  10   1   2        327.10        468.81        24.86 o                         
  11   1   2      15096.84      14026.62       235.92 o                         
  12   1   2       8021.08       7626.84       144.31 o                         
  13   1   2      10238.36      10162.65       199.00 o                         
  14   1   2      15869.74      15761.55       290.85 o                         
  15   1   2        407.42        478.50        58.20 o                         
  16   1   2      14306.51      14273.01       456.80 o                         
  17   1   2       1215.20       1351.16        75.05 o                         
  18   1   2       5890.18       6344.41       298.69 o                         
  19   1   2       6953.27       7306.99       238.52 o                         
  20   1   2       1298.56       1600.95       114.41 o                         
  21   1   2       8497.49       9110.11       343.96 o                         
  22   1   2         41.08        205.27        76.70 o                         
  23   1   2       3623.50       3919.84       188.43 o                         
 -24   2   2        497.24        693.31       109.44 o                         
 -23   2   2         80.80         46.52        96.28 o                         
 -22   2   2        901.29        901.18        87.50 o                         
 -21   2   2        417.83        414.55        68.32 o                         
 -20   2   2          0.12        -38.05        38.05 o                         
 -19   2   2         22.92        -35.45        35.45 o                         
 -18   2   2          7.11         39.88        36.58 o                         
 -17   2   2        136.28        142.66        35.81 o                         
 -16   2   2       5559.08       5507.57       134.02 o                         
 -15   2   2         16.97         17.31        29.41 o                         
 -14   2   2        370.34        384.41        37.03 o                         
 -13   2   2       1018.66        995.96        45.86 o                         
 -12   2   2        933.39        930.66        49.95 o                         
 -11   2   2       1179.40       1168.48        47.39 o                         
 -10   2   2         13.57         -1.50        17.18 o                         
  -9   2   2       2058.89       2171.20        60.10 o                         
  -8   2   2        144.09        130.33        18.96 o                         
  -7   2   2        560.79        653.26        29.51 o                         
  -6   2   2        135.48        146.49        20.24 o                         
  -5   2   2       1629.04       1709.82        39.58 o                         
  -4   2   2        156.32        270.83        28.87 o                         
  -3   2   2       3029.43       3353.61        49.15 o                         
  -2   2   2        229.26        276.31        18.15 o                         
  -1   2   2      33056.25      36053.81       398.99 o                         
   0   2   2      37370.65      39496.81       466.08 o                         
   1   2   2       2840.66       2905.65        43.06 o                         
   2   2   2        703.94        766.85        18.61 o                         
   3   2   2       1783.19       2038.91        41.82 o                         
   4   2   2        504.70        544.20        19.40 o                         
   5   2   2      10199.13      10843.54       166.22 o                         
   6   2   2       8194.43       8532.29       135.67 o                         
   7   2   2        713.00        691.36        23.41 o                         
   8   2   2       2604.54       2846.34        54.30 o                         
   9   2   2        804.91        795.22        27.33 o                         
  10   2   2        554.72        556.87        25.31 o                         
  11   2   2        857.93        909.10        33.05 o                         
  12   2   2       1621.42       1732.49        76.96 o                         
  13   2   2       1747.25       1842.76        51.24 o                         
  14   2   2         54.72         87.41        25.02 o                         
  15   2   2       1511.61       1534.52        66.80 o                         
  16   2   2       1025.18       1111.39        69.27 o                         
  17   2   2        416.00        456.47        61.93 o                         
  18   2   2       1271.74       1292.76        81.34 o                         
  19   2   2         63.24        126.98        53.52 o                         
  20   2   2       1254.39       1311.90        87.56 o                         
  21   2   2        115.44         38.84        65.68 o                         
  22   2   2        625.51        711.83        97.47 o                         
  23   2   2         19.54         90.52       108.62 o                         
 -24   3   2        110.94        139.40        70.20 o                         
 -23   3   2        791.34        746.29        82.33 o                         
 -22   3   2       1540.59       1615.54        87.12 o                         
 -21   3   2          8.00          0.31        44.60 o                         
 -20   3   2       1642.99       1620.96        81.85 o                         
 -19   3   2       1229.09       1297.23        71.18 o                         
 -18   3   2       2330.44       2304.72        89.24 o                         
 -17   3   2       3327.01       2965.87        96.57 o                         
 -16   3   2        496.82        478.87        49.87 o                         
 -15   3   2       1953.30       1950.43        73.42 o                         
 -14   3   2        278.60        297.38        40.15 o                         
 -13   3   2       8310.74       7532.94       186.49 o                         
 -12   3   2        213.00        181.29        32.52 o                         
 -11   3   2       2064.02       2105.17        72.21 o                         
 -10   3   2       3560.70       3329.13        91.31 o                         
  -9   3   2       1342.51       1354.04        54.76 o                         
  -8   3   2       8540.15       8402.21       135.71 o                         
  -7   3   2       1928.73       2476.85        52.97 o                         
  -6   3   2       3517.05       2930.74        58.94 o                         
  -5   3   2       8520.11       8742.70       125.24 o                         
  -4   3   2       3734.86       3985.09        60.39 o                         
  -3   3   2       8875.24       8695.73       110.61 o                         
  -2   3   2        100.53        105.92        10.47 o                         
  -1   3   2      16284.91      16725.34       188.75 o                         
   0   3   2       5252.41       5587.18        80.71 o                         
   1   3   2         70.90        109.58        10.06 o                         
   2   3   2       3678.03       3653.91        59.16 o                         
   3   3   2         62.86         54.54         9.75 o                         
   4   3   2      17484.19      17870.12       233.37 o                         
   5   3   2       1261.55       1289.46        37.01 o                         
   6   3   2      15966.38      16555.58       275.29 o                         
   7   3   2       3171.80       3156.42        66.85 o                         
   8   3   2       4115.48       4473.31        89.50 o                         
   9   3   2       8809.11       8498.45       147.28 o                         
  10   3   2         14.22         43.22        15.06 o                         
  11   3   2       3750.38       3885.85        77.11 o                         
  12   3   2       4420.14       4289.17        98.38 o                         
  13   3   2        384.97        428.22        32.89 o                         
  14   3   2       8564.51       8389.38       178.56 o                         
  15   3   2         27.02         22.47        32.61 o                         
  16   3   2       2556.89       2537.01        94.07 o                         
  17   3   2        141.63        211.05        48.93 o                         
  18   3   2       3240.12       3196.64       120.44 o                         
  19   3   2       2507.14       2430.91       115.10 o                         
  20   3   2        167.90        129.73        92.16 o                         
  21   3   2       2440.89       2576.38       159.32 o                         
  22   3   2          3.90         21.27        76.16 o                         
  23   3   2        905.93        890.36       156.35 o                         
 -23   4   2       2425.07       2604.02       119.49 o                         
 -22   4   2       1527.72       1495.76        87.28 o                         
 -21   4   2       8651.57       8664.64       206.49 o                         
 -20   4   2         37.03        -23.11        43.15 o                         
 -19   4   2       9042.31       8949.59       202.89 o                         
 -18   4   2       3503.86       3493.32       111.67 o                         
 -17   4   2       4685.96       4518.68       125.73 o                         
 -16   4   2      15924.57      15455.10       317.12 o                         
 -15   4   2       1008.08        932.22        56.52 o                         
 -14   4   2      13651.69      12918.88       292.87 o                         
 -13   4   2       3152.33       3041.30        98.27 o                         
 -12   4   2      16447.58      15644.79       308.51 o                         
 -11   4   2       8505.08       8024.60       225.67 o                         
 -10   4   2       3087.56       2884.87        76.49 o                         
  -9   4   2      27233.03      26425.31       450.38 o                         
  -8   4   2        379.56        559.45        36.80 o                         
  -7   4   2      47491.55      47231.89       640.22 o                         
  -6   4   2      13730.42      13327.57       184.22 o                         
  -5   4   2       8233.19       7246.76       114.22 o                         
  -4   4   2      30940.91      30929.78       373.91 o                         
  -3   4   2         54.55        178.43        22.22 o                         
  -2   4   2      33579.49      33239.53       386.30 o                         
  -1   4   2      10969.70      11500.60       178.02 o                         
   0   4   2      22581.66      22768.27       270.86 o                         
   1   4   2      27333.27      27375.57       322.18 o                         
   2   4   2       2953.45       2732.07        59.52 o                         
   3   4   2      36106.05      35357.52       487.59 o                         
   4   4   2       2606.99       3025.83        87.58 o                         
   5   4   2      44974.07      45611.84       654.99 o                         
   6   4   2       7004.85       6685.50       172.36 o                         
   7   4   2       8010.47       7669.88       119.83 o                         
   8   4   2      22152.24      21529.05       315.84 o                         
   9   4   2        478.56        572.54        32.75 o                         
  10   4   2      30027.14      29267.70       526.91 o                         
  11   4   2        744.11        736.02        38.98 o                         
  12   4   2       5623.83       5593.86       129.59 o                         
  13   4   2      25766.68      25018.08       509.77 o                         
  14   4   2       3797.82       3894.68       108.07 o                         
  15   4   2       9053.73       8963.37       192.19 o                         
  16   4   2        289.35        252.77        43.63 o                         
  17   4   2       8476.22       8475.73       416.21 o                         
  18   4   2       3632.06       4049.14       186.75 o                         
  19   4   2       3878.68       4054.12       193.17 o                         
  20   4   2       7564.14       8183.68       408.15 o                         
  21   4   2         29.63         46.90        80.30 o                         
  22   4   2       6456.81       7004.47       275.18 o                         
 -22   5   2       5982.71       6230.75       237.77 o                         
 -21   5   2       1337.56       1381.18       105.12 o                         
 -20   5   2       8600.24       8596.28       204.25 o                         
 -19   5   2       1147.86       1278.70        83.62 o                         
 -18   5   2       9722.69       9891.77       218.73 o                         
 -17   5   2       9325.00       8901.73       200.57 o                         
 -16   5   2       3526.37       3198.61       124.09 o                         
 -15   5   2      12987.57      12305.20       296.40 o                         
 -14   5   2        348.96        393.97        52.38 o                         
 -13   5   2      17883.81      16779.45       336.28 o                         
 -12   5   2       6840.18       6690.53       162.77 o                         
 -11   5   2       5907.85       5635.14       143.90 o                         
 -10   5   2      19295.24      18216.86       321.47 o                         
  -9   5   2       1628.04       1510.13        92.64 o                         
  -8   5   2      49249.89      49569.89       740.00 o                         
  -7   5   2       4467.56       4617.52       127.05 o                         
  -6   5   2      25617.75      24793.90       309.88 o                         
  -5   5   2      25917.98      26413.30       346.38 o                         
  -4   5   2       6259.55       6216.81       114.14 o                         
  -3   5   2      37675.85      36334.84       442.33 o                         
  -2   5   2       1495.22       1830.96        97.33 o                         
  -1   5   2      26728.30      26311.02       341.46 o                         
   0   5   2      12358.94      12245.34       173.40 o                         
   1   5   2      18944.16      18499.85       248.13 o                         
   2   5   2      25748.35      25266.68       329.45 o                         
   3   5   2       2443.51       2788.35       113.25 o                         
   4   5   2      39268.59      38888.12       539.13 o                         
   5   5   2       1947.07       1899.73       102.75 o                         
   6   5   2      21151.98      20505.98       316.34 o                         
   7   5   2      15293.95      14987.55       238.00 o                         
   8   5   2       3893.37       4003.44       122.18 o                         
   9   5   2      27011.20      26719.05       489.30 o                         
  10   5   2        427.11        533.20        43.19 o                         
  11   5   2      21564.94      21025.58       438.98 o                         
  12   5   2       8664.90       8208.89       244.15 o                         
  13   5   2       9833.73       9990.48       206.38 o                         
  14   5   2      18110.50      17819.65       332.03 o                         
  15   5   2        954.16        949.04       141.54 o                         
  16   5   2      10376.12      10109.18       330.20 o                         
  17   5   2       1595.81       1622.71       126.23 o                         
  18   5   2       4504.10       4770.81       211.79 o                         
  19   5   2       5658.20       5479.92       259.21 o                         
  20   5   2        607.60        703.33       106.99 o                         
  21   5   2       7180.60       7441.51       593.30 o                         
 -21   6   2       1899.92       2227.90       160.54 o                         
 -20   6   2         55.33         82.85        81.00 o                         
 -19   6   2       2140.01       2109.68        94.67 o                         
 -18   6   2       2223.20       2180.84        95.28 o                         
 -17   6   2       2562.43       2441.88       116.02 o                         
 -16   6   2       4549.06       4331.87       151.34 o                         
 -15   6   2        102.22        186.38        51.02 o                         
 -14   6   2       5149.92       4978.55       159.20 o                         
 -13   6   2        113.88        134.39        41.09 o                         
 -12   6   2       3487.66       3377.41       130.89 o                         
 -11   6   2       3348.31       3208.75       133.88 o                         
 -10   6   2       2173.22       2097.35       121.57 o                         
  -9   6   2       5091.53       4895.65       120.85 o                         
  -8   6   2          9.39         32.56        29.98 o                         
  -7   6   2      11947.30      11976.17       228.77 o                         
  -6   6   2       4284.00       4093.71       123.40 o                         
  -5   6   2       7309.29       7205.28       134.67 o                         
  -4   6   2      10513.01      10337.23       173.53 o                         
  -3   6   2        658.47        714.75        39.97 o                         
  -2   6   2      11669.82      11248.70       166.95 o                         
  -1   6   2       1180.07       1207.95        54.58 o                         
   0   6   2       7920.24       7908.38       126.53 o                         
   1   6   2       4536.85       4305.43        92.30 o                         
   2   6   2       2331.71       2252.00       106.76 o                         
   3   6   2      16153.54      16190.67       227.88 o                         
   4   6   2        661.35        736.40        41.32 o                         
   5   6   2      12289.25      12483.07       236.26 o                         
   6   6   2       5619.05       5628.24       125.38 o                         
   7   6   2       5327.32       5384.41       134.41 o                         
   8   6   2      11928.98      12203.23       251.49 o                         
   9   6   2          8.87         41.06        30.73 o                         
  10   6   2       7639.99       7367.07       193.33 o                         
  11   6   2        531.18        565.74        55.31 o                         
  12   6   2       3609.17       3185.96       161.76 o                         
  13   6   2       3484.52       3598.79       178.93 o                         
  14   6   2       1044.55        983.23       104.68 o                         
  15   6   2       4638.63       4565.49       322.57 o                         
  16   6   2        553.25        536.12        97.73 o                         
  17   6   2       1610.71       1526.60       132.11 o                         
  18   6   2       1845.95       2018.05       153.49 o                         
  19   6   2       1509.35       1478.23       134.94 o                         
  20   6   2       2383.39       2306.35       163.89 o                         
 -19   7   2        414.17        363.52        98.40 o                         
 -18   7   2          2.54        -42.07        78.95 o                         
 -17   7   2          1.10          8.12        56.22 o                         
 -16   7   2          0.38        -14.52        49.47 o                         
 -15   7   2          8.39         33.89        53.30 o                         
 -14   7   2          3.93        -14.00        46.83 o                         
 -13   7   2         73.66         92.53        51.68 o                         
 -12   7   2         98.20         73.59        57.30 o                         
 -11   7   2        127.34         86.86        42.64 o                         
 -10   7   2         31.48         12.05        37.46 o                         
  -9   7   2        515.18        426.61        50.11 o                         
  -8   7   2          5.32          9.87        31.32 o                         
  -7   7   2         35.64        -30.48        31.14 o                         
  -6   7   2         15.48         28.88        28.84 o                         
  -5   7   2         50.48         54.96        26.28 o                         
  -4   7   2        454.10        430.49        32.78 o                         
  -3   7   2        629.50        641.90        36.88 o                         
  -2   7   2       4222.44       4344.12        99.92 o                         
  -1   7   2        263.52        233.71        28.66 o                         
   0   7   2        255.95        229.94        28.74 o                         
   1   7   2        168.51        135.09        26.67 o                         
   2   7   2        917.62        961.25        42.85 o                         
   3   7   2        430.11        420.10        33.29 o                         
   4   7   2         23.11         12.50        25.65 o                         
   5   7   2        245.32        215.65        32.85 o                         
   6   7   2         35.77        113.67        32.66 o                         
   7   7   2         19.44         46.56        31.62 o                         
   8   7   2          7.57        -33.82        33.82 o                         
   9   7   2          2.34          4.84        60.43 o                         
  10   7   2         93.63         49.61        64.05 o                         
  11   7   2        111.51         65.07        70.23 o                         
  12   7   2         40.15         30.41        70.27 o                         
  13   7   2          0.34        -57.28        62.46 o                         
  14   7   2         54.04         12.99        77.07 o                         
  15   7   2         66.18         41.94        78.95 o                         
  16   7   2          8.76        -18.29        79.82 o                         
  17   7   2         22.82         -2.62        79.40 o                         
  18   7   2         37.65        103.79        93.01 o                         
 -17   8   2        884.32       1224.67       201.61 o                         
 -16   8   2       1589.16       1589.92       165.40 o                         
 -15   8   2         96.84         36.44        79.00 o                         
 -14   8   2       3271.32       3195.13       136.70 o                         
 -13   8   2        295.14        237.52        59.89 o                         
 -12   8   2       3131.03       3050.37       200.34 o                         
 -11   8   2       2936.41       2937.42       126.48 o                         
 -10   8   2        777.15        829.02       104.63 o                         
  -9   8   2       4783.98       4839.35       158.32 o                         
  -8   8   2        715.63        725.56        68.06 o                         
  -7   8   2       6999.96       6943.72       194.97 o                         
  -6   8   2       4137.10       4171.92       168.18 o                         
  -5   8   2       5354.53       5323.65       125.82 o                         
  -4   8   2       5163.31       5232.36       112.33 o                         
  -3   8   2        357.83        414.87        40.06 o                         
  -2   8   2       5628.56       5543.13       116.50 o                         
  -1   8   2       1172.36       1147.61        54.14 o                         
   0   8   2       2830.78       2883.70        80.56 o                         
   1   8   2       4309.71       4406.92       101.77 o                         
   2   8   2        150.80        179.61        34.41 o                         
   3   8   2       8003.26       8047.53       158.98 o                         
   4   8   2        298.41        356.19        45.63 o                         
   5   8   2       4712.89       4964.62       182.43 o                         
   6   8   2       1077.97       1266.84        91.71 o                         
   7   8   2        203.14        279.58        66.96 o                         
   8   8   2       3889.62       3699.73       308.58 o                         
   9   8   2        192.70        191.90        78.21 o                         
  10   8   2       2329.26       2550.50       190.09 o                         
  11   8   2        517.23        418.82        92.99 o                         
  12   8   2       3255.54       3055.60       178.61 o                         
  13   8   2       1331.20       1132.18       124.52 o                         
  14   8   2        379.21        300.12        98.18 o                         
  15   8   2       3593.33       3794.14       208.48 o                         
  16   8   2          0.94        -66.76       102.86 o                         
 -15   9   2       4326.93       4513.54       383.46 o                         
 -14   9   2          2.30         88.77        81.75 o                         
 -13   9   2       4027.87       3957.36       208.18 o                         
 -12   9   2       1766.71       2110.68       154.42 o                         
 -11   9   2       3136.59       2981.95       133.67 o                         
 -10   9   2       5527.87       5899.60       259.41 o                         
  -9   9   2        204.34        236.97        61.94 o                         
  -8   9   2      12024.83      12050.87       300.63 o                         
  -7   9   2       1810.33       2005.90       106.89 o                         
  -6   9   2      10624.39      10573.74       268.58 o                         
  -5   9   2       5560.94       5821.21       148.67 o                         
  -4   9   2       3335.94       3552.00       146.02 o                         
  -3   9   2       9460.61       9890.45       209.65 o                         
  -2   9   2         75.58        140.87        39.51 o                         
  -1   9   2       6779.30       7280.81       154.44 o                         
   0   9   2       3947.62       4149.50       147.74 o                         
   1   9   2       3592.36       3917.99       161.89 o                         
   2   9   2      12372.36      12794.88       290.24 o                         
   3   9   2        443.08        651.93       101.49 o                         
   4   9   2      10882.96      11545.66       319.12 o                         
   5   9   2       1449.91       1657.13       110.39 o                         
   6   9   2       3835.03       4164.56       254.27 o                         
   7   9   2       5307.71       5609.43       235.20 o                         
   8   9   2        211.67        371.92       164.58 o                         
   9   9   2       5996.15       6112.50       262.50 o                         
  10   9   2        315.95        371.96        94.07 o                         
  11   9   2       6983.00       7454.31       298.11 o                         
  12   9   2       3724.99       3899.58       209.38 o                         
  13   9   2       2935.76       3183.64       198.31 o                         
  14   9   2       4902.69       5096.75       248.45 o                         
 -11  10   2       2142.57       2497.83       173.61 o                         
 -10  10   2       1228.84       1151.48       129.25 o                         
  -9  10   2       5008.11       5082.68       312.69 o                         
  -8  10   2        130.43        350.35        70.46 o                         
  -7  10   2       6328.98       6552.50       287.61 o                         
  -6  10   2       2340.36       2443.34       123.19 o                         
  -5  10   2       3698.17       3688.82       157.65 o                         
  -4  10   2       4863.46       4824.36       238.33 o                         
  -3  10   2         59.26        127.49        57.12 o                         
  -2  10   2       6647.70       7464.90       256.34 o                         
  -1  10   2        859.67        995.01        75.82 o                         
   0  10   2       4344.59       4757.08       246.81 o                         
   1  10   2       3673.11       4275.79       166.24 o                         
   2  10   2       1303.03       1402.99       265.79 o                         
   3  10   2       8716.85       9493.09       993.22 o                         
   4  10   2        114.11        174.04        81.84 o                         
   5  10   2       6375.00       6435.12       483.85 o                         
   6  10   2       2136.34       2266.02       159.79 o                         
   7  10   2       1995.56       2155.41       157.23 o                         
   8  10   2       3530.42       3924.36       300.35 o                         
   9  10   2        449.02        515.56       136.60 o                         
  10  10   2       5076.13       5651.83       260.39 o                         
  -5  11   2        301.68        197.29        71.71 o                         
  -4  11   2        192.31        155.87        69.16 o                         
  -3  11   2       1045.35        982.61        92.35 o                         
  -2  11   2         34.19        127.40        84.73 o                         
  -1  11   2        516.01        394.30       168.69 o                         
   0  11   2        608.60        569.43       130.02 o                         
   1  11   2        313.01        284.72       111.91 o                         
   2  11   2        922.69        966.07       120.54 o                         
   3  11   2         17.68         42.01       107.80 o                         
   4  11   2       1453.61       1265.59       177.74 o                         
 -25   1   3        514.05        463.70        95.12 o                         
 -24   1   3       2282.88       2764.63       166.30 o                         
 -23   1   3       3798.62       4063.38       192.59 o                         
 -22   1   3         83.65        164.93        99.57 o                         
 -21   1   3       6867.59       6655.21       217.95 o                         
 -20   1   3       1531.65       1627.37        95.11 o                         
 -19   1   3       6672.90       6511.23       184.33 o                         
 -18   1   3       2095.53       2102.14        81.01 o                         
 -17   1   3       1026.05       1146.28        59.61 o                         
 -16   1   3       6671.74       6271.09       144.81 o                         
 -15   1   3         53.72         98.65        27.19 o                         
 -14   1   3      12207.83      12489.22       200.93 o                         
 -13   1   3       9104.03       8975.26       148.02 o                         
 -12   1   3       5769.36       5811.33       105.75 o                         
 -11   1   3      12954.76      13057.33       174.59 o                         
 -10   1   3         20.79         53.43        12.51 o                         
  -9   1   3      18805.69      18877.00       257.88 o                         
  -8   1   3         64.29         63.89        10.80 o                         
  -7   1   3       9192.49       9348.00       133.10 o                         
  -6   1   3      24617.65      25464.04       350.12 o                         
  -5   1   3       6040.18       6479.99        86.52 o                         
  -4   1   3      51079.57      52739.74       681.87 o                         
  -3   1   3      26409.40      29381.30       316.81 o                         
  -2   1   3      58413.63      62419.63       753.08 o                         
  -1   1   3      10137.41      11159.08       136.26 o                         
   0   1   3       4719.71       5198.34       136.04 o                         
   1   1   3      25342.68      26870.71       464.98 o                         
   2   1   3       2332.48       2507.97        54.64 o                         
   3   1   3      81571.13      85946.92      1379.70 o                         
   4   1   3        886.22        889.49        28.52 o                         
   5   1   3      45537.36      48661.75       791.02 o                         
   6   1   3      11692.34      11731.33       207.07 o                         
   7   1   3      19661.71      21540.64       365.08 o                         
   8   1   3      21415.89      21249.92       363.47 o                         
   9   1   3        397.26        423.05        28.31 o                         
  10   1   3      15833.71      15472.96       276.75 o                         
  11   1   3       2118.34       1809.86        59.08 o                         
  12   1   3       4899.62       5056.45       115.37 o                         
  13   1   3       7096.15       7132.10       151.22 o                         
  14   1   3        200.90        231.40        32.31 o                         
  15   1   3       5720.92       5925.37       137.15 o                         
  16   1   3       1997.35       1910.60        87.92 o                         
  17   1   3       3074.66       3307.71       119.02 o                         
  18   1   3       2910.64       3047.31       117.77 o                         
  19   1   3        186.09        251.68        69.41 o                         
  20   1   3       5717.83       6149.56       252.62 o                         
  21   1   3        257.78        242.12        76.16 o                         
  22   1   3       1961.65       2107.45       137.87 o                         
  23   1   3       1048.20       1147.09       169.51 o                         
 -25   2   3       5742.31       5971.31       263.32 o                         
 -24   2   3       2818.15       2883.06       170.13 o                         
 -23   2   3       2531.10       2479.18       123.38 o                         
 -22   2   3       8041.40       8063.58       227.24 o                         
 -21   2   3        199.69        227.25        56.67 o                         
 -20   2   3      10244.38      10544.47       228.28 o                         
 -19   2   3       2114.10       1985.32       138.96 o                         
 -18   2   3       2620.07       2602.47        90.80 o                         
 -17   2   3       8958.59       8851.66       191.05 o                         
 -16   2   3         46.92         68.77        31.81 o                         
 -15   2   3      30420.36      30180.32       519.01 o                         
 -14   2   3       3102.40       3066.19        88.17 o                         
 -13   2   3      32790.66      32212.17       475.79 o                         
 -12   2   3      20720.83      20667.48       333.78 o                         
 -11   2   3      10145.09      10549.90       194.66 o                         
 -10   2   3      34300.53      32749.89       531.38 o                         
  -9   2   3        590.14        747.56        34.19 o                         
  -8   2   3      26819.24      26705.68       435.19 o                         
  -7   2   3      15983.72      15423.88       259.85 o                         
  -6   2   3       9826.20       9593.00       156.33 o                         
  -5   2   3      49876.24      52707.45       772.21 o                         
  -4   2   3        271.75        370.66        13.06 o                         
  -3   2   3      50736.83      52781.59       712.42 o                         
  -2   2   3        658.80        721.77        27.57 o                         
  -1   2   3      81432.05      84627.95      1021.18 o                         
   0   2   3      53614.80      56955.32       675.68 o                         
   1   2   3        144.80        227.45        14.70 o                         
   2   2   3      30741.21      30996.20       442.55 o                         
   3   2   3        792.55        872.16        30.29 o                         
   4   2   3      39133.71      41059.70       623.05 o                         
   5   2   3      13449.20      13263.88       286.53 o                         
   6   2   3      23464.08      23921.20       318.16 o                         
   7   2   3      38209.06      37454.36       580.88 o                         
   8   2   3       5980.20       6174.71       134.92 o                         
   9   2   3      27005.59      25684.63       365.28 o                         
  10   2   3        420.03        377.86        25.23 o                         
  11   2   3      16874.15      15820.25       337.92 o                         
  12   2   3      15294.45      14702.93       240.44 o                         
  13   2   3       1724.03       1791.60        57.15 o                         
  14   2   3      19225.03      19119.58       402.41 o                         
  15   2   3        222.34        298.75        58.39 o                         
  16   2   3      17136.73      17301.34       540.62 o                         
  17   2   3       6074.69       6109.89       176.04 o                         
  18   2   3       4481.48       4802.53       164.52 o                         
  19   2   3      13937.93      14602.30       414.41 o                         
  20   2   3         15.73         89.91        58.82 o                         
  21   2   3      10669.44      11594.38       511.83 o                         
  22   2   3       2242.82       2397.87       215.59 o                         
  23   2   3       3857.37       4232.90       292.95 o                         
 -24   3   3       2732.79       2822.93       138.48 o                         
 -23   3   3       4054.56       4214.06       166.24 o                         
 -22   3   3       1150.78       1340.09        81.56 o                         
 -21   3   3       9537.37       9741.23       222.59 o                         
 -20   3   3        248.03        275.41        50.37 o                         
 -19   3   3       7972.68       7573.41       189.32 o                         
 -18   3   3       4129.16       3992.02       116.13 o                         
 -17   3   3       1168.92       1182.73        63.34 o                         
 -16   3   3       8299.36       7871.21       174.59 o                         
 -15   3   3       1477.76       1642.74       119.72 o                         
 -14   3   3      26640.65      25691.04       723.11 o                         
 -13   3   3       4107.04       3866.41       106.39 o                         
 -12   3   3       9874.06       9443.09       199.04 o                         
 -11   3   3      19553.07      19265.23       423.49 o                         
 -10   3   3       2593.71       2670.58        90.27 o                         
  -9   3   3      31739.81      30673.24       502.90 o                         
  -8   3   3       4355.95       4160.15       134.81 o                         
  -7   3   3      22952.12      22553.51       347.46 o                         
  -6   3   3      44456.19      46035.90       621.62 o                         
  -5   3   3      15101.69      15685.84       196.01 o                         
  -4   3   3      39873.71      40269.71       476.89 o                         
  -3   3   3       4732.50       5390.73        84.08 o                         
  -2   3   3      49263.79      51231.93       569.71 o                         
  -1   3   3       9645.21       9602.26       174.72 o                         
   0   3   3      36562.44      37943.50       423.97 o                         
   1   3   3      90179.38      93483.86      1020.78 o                         
   2   3   3        476.15        602.18        19.67 o                         
   3   3   3      37015.86      37242.62       469.13 o                         
   4   3   3       6429.01       6432.91        95.27 o                         
   5   3   3      20134.35      19722.10       287.52 o                         
   6   3   3      33979.62      34002.09       525.03 o                         
   7   3   3       6212.19       6366.04       142.71 o                         
   8   3   3      25026.24      24248.76       345.60 o                         
   9   3   3         60.25        163.71        18.00 o                         
  10   3   3      18979.49      18375.01       271.67 o                         
  11   3   3       6076.37       5612.70       102.21 o                         
  12   3   3       6885.15       6932.15       161.92 o                         
  13   3   3       8484.93       8520.37       161.58 o                         
  14   3   3       1062.89       1126.23        56.75 o                         
  15   3   3      15100.14      15175.13       287.80 o                         
  16   3   3       1409.11       1438.22        68.81 o                         
  17   3   3       7955.13       8304.57       337.85 o                         
  18   3   3       7935.76       7655.15       380.17 o                         
  19   3   3        908.04       1052.09       103.40 o                         
  20   3   3       9004.63       9561.61       668.18 o                         
  21   3   3         17.07        111.91        79.13 o                         
  22   3   3       4966.47       5121.59       227.49 o                         
 -23   4   3        557.78        539.51        74.03 o                         
 -22   4   3       1976.89       2053.14       129.46 o                         
 -21   4   3         22.51        -16.91        54.87 o                         
 -20   4   3       2982.30       2898.44       107.50 o                         
 -19   4   3        379.29        419.35        53.40 o                         
 -18   4   3       1203.22       1061.29        75.30 o                         
 -17   4   3       1858.75       1804.69        78.21 o                         
 -16   4   3         63.38         26.48        46.32 o                         
 -15   4   3       3023.34       2881.63        97.46 o                         
 -14   4   3        279.25        250.52        39.23 o                         
 -13   4   3       4691.17       4373.73       119.57 o                         
 -12   4   3       3880.90       3786.34       108.74 o                         
 -11   4   3       2744.87       2776.12        88.38 o                         
 -10   4   3       5125.29       4803.75       106.36 o                         
  -9   4   3        266.37        285.82        37.91 o                         
  -8   4   3      14581.94      15305.63       266.95 o                         
  -7   4   3       4583.93       4768.81       134.51 o                         
  -6   4   3       7263.04       7662.64       145.79 o                         
  -5   4   3       8061.44       8165.93       126.57 o                         
  -4   4   3       5278.55       5961.87        92.23 o                         
  -3   4   3       7724.93       8209.44       114.47 o                         
  -2   4   3        240.66        462.15        19.69 o                         
  -1   4   3       9403.69       9270.65       126.49 o                         
   0   4   3       2312.08       2419.44        55.74 o                         
   1   4   3       6533.96       7116.69       120.56 o                         
   2   4   3       8413.55       8078.27       134.64 o                         
   3   4   3          6.49         50.65        15.10 o                         
   4   4   3       1439.12       1398.25        37.09 o                         
   5   4   3       2077.02       1885.09        53.60 o                         
   6   4   3       1191.85       1018.23        32.30 o                         
   7   4   3       3856.16       3782.35        83.90 o                         
   8   4   3          4.32         47.11        16.31 o                         
   9   4   3       8161.59       8061.70       135.74 o                         
  10   4   3        610.35        682.34        32.06 o                         
  11   4   3       6991.29       7276.43       245.11 o                         
  12   4   3        490.05        543.32        37.13 o                         
  13   4   3       2234.37       2175.78        77.56 o                         
  14   4   3       4100.69       4083.01       166.28 o                         
  15   4   3        112.01         57.50        47.30 o                         
  16   4   3       3011.50       2948.25       235.34 o                         
  17   4   3       1511.52       1517.04       117.52 o                         
  18   4   3       1011.30       1164.92       110.48 o                         
  19   4   3       1355.79       1401.08       121.51 o                         
  20   4   3          0.16        -39.79        73.20 o                         
  21   4   3       1419.26       1740.17       139.94 o                         
 -22   5   3         77.39         11.37        52.79 o                         
 -21   5   3        513.66        535.43        63.35 o                         
 -20   5   3        528.72        545.27        62.48 o                         
 -19   5   3        703.43        683.31        60.47 o                         
 -18   5   3        507.12        483.20        55.71 o                         
 -17   5   3        284.71        306.49        61.98 o                         
 -16   5   3        760.57        720.26        67.36 o                         
 -15   5   3        439.53        353.51        54.49 o                         
 -14   5   3       2713.08       2613.53        96.07 o                         
 -13   5   3         18.70         25.13        34.43 o                         
 -12   5   3        198.45        172.79        38.16 o                         
 -11   5   3        990.60        853.79        54.29 o                         
 -10   5   3        507.47        553.41        46.56 o                         
  -9   5   3       2716.31       2614.00        69.55 o                         
  -8   5   3        127.21        146.89        45.14 o                         
  -7   5   3        133.28         95.98        18.41 o                         
  -6   5   3        266.05        280.88        25.76 o                         
  -5   5   3        925.99        908.49        31.54 o                         
  -4   5   3        966.36        993.17        32.61 o                         
  -3   5   3        240.11        238.63        19.49 o                         
  -2   5   3       1333.20       1294.89        38.84 o                         
  -1   5   3       1130.63       1202.69        38.96 o                         
   0   5   3         78.04        122.01        29.77 o                         
   1   5   3       2116.31       1999.95        49.68 o                         
   2   5   3         23.70         31.24        15.81 o                         
   3   5   3       3468.13       3389.77        79.53 o                         
   4   5   3         15.49         42.21        19.31 o                         
   5   5   3       1473.82       1510.40        50.69 o                         
   6   5   3        393.17        371.24        29.68 o                         
   7   5   3        785.15        859.69        44.54 o                         
   8   5   3       2070.43       2102.09        63.94 o                         
   9   5   3        148.62        161.84        31.30 o                         
  10   5   3        620.33        659.18        45.84 o                         
  11   5   3       3692.38       3496.08       116.36 o                         
  12   5   3        820.37        919.24        67.67 o                         
  13   5   3       3556.03       3188.60       160.80 o                         
  14   5   3        102.78        125.74        70.53 o                         
  15   5   3       1219.89       1209.81       112.26 o                         
  16   5   3        798.83        699.04        95.34 o                         
  17   5   3        551.85        577.00        93.63 o                         
  18   5   3        310.17        503.60       149.76 o                         
  19   5   3         26.32         29.27        81.99 o                         
  20   5   3        675.00        818.97       202.43 o                         
 -21   6   3          4.76         81.81        54.78 o                         
 -20   6   3       5368.85       5238.96       152.86 o                         
 -19   6   3       1773.37       1750.28        88.09 o                         
 -18   6   3       4069.26       3735.72       176.54 o                         
 -17   6   3       4904.79       5061.42       168.92 o                         
 -16   6   3        997.07        988.32        76.46 o                         
 -15   6   3      10204.60       9933.05       231.48 o                         
 -14   6   3        206.59        311.27        49.61 o                         
 -13   6   3       5941.86       5526.48       150.25 o                         
 -12   6   3       4395.80       4449.35       248.95 o                         
 -11   6   3       1392.65       1398.74       120.67 o                         
 -10   6   3      18385.46      18124.50       357.06 o                         
  -9   6   3        112.16        211.94        40.11 o                         
  -8   6   3      18752.20      17790.10       346.63 o                         
  -7   6   3       8537.73       8498.95       190.32 o                         
  -6   6   3       7896.50       7563.92       145.32 o                         
  -5   6   3      15601.59      15169.85       214.15 o                         
  -4   6   3       1744.01       1807.49        87.32 o                         
  -3   6   3      20952.62      20600.39       278.85 o                         
  -2   6   3       4814.60       4850.90       127.05 o                         
  -1   6   3      11410.47      11098.96       165.16 o                         
   0   6   3       5317.04       4843.02        92.40 o                         
   1   6   3       1270.39       1026.83        40.71 o                         
   2   6   3      15382.83      15359.96       225.80 o                         
   3   6   3        284.35        321.49        30.18 o                         
   4   6   3      13712.91      13498.58       219.61 o                         
   5   6   3       4689.63       4502.91       104.44 o                         
   6   6   3       4801.34       4841.51       130.31 o                         
   7   6   3      11813.94      11646.27       225.88 o                         
   8   6   3        423.75        484.83        43.92 o                         
   9   6   3       8741.88       8882.75       246.33 o                         
  10   6   3       1523.98       1525.77       112.81 o                         
  11   6   3       5344.70       5378.54       215.19 o                         
  12   6   3       7254.30       7264.73       264.96 o                         
  13   6   3       1307.78       1436.98       194.20 o                         
  14   6   3       7747.10       7091.43       265.14 o                         
  15   6   3         28.54        -21.39        72.32 o                         
  16   6   3       3571.52       3441.19       267.44 o                         
  17   6   3        320.34        498.28       205.72 o                         
  18   6   3       1656.64       1616.63       141.39 o                         
  19   6   3       3284.15       3229.19       185.48 o                         
 -20   7   3        772.37        603.99       143.18 o                         
 -19   7   3       5719.22       5942.58       253.40 o                         
 -18   7   3       4610.00       4833.53       171.31 o                         
 -17   7   3       1167.06       1243.53        92.61 o                         
 -16   7   3      10061.22      10214.33       268.47 o                         
 -15   7   3         57.74        134.90        57.25 o                         
 -14   7   3       9010.01       8757.37       236.15 o                         
 -13   7   3       2953.35       2935.73       121.36 o                         
 -12   7   3       5375.57       4916.31       209.18 o                         
 -11   7   3       9635.25       9734.53       225.68 o                         
 -10   7   3        221.34        289.98        47.52 o                         
  -9   7   3      16710.07      16294.22       344.20 o                         
  -8   7   3        975.68       1159.59        72.93 o                         
  -7   7   3      10563.38      10365.33       309.76 o                         
  -6   7   3      10405.68      10221.83       221.35 o                         
  -5   7   3       3254.73       3259.94       139.92 o                         
  -4   7   3      18713.84      18584.80       293.50 o                         
  -3   7   3        220.23        332.00        62.44 o                         
  -2   7   3      12062.02      11709.31       186.99 o                         
  -1   7   3       4623.85       4552.68       129.67 o                         
   0   7   3       6582.32       6667.80       122.29 o                         
   1   7   3      11703.53      11573.52       184.68 o                         
   2   7   3       1465.34       1420.09        81.19 o                         
   3   7   3      14072.47      13927.81       231.69 o                         
   4   7   3       2157.27       2264.90       106.77 o                         
   5   7   3      16715.39      16937.88       274.27 o                         
   6   7   3      11552.59      11326.63       219.19 o                         
   7   7   3       2041.55       2258.39       101.31 o                         
   8   7   3      12405.70      12877.64       470.64 o                         
   9   7   3        504.90        662.41       136.60 o                         
  10   7   3      15362.84      15129.74       448.65 o                         
  11   7   3       6212.65       6338.59       248.64 o                         
  12   7   3       4176.36       4228.38       282.25 o                         
  13   7   3      11844.73      11212.68       371.85 o                         
  14   7   3         23.54        113.94       134.95 o                         
  15   7   3       9345.56       9331.46       333.89 o                         
  16   7   3       2160.46       2437.66       168.74 o                         
  17   7   3       4842.28       5325.69       296.24 o                         
  18   7   3       3475.54       3620.63       204.46 o                         
 -18   8   3       1975.11       1828.44       202.43 o                         
 -17   8   3       3135.50       3056.74       184.63 o                         
 -16   8   3         37.93         30.76        75.13 o                         
 -15   8   3       3038.42       3198.59       140.59 o                         
 -14   8   3        373.26        449.12        69.50 o                         
 -13   8   3       3669.57       3809.43       144.86 o                         
 -12   8   3       2833.24       2954.85       127.87 o                         
 -11   8   3       1404.58       1349.08        95.53 o                         
 -10   8   3       7904.05       8226.32       232.17 o                         
  -9   8   3         19.39        112.21        47.99 o                         
  -8   8   3       7183.66       7627.32       360.57 o                         
  -7   8   3       3849.15       3990.10       140.38 o                         
  -6   8   3       4142.48       4351.73       131.69 o                         
  -5   8   3       8419.88       8440.20       180.58 o                         
  -4   8   3        544.33        680.99        51.66 o                         
  -3   8   3       8111.39       7807.44       153.69 o                         
  -2   8   3       1270.14       1354.22        95.80 o                         
  -1   8   3       5713.87       5790.16       126.56 o                         
   0   8   3       9075.27       8872.08       167.68 o                         
   1   8   3       3465.96       3260.25       126.72 o                         
   2   8   3       9761.17       9822.22       189.84 o                         
   3   8   3          4.21         24.08        32.40 o                         
   4   8   3      11114.77      11122.87       229.41 o                         
   5   8   3       1878.40       1842.01        94.45 o                         
   6   8   3       4299.67       4419.97       329.98 o                         
   7   8   3       4569.03       4754.12       205.35 o                         
   8   8   3        229.64        262.26        81.30 o                         
   9   8   3       7861.18       8140.22       292.92 o                         
  10   8   3       1175.37       1303.97       124.26 o                         
  11   8   3       4532.43       4509.10       348.90 o                         
  12   8   3       3946.10       3871.14       202.49 o                         
  13   8   3        470.85        575.67       104.11 o                         
  14   8   3       3866.92       4070.28       213.43 o                         
  15   8   3        456.87        443.80       105.91 o                         
  16   8   3       2811.06       2814.62       310.23 o                         
 -15   9   3          0.42         32.43        84.94 o                         
 -14   9   3        125.98        215.90       122.61 o                         
 -13   9   3          2.49          2.90        58.32 o                         
 -12   9   3         96.97        100.49        63.59 o                         
 -11   9   3        381.59        372.52        68.69 o                         
 -10   9   3         43.66         20.26        66.84 o                         
  -9   9   3        689.44        639.83        75.70 o                         
  -8   9   3        231.68        260.01        61.33 o                         
  -7   9   3        827.23        868.76        78.62 o                         
  -6   9   3        148.06        154.77        48.25 o                         
  -5   9   3       1049.73       1015.12        85.04 o                         
  -4   9   3        152.59        113.32        45.57 o                         
  -3   9   3         79.35         35.31        42.67 o                         
  -2   9   3        205.61        176.80        42.06 o                         
  -1   9   3        159.17         93.06        40.34 o                         
   0   9   3        325.21        343.35        46.42 o                         
   1   9   3        346.34        304.33        46.25 o                         
   2   9   3        176.48        167.55        55.34 o                         
   3   9   3        266.41        242.78        64.82 o                         
   4   9   3        214.67        135.66        65.71 o                         
   5   9   3        561.13        545.38        90.53 o                         
   6   9   3         17.26        127.68        73.34 o                         
   7   9   3        979.69        790.94       103.56 o                         
   8   9   3        930.62        835.04       111.65 o                         
   9   9   3        112.59        123.44        87.87 o                         
  10   9   3        435.06        448.17       106.59 o                         
  11   9   3         17.33        -65.52        79.48 o                         
  12   9   3         23.09          5.88        85.39 o                         
  13   9   3         36.95        -87.39        87.39 o                         
 -11  10   3          6.11        -87.06        87.06 o                         
 -10  10   3       1014.04       1107.21        97.52 o                         
  -9  10   3        177.84        286.81        70.64 o                         
  -8  10   3       1501.51       1634.66       106.21 o                         
  -7  10   3        704.40        838.05        84.90 o                         
  -6  10   3        408.40        468.03        73.84 o                         
  -5  10   3        439.51        392.41        60.41 o                         
  -4  10   3          1.31        -35.34        53.31 o                         
  -3  10   3       1125.04       1307.28        97.24 o                         
  -2  10   3         27.92         -5.21        53.52 o                         
  -1  10   3       1029.26       1280.23       117.83 o                         
   0  10   3        668.40        856.98        90.03 o                         
   1  10   3        452.73        453.77       116.48 o                         
   2  10   3       1839.81       1769.94       351.37 o                         
   3  10   3         51.05        -41.12       106.15 o                         
   4  10   3       1782.21       2177.93       155.59 o                         
   5  10   3       1156.29       1383.69       133.49 o                         
   6  10   3        228.56        210.39       145.65 o                         
   7  10   3       1437.24       1468.24       141.54 o                         
   8  10   3          3.99        -54.09        88.07 o                         
   9  10   3        994.73       1225.26       261.68 o                         
  -5  11   3        566.10        622.10       133.31 o                         
  -4  11   3       3959.89       4150.64       236.99 o                         
  -3  11   3        144.45        151.41        87.64 o                         
  -2  11   3       3663.89       4255.44       213.50 o                         
  -1  11   3       1501.44       1796.87       149.07 o                         
   0  11   3       2450.92       2768.17       230.41 o                         
   1  11   3       3569.16       3727.65       268.26 o                         
   2  11   3        212.18        258.43        94.20 o                         
   3  11   3       3741.60       4314.99       219.79 o                         
 -25   0   4       6597.12       7688.99       401.57 o                         
 -24   0   4       1136.36       1262.30       164.58 o                         
 -23   0   4      12602.46      13172.66       561.20 o                         
 -22   0   4         92.34        141.54       103.68 o                         
 -21   0   4      18054.45      18338.71       710.97 o                         
 -20   0   4       5691.98       6092.60       319.28 o                         
 -19   0   4       2412.31       2652.23       143.72 o                         
 -18   0   4      13497.67      13512.83       556.27 o                         
 -17   0   4       5153.49       4953.94       320.92 o                         
 -16   0   4      26433.16      26844.58       543.60 o                         
 -15   0   4       4535.93       4254.24       124.03 o                         
 -14   0   4      28994.99      28724.72       512.63 o                         
 -13   0   4      32876.08      33264.57       585.58 o                         
 -12   0   4       1939.57       1892.07        59.85 o                         
 -11   0   4      80279.23      83059.20      1298.77 o                         
 -10   0   4         33.96        103.23        21.02 o                         
  -9   0   4      44049.29      45441.66       714.56 o                         
  -8   0   4      23991.07      23902.49       382.80 o                         
  -7   0   4      38912.29      41724.29       651.01 o                         
  -6   0   4      25209.83      24727.84       397.52 o                         
  -5   0   4        282.38        269.84        26.62 o                         
  -4   0   4      74134.41      80969.51      1375.86 o                         
  -3   0   4       6066.28       5975.76       150.95 o                         
  -2   0   4      39768.68      42793.99       976.95 o                         
  -1   0   4       1649.42       1986.43        77.35 o                         
   0   0   4       1354.08       1823.26        74.88 o                         
   1   0   4      21119.89      22526.31       653.37 o                         
   2   0   4       8618.20       9281.75       226.33 o                         
   3   0   4      30689.26      31778.21       733.97 o                         
   4   0   4      28238.27      29008.06       766.10 o                         
   5   0   4      32224.02      34436.30       800.99 o                         
   6   0   4      82810.68      85396.54      1949.89 o                         
   7   0   4       5906.60       6773.07       187.49 o                         
   8   0   4      38672.49      38909.42       911.66 o                         
   9   0   4       4388.01       4095.37       132.60 o                         
  10   0   4      10279.22       9554.95       370.30 o                         
  11   0   4      21240.60      20222.79       504.38 o                         
  12   0   4       4946.17       5026.53       165.14 o                         
  13   0   4      24430.17      24840.79       616.46 o                         
  14   0   4        300.75        395.03        52.94 o                         
  15   0   4      15751.71      16492.33       437.19 o                         
  16   0   4       7519.52       7671.40       241.42 o                         
  17   0   4       2319.76       2746.95       132.67 o                         
  18   0   4      21660.45      22989.62       824.53 o                         
  19   0   4        276.76        418.02       102.04 o                         
  20   0   4      10102.79      11869.22       497.02 o                         
  21   0   4       2122.90       2657.90       210.66 o                         
  22   0   4       4023.37       4450.14       279.78 o                         
 -25   1   4       1414.64       1469.51       132.53 o                         
 -24   1   4       4792.57       4757.41       216.98 o                         
 -23   1   4         36.69         17.57        66.21 o                         
 -22   1   4       5926.11       6016.84       192.81 o                         
 -21   1   4        473.89        468.16        67.00 o                         
 -20   1   4       2933.36       3032.64       123.10 o                         
 -19   1   4       5629.85       5391.81       164.06 o                         
 -18   1   4         81.92         69.88        35.53 o                         
 -17   1   4       5962.65       5863.64       141.52 o                         
 -16   1   4         12.23         86.61        31.54 o                         
 -15   1   4      22380.22      21808.71       325.67 o                         
 -14   1   4      10935.40      10770.85       161.25 o                         
 -13   1   4      11004.61      11501.29       160.35 o                         
 -12   1   4      27181.35      27008.02       339.91 o                         
 -11   1   4       2704.73       2913.95        63.07 o                         
 -10   1   4      27634.86      27243.70       364.96 o                         
  -9   1   4       6831.07       6667.17       104.03 o                         
  -8   1   4      30649.52      32167.00       402.48 o                         
  -7   1   4      26551.39      26844.14       315.83 o                         
  -6   1   4        210.00        325.60        18.74 o                         
  -5   1   4      55353.02      57448.30       688.59 o                         
  -4   1   4      13039.91      14175.80       158.23 o                         
  -3   1   4     123644.52     121812.07      2073.98 o                         
  -2   1   4       5216.86       5290.11        67.37 o                         
  -1   1   4       4458.42       4828.57        79.32 o                         
   0   1   4      53533.71      58756.01       843.03 o                         
   1   1   4       6149.41       6411.98       137.05 o                         
   2   1   4       7740.86       8075.79       141.76 o                         
   3   1   4      17652.28      18247.66       304.80 o                         
   4   1   4       4013.98       3818.83       141.29 o                         
   5   1   4      46114.13      47638.36       969.48 o                         
   6   1   4       1564.31       1659.53        47.75 o                         
   7   1   4      50761.03      50475.95       826.38 o                         
   8   1   4       3512.64       3702.55        85.81 o                         
   9   1   4      14531.14      14100.38       254.18 o                         
  10   1   4      10046.71       9811.20       188.70 o                         
  11   1   4       3476.62       3370.09        87.49 o                         
  12   1   4      12302.19      11984.00       228.51 o                         
  13   1   4        153.13        223.96        30.34 o                         
  14   1   4      12058.02      12299.92       238.81 o                         
  15   1   4       1776.73       1984.40        73.24 o                         
  16   1   4       4834.17       5098.40       150.55 o                         
  17   1   4      12104.69      12275.47       286.67 o                         
  18   1   4        295.91        444.43        57.92 o                         
  19   1   4       8979.90       9734.95       247.88 o                         
  20   1   4        473.28        560.77        82.91 o                         
  21   1   4       5489.70       6327.95       339.03 o                         
  22   1   4       2800.55       3107.20       241.93 o                         
 -25   2   4        431.02        425.69       102.86 o                         
 -24   2   4         20.40         -7.43        62.60 o                         
 -23   2   4        865.10        864.30        87.35 o                         
 -22   2   4          3.16         47.36        57.82 o                         
 -21   2   4       1208.68       1176.54        87.71 o                         
 -20   2   4        343.09        391.47        51.23 o                         
 -19   2   4         16.99          6.00        37.01 o                         
 -18   2   4       2034.53       2067.44        82.74 o                         
 -17   2   4          1.48          7.96        31.37 o                         
 -16   2   4         29.71         40.49        31.21 o                         
 -15   2   4         71.54         48.71        27.96 o                         
 -14   2   4       2319.80       2218.81        63.87 o                         
 -13   2   4       2345.90       2239.26        69.25 o                         
 -12   2   4        105.09        121.51        24.85 o                         
 -11   2   4        269.63        226.85        25.04 o                         
 -10   2   4         78.28         91.46        19.57 o                         
  -9   2   4        906.92        971.71        38.67 o                         
  -8   2   4       6328.74       6701.17       128.21 o                         
  -7   2   4       2003.89       2118.55        45.47 o                         
  -6   2   4       1331.56       1519.76        45.49 o                         
  -5   2   4       5933.92       6473.46        90.82 o                         
  -4   2   4       1250.05       1395.72        26.96 o                         
  -3   2   4         33.69         76.35        10.52 o                         
  -2   2   4        349.64        456.43        13.58 o                         
  -1   2   4       1067.29       1185.79        31.81 o                         
   0   2   4       4850.61       5358.78        79.91 o                         
   1   2   4       1053.52       1198.88        31.17 o                         
   2   2   4       1309.60       1482.27        51.78 o                         
   3   2   4       3325.14       3446.85        64.37 o                         
   4   2   4       1399.67       1409.65        45.88 o                         
   5   2   4         70.36        146.84        13.49 o                         
   6   2   4       9093.39       9523.76       167.16 o                         
   7   2   4          1.15         27.53        12.18 o                         
   8   2   4       9822.92       9937.89       164.20 o                         
   9   2   4       2776.93       2781.77        68.09 o                         
  10   2   4       2378.64       2282.85        68.19 o                         
  11   2   4       1753.32       1803.97        62.17 o                         
  12   2   4         41.97         65.06        24.81 o                         
  13   2   4       1707.07       1716.77        66.11 o                         
  14   2   4        577.83        646.57        54.64 o                         
  15   2   4       1965.98       2091.76        93.42 o                         
  16   2   4       1268.28       1252.40        76.63 o                         
  17   2   4        473.74        576.33        62.12 o                         
  18   2   4       1072.48       1039.44        76.81 o                         
  19   2   4          3.23         22.56        75.70 o                         
  20   2   4        211.43        350.77        77.97 o                         
  21   2   4         14.50        177.74       103.68 o                         
  22   2   4         78.74         19.75       108.62 o                         
 -24   3   4       1685.76       1863.83       114.88 o                         
 -23   3   4         37.46         53.09        60.30 o                         
 -22   3   4       1305.13       1326.69        81.16 o                         
 -21   3   4        494.44        452.84        57.92 o                         
 -20   3   4       1634.95       1726.18        81.90 o                         
 -19   3   4       1018.43       1020.35        66.02 o                         
 -18   3   4         15.91         23.58        35.30 o                         
 -17   3   4       3327.08       3416.17       104.06 o                         
 -16   3   4       1999.51       2244.50       111.08 o                         
 -15   3   4       6093.40       5858.96       129.27 o                         
 -14   3   4       4234.71       4078.11       113.85 o                         
 -13   3   4       1506.74       1423.96        64.65 o                         
 -12   3   4       6146.07       5906.51       183.86 o                         
 -11   3   4         47.39         64.00        25.19 o                         
 -10   3   4       3857.85       3747.02        98.14 o                         
  -9   3   4         23.86         60.49        14.01 o                         
  -8   3   4       3010.13       2625.09        61.05 o                         
  -7   3   4       1980.58       1923.26        39.69 o                         
  -6   3   4        155.91        194.17        13.25 o                         
  -5   3   4      14726.45      14567.91       183.83 o                         
  -4   3   4        305.03        326.15        15.62 o                         
  -3   3   4       9686.17      10630.76       135.42 o                         
  -2   3   4      20768.04      21804.01       238.60 o                         
  -1   3   4       4203.52       4034.59        55.53 o                         
   0   3   4      16741.39      17614.55       213.59 o                         
   1   3   4       5619.17       6283.97       104.91 o                         
   2   3   4      10967.99      10981.09       152.58 o                         
   3   3   4         35.75        100.58        11.91 o                         
   4   3   4       2700.44       2729.62        63.29 o                         
   5   3   4      12203.43      11943.97       198.81 o                         
   6   3   4        681.32        655.41        28.59 o                         
   7   3   4       9379.95       8918.32       139.98 o                         
   8   3   4        192.48        227.05        18.67 o                         
   9   3   4       5566.12       5270.20        94.82 o                         
  10   3   4       3027.59       2790.77        62.58 o                         
  11   3   4        860.49        833.09        34.41 o                         
  12   3   4       7469.38       7185.18       182.70 o                         
  13   3   4        337.60        361.15        33.84 o                         
  14   3   4       3075.83       3056.97       195.69 o                         
  15   3   4        359.21        406.67        54.67 o                         
  16   3   4       2001.59       2003.99       124.45 o                         
  17   3   4       2854.90       2942.13       236.99 o                         
  18   3   4        239.59        261.93        74.04 o                         
  19   3   4       2604.06       2706.12       158.85 o                         
  20   3   4        180.32        233.75        80.57 o                         
  21   3   4       1445.41       1646.29       131.36 o                         
  22   3   4       1219.00       1381.28       129.16 o                         
 -23   4   4       5921.25       5962.50       168.83 o                         
 -22   4   4        151.56        133.88        50.80 o                         
 -21   4   4       7929.78       8050.47       196.02 o                         
 -20   4   4       3829.01       3838.85       123.19 o                         
 -19   4   4       6263.88       6104.24       158.05 o                         
 -18   4   4       7737.12       7485.67       177.30 o                         
 -17   4   4         14.62         91.31        40.07 o                         
 -16   4   4      16116.35      15805.42       366.19 o                         
 -15   4   4       1339.00       1449.72        70.61 o                         
 -14   4   4       5558.94       5197.28       157.97 o                         
 -13   4   4      23334.19      21657.85       491.01 o                         
 -12   4   4       3868.34       3658.75       160.82 o                         
 -11   4   4      18572.31      17392.60       333.03 o                         
 -10   4   4        545.08        556.22        43.77 o                         
  -9   4   4      17852.38      16393.95       284.57 o                         
  -8   4   4       8831.95       8709.12       179.50 o                         
  -7   4   4       8708.29       8509.49       132.56 o                         
  -6   4   4      23491.64      22838.48       295.59 o                         
  -5   4   4         76.77        137.00        25.23 o                         
  -4   4   4      37743.62      37398.16       467.80 o                         
  -3   4   4       1226.22       1341.61        69.81 o                         
  -2   4   4      33477.70      33477.83       397.58 o                         
  -1   4   4      33747.36      33396.77       381.95 o                         
   0   4   4        101.63        217.20        15.02 o                         
   1   4   4      26159.65      25859.55       351.78 o                         
   2   4   4       1717.60       1755.92        53.85 o                         
   3   4   4      33613.76      33331.61       448.02 o                         
   4   4   4       9676.66       9124.39       140.89 o                         
   5   4   4      10467.24      10111.20       152.18 o                         
   6   4   4      21651.79      20995.73       308.62 o                         
   7   4   4        323.71        407.38        24.63 o                         
   8   4   4      32217.55      31434.41       453.48 o                         
   9   4   4       3729.53       3531.14        67.91 o                         
  10   4   4       9818.53       9706.56       146.27 o                         
  11   4   4      15355.12      14489.44       248.71 o                         
  12   4   4        285.22        434.70        55.59 o                         
  13   4   4      23021.31      22960.37      1036.83 o                         
  14   4   4         46.92         56.82        56.22 o                         
  15   4   4       4587.82       4475.06       292.12 o                         
  16   4   4       7461.89       7425.52       266.98 o                         
  17   4   4       4775.15       4723.95       311.05 o                         
  18   4   4       8546.02       8982.95       655.84 o                         
  19   4   4         67.95         95.60        76.38 o                         
  20   4   4       4891.38       5323.00       310.23 o                         
  21   4   4       2624.45       3126.60       200.78 o                         
 -23   5   4        674.93        788.32       143.18 o                         
 -22   5   4       8270.49       8330.09       206.60 o                         
 -21   5   4       1750.24       2023.35       113.34 o                         
 -20   5   4       7586.57       7416.55       186.38 o                         
 -19   5   4       6403.05       6528.11       168.75 o                         
 -18   5   4       3764.85       3322.16       112.21 o                         
 -17   5   4      14006.40      13813.96       399.68 o                         
 -16   5   4         43.09         87.31        42.12 o                         
 -15   5   4      12486.99      12054.86       261.03 o                         
 -14   5   4       5241.68       4977.39       137.08 o                         
 -13   5   4       6976.48       6522.37       163.65 o                         
 -12   5   4      14345.09      13181.07       272.06 o                         
 -11   5   4         37.17         81.39        33.34 o                         
 -10   5   4      23014.53      22089.07       415.86 o                         
  -9   5   4       2725.52       2655.42       117.59 o                         
  -8   5   4      19914.79      18814.96       298.15 o                         
  -7   5   4      16597.87      16504.45       224.43 o                         
  -6   5   4       3953.84       3960.34       128.14 o                         
  -5   5   4      34855.75      33910.19       432.95 o                         
  -4   5   4        116.34        259.29        31.96 o                         
  -3   5   4      30961.49      30524.27       411.08 o                         
  -2   5   4      16396.77      15401.81       308.82 o                         
  -1   5   4      13830.56      13231.03       193.84 o                         
   0   5   4      17025.61      16012.41       228.57 o                         
   1   5   4         38.00        124.40        18.89 o                         
   2   5   4      23455.47      22507.40       334.27 o                         
   3   5   4       4796.70       4628.81       176.66 o                         
   4   5   4      10755.92      10507.67       188.58 o                         
   5   5   4      25373.62      25079.20       419.20 o                         
   6   5   4       2327.11       2320.18        86.60 o                         
   7   5   4      29765.96      28890.12       421.70 o                         
   8   5   4        482.32        592.39        31.99 o                         
   9   5   4      22576.47      21684.34       494.54 o                         
  10   5   4       7392.39       7138.21       207.09 o                         
  11   5   4       5528.73       5290.21       206.52 o                         
  12   5   4      16076.70      15966.76       456.27 o                         
  13   5   4        747.76        939.53        95.58 o                         
  14   5   4      13198.40      12649.45       688.75 o                         
  15   5   4       3804.97       3895.90       185.92 o                         
  16   5   4       4293.48       4226.69       264.14 o                         
  17   5   4       5635.79       5799.65       242.58 o                         
  18   5   4       1113.07       1099.68       116.92 o                         
  19   5   4       7555.09       8240.25       439.42 o                         
  20   5   4        577.08        683.97       115.20 o                         
 -21   6   4       2133.11       2178.56       103.33 o                         
 -20   6   4       1591.27       1620.00       149.18 o                         
 -19   6   4       1810.75       1826.06        90.68 o                         
 -18   6   4       3320.96       3175.55       172.80 o                         
 -17   6   4         69.09         45.55        54.57 o                         
 -16   6   4       5166.07       5166.00       182.71 o                         
 -15   6   4        558.08        608.88        60.13 o                         
 -14   6   4       2558.49       2628.60       101.75 o                         
 -13   6   4       4202.95       3875.81       121.98 o                         
 -12   6   4        305.85        389.52        98.34 o                         
 -11   6   4       6037.88       5382.53       144.40 o                         
 -10   6   4        337.14        392.53        45.33 o                         
  -9   6   4       7971.80       7842.31       185.18 o                         
  -8   6   4       2040.16       1905.98        79.71 o                         
  -7   6   4       4996.63       4843.33       204.91 o                         
  -6   6   4       7910.80       7786.06       141.28 o                         
  -5   6   4        146.17        159.62        24.86 o                         
  -4   6   4       7799.92       7590.85       128.83 o                         
  -3   6   4       6657.44       6581.72       175.53 o                         
  -2   6   4      11024.05      10917.92       170.40 o                         
  -1   6   4       5583.02       5139.29       105.25 o                         
   0   6   4       1619.13       1528.01        48.42 o                         
   1   6   4       6636.78       6513.60       114.55 o                         
   2   6   4        758.14        711.54        53.32 o                         
   3   6   4       5708.10       5598.42       121.39 o                         
   4   6   4       7954.43       7854.31       142.67 o                         
   5   6   4       1393.74       1452.48        81.70 o                         
   6   6   4      12252.61      12084.05       220.06 o                         
   7   6   4        365.37        489.61        47.79 o                         
   8   6   4       9116.79       9008.36       294.55 o                         
   9   6   4       1297.89       1264.19        85.49 o                         
  10   6   4       3110.10       3124.98       213.13 o                         
  11   6   4       5895.17       5594.34       224.16 o                         
  12   6   4        182.36        278.82        77.55 o                         
  13   6   4       5921.52       5714.85       339.85 o                         
  14   6   4        528.31        540.01       106.15 o                         
  15   6   4       2827.74       2815.66       164.64 o                         
  16   6   4       4244.63       3830.42       361.24 o                         
  17   6   4        540.64        586.66       101.22 o                         
  18   6   4       2205.23       2244.12       162.09 o                         
  19   6   4         71.88         56.96       159.64 o                         
 -20   7   4        153.59        179.11        57.45 o                         
 -19   7   4         12.83         60.92        63.15 o                         
 -18   7   4         33.38        -35.19        55.53 o                         
 -17   7   4          0.51        -51.61        51.61 o                         
 -16   7   4          7.96         34.57        51.84 o                         
 -15   7   4          8.33        -47.81        47.81 o                         
 -14   7   4         12.30         43.76        49.58 o                         
 -13   7   4        167.41        103.28        51.02 o                         
 -12   7   4         96.16         57.22        51.11 o                         
 -11   7   4         31.66         13.90        39.19 o                         
 -10   7   4         33.57          6.56        38.17 o                         
  -9   7   4        100.90         90.53        41.05 o                         
  -8   7   4          6.96         17.60        39.91 o                         
  -7   7   4         36.67         50.14        31.29 o                         
  -6   7   4         27.11         14.38        29.01 o                         
  -5   7   4        268.72        240.56        32.09 o                         
  -4   7   4        137.11        146.30        30.06 o                         
  -3   7   4         16.89         15.27        25.39 o                         
  -2   7   4        751.08        738.30        43.08 o                         
  -1   7   4        455.67        438.28        40.48 o                         
   0   7   4       1850.07       1800.74        63.22 o                         
   1   7   4       1121.05       1067.34        45.44 o                         
   2   7   4        507.49        503.57        38.94 o                         
   3   7   4          3.43          5.39        25.67 o                         
   4   7   4        612.70        664.55        61.35 o                         
   5   7   4        118.18         89.84        35.44 o                         
   6   7   4        272.38        306.97        50.22 o                         
   7   7   4        127.33         97.82        50.74 o                         
   8   7   4         13.02        -42.90        67.13 o                         
   9   7   4          0.06         12.66        59.98 o                         
  10   7   4        136.77         99.68        73.15 o                         
  11   7   4         21.92          3.29        69.71 o                         
  12   7   4         34.31         84.67        72.62 o                         
  13   7   4        111.47        149.12        79.20 o                         
  14   7   4          0.09        -71.00        71.00 o                         
  15   7   4         39.22         74.99        79.67 o                         
  16   7   4          8.34        -34.91        82.23 o                         
  17   7   4        104.57         32.57        84.60 o                         
 -18   8   4       2262.71       2212.56       124.09 o                         
 -17   8   4        149.42        161.82        68.81 o                         
 -16   8   4       2218.75       2146.64       116.74 o                         
 -15   8   4        509.24        611.98       122.13 o                         
 -14   8   4       2420.41       2337.96       116.92 o                         
 -13   8   4       1882.22       2059.90       109.01 o                         
 -12   8   4        330.13        277.47        61.74 o                         
 -11   8   4       4406.21       4701.79       161.02 o                         
 -10   8   4         14.36         12.88        67.82 o                         
  -9   8   4       2953.07       3139.04       138.35 o                         
  -8   8   4       3615.46       3726.64       136.15 o                         
  -7   8   4       1121.86       1161.86        70.55 o                         
  -6   8   4       5149.25       4977.02       129.42 o                         
  -5   8   4        434.76        490.12        54.34 o                         
  -4   8   4       6796.30       6763.18       139.90 o                         
  -3   8   4       3677.74       3684.57       105.98 o                         
  -2   8   4       5338.11       5302.70       142.90 o                         
  -1   8   4       5076.67       5049.51       116.08 o                         
   0   8   4        754.48        776.30        66.85 o                         
   1   8   4       9486.73       9379.75       196.23 o                         
   2   8   4         22.90         29.26        39.24 o                         
   3   8   4       5107.33       5141.66       179.03 o                         
   4   8   4       1559.06       1674.22        79.25 o                         
   5   8   4       1166.84       1407.05        87.18 o                         
   6   8   4       5671.72       5926.68       202.95 o                         
   7   8   4        286.93        249.30        76.70 o                         
   8   8   4       1610.57       1664.70       131.62 o                         
   9   8   4        270.79         91.61        77.11 o                         
  10   8   4       2408.09       2560.87       161.65 o                         
  11   8   4       3181.11       2783.08       174.79 o                         
  12   8   4        693.10        530.20       107.55 o                         
  13   8   4       3156.63       3485.73       197.83 o                         
  14   8   4        105.70        175.27        90.77 o                         
  15   8   4       2378.87       2410.27       339.03 o                         
 -15   9   4       4024.84       3841.94       157.70 o                         
 -14   9   4       1765.32       1766.23       111.35 o                         
 -13   9   4       2024.87       1999.41       116.09 o                         
 -12   9   4       5671.20       6113.77       197.69 o                         
 -11   9   4        157.68        207.76        75.94 o                         
 -10   9   4       7728.70       7973.49       228.65 o                         
  -9   9   4       2271.99       2355.53       118.71 o                         
  -8   9   4       5722.19       5887.31       186.91 o                         
  -7   9   4       5014.41       5103.22       149.54 o                         
  -6   9   4       1088.52       1250.68        75.77 o                         
  -5   9   4       7399.38       7683.90       189.12 o                         
  -4   9   4        554.68        683.71       133.98 o                         
  -3   9   4       7621.12       7712.53       206.90 o                         
  -2   9   4       3418.77       3547.09       107.98 o                         
  -1   9   4       2426.82       2469.88        89.99 o                         
   0   9   4      12331.76      12405.62       274.10 o                         
   1   9   4        206.99        317.54        58.07 o                         
   2   9   4       9788.53      10111.15       239.02 o                         
   3   9   4       1211.12       1316.11       102.26 o                         
   4   9   4       5752.19       5961.77       549.47 o                         
   5   9   4       6068.22       6070.89       211.32 o                         
   6   9   4        535.94        593.32        99.21 o                         
   7   9   4       6283.32       6762.96       270.25 o                         
   8   9   4        263.28        214.75        87.62 o                         
   9   9   4       4817.50       5498.96       277.31 o                         
  10   9   4       2604.86       2942.07       326.68 o                         
  11   9   4       2713.65       2985.81       187.65 o                         
  12   9   4       5332.24       5567.10       261.86 o                         
 -11  10   4       4789.80       5329.30       190.93 o                         
 -10  10   4        237.62        430.75        78.49 o                         
  -9  10   4       5257.88       5801.04       194.66 o                         
  -8  10   4       3022.10       3368.26       145.47 o                         
  -7  10   4       3999.24       4232.79       162.63 o                         
  -6  10   4       3722.89       3948.82       137.71 o                         
  -5  10   4        828.05        846.69        82.19 o                         
  -4  10   4       7229.12       7563.18       367.24 o                         
  -3  10   4        755.66        835.32       135.21 o                         
  -2  10   4       4316.75       4468.53       173.29 o                         
  -1  10   4       4726.92       4695.05       359.60 o                         
   0  10   4       1331.07       1386.86       144.04 o                         
   1  10   4       7466.30       7861.27       247.22 o                         
   2  10   4        217.68        297.83        88.75 o                         
   3  10   4       5957.33       6131.00       276.49 o                         
   4  10   4       2181.77       2200.79       154.64 o                         
   5  10   4       1373.04       1372.39       228.76 o                         
   6  10   4       5055.80       5322.00       503.60 o                         
   7  10   4          6.17        -58.31        85.39 o                         
   8  10   4       5066.46       5796.37       263.26 o                         
   9  10   4        963.64       1016.18       132.08 o                         
  -4  11   4         89.53         -3.29       100.39 o                         
  -3  11   4       1146.27       1112.38       126.87 o                         
  -2  11   4        328.86        363.61        99.10 o                         
  -1  11   4         29.79        -41.63       134.13 o                         
   0  11   4        461.45        513.48       138.24 o                         
   1  11   4          1.00        -70.77        95.45 o                         
 -25   1   5       3045.09       2687.03       168.63 o                         
 -24   1   5          2.67         13.17        74.97 o                         
 -23   1   5       5078.89       5091.19       177.28 o                         
 -22   1   5        455.87        464.53        69.89 o                         
 -21   1   5       4734.18       4721.22       162.14 o                         
 -20   1   5       2374.14       2425.20       112.36 o                         
 -19   1   5        509.92        615.49        62.24 o                         
 -18   1   5       5759.98       5509.40       152.50 o                         
 -17   1   5          5.09         -5.12        31.19 o                         
 -16   1   5      11703.13      11591.08       206.46 o                         
 -15   1   5       5753.24       5504.48       102.05 o                         
 -14   1   5       2869.26       2681.73        57.32 o                         
 -13   1   5       8119.07       8085.07       119.86 o                         
 -12   1   5         19.43         48.65        14.96 o                         
 -11   1   5      13226.81      12964.31       176.18 o                         
 -10   1   5       1849.49       1842.01        38.40 o                         
  -9   1   5      15642.43      16383.72       214.76 o                         
  -8   1   5       4312.60       3846.13        57.33 o                         
  -7   1   5      11634.64      12220.10       143.67 o                         
  -6   1   5      31071.91      31972.28       367.27 o                         
  -5   1   5       2665.63       3181.79        53.16 o                         
  -4   1   5      15009.26      15503.68       165.02 o                         
  -3   1   5        244.17        351.81        16.79 o                         
  -2   1   5        294.89        431.88        13.84 o                         
  -1   1   5      27171.38      28982.57       491.09 o                         
   0   1   5      11556.56      12384.79       195.78 o                         
   1   1   5      18596.49      19481.45       324.28 o                         
   2   1   5      15807.11      17420.64       292.21 o                         
   3   1   5      13305.27      13880.03       237.52 o                         
   4   1   5      30518.19      31750.91       523.92 o                         
   5   1   5       6707.17       7089.89       133.93 o                         
   6   1   5      41841.75      42504.09       701.19 o                         
   7   1   5       3346.05       3379.15        79.70 o                         
   8   1   5      11080.64      11335.07       384.08 o                         
   9   1   5       4081.26       3705.06        90.19 o                         
  10   1   5       3350.42       3400.20        87.25 o                         
  11   1   5      13258.88      12919.33       242.17 o                         
  12   1   5          4.09         56.13        26.09 o                         
  13   1   5       8063.31       8289.23       173.80 o                         
  14   1   5       2004.58       2015.09        73.95 o                         
  15   1   5       2486.07       2683.43        88.31 o                         
  16   1   5       3078.13       3218.77       116.42 o                         
  17   1   5        377.39        378.64        56.22 o                         
  18   1   5       4546.35       5370.23       165.53 o                         
  19   1   5        847.82        976.99        96.57 o                         
  20   1   5       2582.35       2899.83       223.82 o                         
  21   1   5       1119.92       1316.61       166.22 o                         
  22   1   5        736.21        895.29       153.06 o                         
 -25   2   5       1017.89        953.48        98.78 o                         
 -24   2   5       7185.41       7871.79       236.23 o                         
 -23   2   5        395.37        446.76        74.07 o                         
 -22   2   5      13491.06      13536.92       328.09 o                         
 -21   2   5       2703.85       2693.05       121.57 o                         
 -20   2   5       6341.22       6370.31       160.94 o                         
 -19   2   5       9656.10       9544.46       209.92 o                         
 -18   2   5        184.85        174.40        38.83 o                         
 -17   2   5      22622.20      22286.40       402.04 o                         
 -16   2   5       1757.76       1698.62        63.57 o                         
 -15   2   5      20960.46      20331.11       340.04 o                         
 -14   2   5      23047.94      22147.86       340.23 o                         
 -13   2   5       6089.31       6405.39       175.78 o                         
 -12   2   5      27815.88      26377.84       393.05 o                         
 -11   2   5         62.59         88.79        22.69 o                         
 -10   2   5      22920.68      22515.84       337.27 o                         
  -9   2   5      12738.06      11439.88       147.67 o                         
  -8   2   5       9836.82       9725.90       154.44 o                         
  -7   2   5      69837.95      72624.92       946.04 o                         
  -6   2   5         47.99        199.93        14.26 o                         
  -5   2   5      71084.45      71653.21       880.69 o                         
  -4   2   5       6123.88       6397.31        88.80 o                         
  -3   2   5      26363.23      27398.41       303.30 o                         
  -2   2   5      49911.84      52487.41       624.99 o                         
  -1   2   5       4316.43       4491.59        82.58 o                         
   0   2   5      54636.52      56730.83       800.36 o                         
   1   2   5        267.59        392.64        24.67 o                         
   2   2   5      45600.08      45402.52       790.33 o                         
   3   2   5      21360.60      20725.94       374.11 o                         
   4   2   5      15712.16      16005.31       256.32 o                         
   5   2   5      44502.89      45021.30       897.73 o                         
   6   2   5         32.93        111.66        15.98 o                         
   7   2   5      67468.12      68553.10      1440.41 o                         
   8   2   5      11811.99      11529.77       253.70 o                         
   9   2   5      33583.05      33888.36       632.82 o                         
  10   2   5      17638.97      17614.00       315.56 o                         
  11   2   5       9399.61       9677.03       191.40 o                         
  12   2   5      24592.28      23951.16       421.30 o                         
  13   2   5         43.14         64.02        38.01 o                         
  14   2   5      12647.36      13469.65       302.60 o                         
  15   2   5       6918.83       6953.58       271.98 o                         
  16   2   5       7046.75       7051.81       235.52 o                         
  17   2   5      15215.61      15590.74       442.47 o                         
  18   2   5         59.32        160.73        69.06 o                         
  19   2   5      11023.41      11955.13       366.99 o                         
  20   2   5       2394.42       2740.25       161.17 o                         
  21   2   5       4344.78       4542.30       294.59 o                         
  22   2   5       5690.73       6188.06       355.48 o                         
 -24   3   5        526.94        585.66        77.50 o                         
 -23   3   5       6497.94       6611.69       205.71 o                         
 -22   3   5       1106.12       1229.47        78.36 o                         
 -21   3   5       7744.06       7760.44       209.75 o                         
 -20   3   5       5901.01       5569.39       172.46 o                         
 -19   3   5       2677.86       2554.23        96.79 o                         
 -18   3   5      11371.32      10828.77       227.69 o                         
 -17   3   5        118.11        145.89        35.32 o                         
 -16   3   5      13529.12      13070.16       238.49 o                         
 -15   3   5       5711.84       5458.44       138.54 o                         
 -14   3   5       8914.29       8494.82       189.35 o                         
 -13   3   5      19967.79      19601.73       370.24 o                         
 -12   3   5         20.04         89.62        43.00 o                         
 -11   3   5      30181.76      28139.07       507.38 o                         
 -10   3   5       2683.14       2599.50       100.01 o                         
  -9   3   5      16892.10      16450.68       281.49 o                         
  -8   3   5      18132.56      18103.27       253.30 o                         
  -7   3   5       1318.37       1249.64        47.59 o                         
  -6   3   5      58571.28      61122.38       717.74 o                         
  -5   3   5        605.47        590.88        28.44 o                         
  -4   3   5      31749.12      32866.11       393.82 o                         
  -3   3   5      17028.58      17456.36       225.48 o                         
  -2   3   5      31087.50      32348.81       373.43 o                         
  -1   3   5      50256.53      52580.14       651.05 o                         
   0   3   5       2488.74       2870.75        51.16 o                         
   1   3   5      60271.32      61185.36       810.46 o                         
   2   3   5       2646.41       2441.16        45.51 o                         
   3   3   5      22741.43      23166.94       313.98 o                         
   4   3   5      33471.66      32434.59       502.10 o                         
   5   3   5       5018.32       5045.65       124.84 o                         
   6   3   5      32087.31      31930.12       445.27 o                         
   7   3   5       3855.55       4004.87        92.56 o                         
   8   3   5      24829.51      24570.25       431.89 o                         
   9   3   5      18720.69      18191.05       342.00 o                         
  10   3   5       8762.79       8695.50       176.29 o                         
  11   3   5      16488.10      16432.58       281.62 o                         
  12   3   5        202.42        286.37        40.16 o                         
  13   3   5      13303.99      13672.76       292.59 o                         
  14   3   5       3844.80       3684.30       164.09 o                         
  15   3   5      10840.01      11118.65       342.29 o                         
  16   3   5       8370.27       8095.58       371.94 o                         
  17   3   5        882.37        967.54       100.62 o                         
  18   3   5       9218.54       9768.21       322.04 o                         
  19   3   5        174.27        218.89        73.56 o                         
  20   3   5       5078.98       5422.12       228.67 o                         
  21   3   5       2345.86       2743.54       166.92 o                         
 -24   4   5        883.85        959.49        93.34 o                         
 -23   4   5         45.13         21.13        57.49 o                         
 -22   4   5       2282.53       2355.70       101.75 o                         
 -21   4   5        713.75        666.41        63.74 o                         
 -20   4   5       1993.78       1915.22        88.12 o                         
 -19   4   5       1643.96       1661.65        82.52 o                         
 -18   4   5        908.89        834.21        60.50 o                         
 -17   4   5       3784.82       3783.32       118.82 o                         
 -16   4   5         10.36        -33.43        33.43 o                         
 -15   4   5       2805.34       2596.90       104.28 o                         
 -14   4   5        253.83        214.38        39.31 o                         
 -13   4   5       1460.61       1402.19       127.56 o                         
 -12   4   5       3040.30       2808.29        90.23 o                         
 -11   4   5         86.96        103.79        30.23 o                         
 -10   4   5       2721.32       2693.23        72.58 o                         
  -9   4   5       5595.35       5247.83       102.97 o                         
  -8   4   5       1374.01       1329.26        37.30 o                         
  -7   4   5      12674.45      13136.16       179.70 o                         
  -6   4   5          4.94         46.81        13.68 o                         
  -5   4   5      15012.96      15827.53       212.06 o                         
  -4   4   5       6273.43       6473.59        97.46 o                         
  -3   4   5       2668.35       2872.45        52.18 o                         
  -2   4   5        520.06        460.83        20.66 o                         
  -1   4   5       7746.12       8320.72       108.36 o                         
   0   4   5      13866.46      13449.91       223.59 o                         
   1   4   5        173.48        195.63        16.80 o                         
   2   4   5       3925.47       3950.43        81.45 o                         
   3   4   5       5988.63       5918.75       103.16 o                         
   4   4   5       1277.75       1109.54        35.38 o                         
   5   4   5       8638.38       8877.97       180.44 o                         
   6   4   5          5.45         44.90        15.57 o                         
   7   4   5       6877.69       6846.20       107.60 o                         
   8   4   5        270.01        315.92        21.43 o                         
   9   4   5       4250.55       4243.08        98.01 o                         
  10   4   5        227.27        228.32        33.25 o                         
  11   4   5       1489.71       1545.40        97.76 o                         
  12   4   5        687.16        745.64        65.82 o                         
  13   4   5        100.73         55.96        55.86 o                         
  14   4   5       3029.18       2929.02       153.00 o                         
  15   4   5        967.81        946.54       121.79 o                         
  16   4   5        799.57        940.62       104.66 o                         
  17   4   5       1338.36       1504.94       123.74 o                         
  18   4   5        156.40        191.96        79.67 o                         
  19   4   5       1584.15       1760.75       137.08 o                         
  20   4   5         99.65         82.11        79.89 o                         
 -23   5   5         52.66        159.68        58.48 o                         
 -22   5   5        143.39        151.88        56.52 o                         
 -21   5   5          7.82         20.14        54.40 o                         
 -20   5   5        576.51        473.09        59.23 o                         
 -19   5   5          1.00        -43.97        43.97 o                         
 -18   5   5        667.54        627.21        63.79 o                         
 -17   5   5          1.86        -33.11        39.82 o                         
 -16   5   5        665.68        662.11        59.63 o                         
 -15   5   5        113.69        118.94        40.22 o                         
 -14   5   5         14.33        -16.86        33.23 o                         
 -13   5   5       1071.22       1028.21        76.96 o                         
 -12   5   5        186.90        177.82        38.34 o                         
 -11   5   5       3089.92       3001.79        99.37 o                         
 -10   5   5        128.94         90.31        32.08 o                         
  -9   5   5       1273.93       1180.94        51.28 o                         
  -8   5   5        494.49        428.60        34.66 o                         
  -7   5   5         32.44         49.68        17.36 o                         
  -6   5   5       2912.40       3017.26        61.90 o                         
  -5   5   5        115.69        149.73        19.31 o                         
  -4   5   5       1959.41       1747.04        45.19 o                         
  -3   5   5       1727.90       1872.86        46.13 o                         
  -2   5   5         81.58        137.53        19.54 o                         
  -1   5   5       5572.45       5269.92        93.15 o                         
   0   5   5       9430.34      10314.21       157.83 o                         
   1   5   5        169.32        223.12        22.37 o                         
   2   5   5        773.00        780.37        34.21 o                         
   3   5   5        346.31        367.02        24.90 o                         
   4   5   5       1611.27       1581.43        47.09 o                         
   5   5   5        669.06        660.15        31.53 o                         
   6   5   5        378.17        390.10        33.75 o                         
   7   5   5         28.54         65.82        25.26 o                         
   8   5   5         36.34         55.56        25.32 o                         
   9   5   5        684.17        754.43        52.35 o                         
  10   5   5        172.43        146.95        46.69 o                         
  11   5   5       2076.29       1937.74       122.74 o                         
  12   5   5         53.09         75.56        59.92 o                         
  13   5   5        426.63        420.32        90.52 o                         
  14   5   5        136.53         76.21        66.91 o                         
  15   5   5        126.43         97.68        69.56 o                         
  16   5   5        402.22        447.55        87.86 o                         
  17   5   5         30.49         34.75        75.21 o                         
  18   5   5        748.03        814.98       134.95 o                         
  19   5   5        145.94        154.10        91.38 o                         
 -21   6   5       1291.77       1231.59       115.21 o                         
 -20   6   5       1603.48       1514.02        87.74 o                         
 -19   6   5       4363.82       4462.25       246.57 o                         
 -18   6   5        302.08        256.34        71.08 o                         
 -17   6   5       6891.82       6234.59       190.10 o                         
 -16   6   5       1204.85       1248.99        79.10 o                         
 -15   6   5       4311.54       4181.94       146.80 o                         
 -14   6   5       4966.31       4790.14       204.66 o                         
 -13   6   5        331.09        429.48        67.70 o                         
 -12   6   5      13192.58      12465.58       267.23 o                         
 -11   6   5         61.60        185.88        43.57 o                         
 -10   6   5      15219.84      14406.58       329.71 o                         
  -9   6   5       5505.26       5416.16       152.50 o                         
  -8   6   5       8378.86       7868.32       266.76 o                         
  -7   6   5      15086.12      14459.61       259.37 o                         
  -6   6   5       1134.82       1205.89        68.87 o                         
  -5   6   5      15919.26      15830.93       250.98 o                         
  -4   6   5       1428.49       1540.63        83.63 o                         
  -3   6   5       9371.05       9160.92       148.75 o                         
  -2   6   5      14876.21      13961.73       208.12 o                         
  -1   6   5       2353.97       2191.54        75.41 o                         
   0   6   5      16062.86      15675.93       230.84 o                         
   1   6   5        773.35        828.60        39.18 o                         
   2   6   5      11972.36      11402.00       195.78 o                         
   3   6   5       2182.88       2236.43        68.20 o                         
   4   6   5       6777.83       6600.02       181.63 o                         
   5   6   5       9573.90       9219.48       208.79 o                         
   6   6   5         18.83         70.85        34.94 o                         
   7   6   5       8594.66       8626.90       202.18 o                         
   8   6   5        588.23        655.67        83.17 o                         
   9   6   5       4929.43       5028.70       204.99 o                         
  10   6   5       6757.30       6220.78       236.77 o                         
  11   6   5       1294.63       1415.59       113.35 o                         
  12   6   5       9826.13       9256.59       314.43 o                         
  13   6   5        789.40       1038.94       109.22 o                         
  14   6   5       3772.77       3754.55       192.57 o                         
  15   6   5       3704.49       3567.71       190.14 o                         
  16   6   5        963.20       1042.94       119.59 o                         
  17   6   5       5080.66       5318.54       241.37 o                         
  18   6   5         31.39         39.85        86.91 o                         
 -20   7   5       4053.94       4195.65       166.55 o                         
 -19   7   5       2325.01       2120.44       118.82 o                         
 -18   7   5       8304.50       8122.94       236.04 o                         
 -17   7   5        102.33        163.71        60.82 o                         
 -16   7   5       8749.33       8373.41       234.59 o                         
 -15   7   5       3235.83       3495.30       140.07 o                         
 -14   7   5       2607.97       2530.40       133.24 o                         
 -13   7   5       9546.08       9706.05       393.19 o                         
 -12   7   5         11.02        104.47        50.66 o                         
 -11   7   5      12959.09      12583.73       274.14 o                         
 -10   7   5       1435.78       1517.86        96.96 o                         
  -9   7   5      13347.18      12698.98       312.61 o                         
  -8   7   5      12022.88      12135.58       384.59 o                         
  -7   7   5       1084.90       1146.24       134.37 o                         
  -6   7   5      15666.19      15587.56       280.99 o                         
  -5   7   5       1563.03       1645.85        91.03 o                         
  -4   7   5      15778.81      15336.27       251.55 o                         
  -3   7   5      12710.83      12677.35       220.43 o                         
  -2   7   5       4732.92       4767.13       155.57 o                         
  -1   7   5      29695.70      29056.30       436.12 o                         
   0   7   5       2693.57       2679.65       129.91 o                         
   1   7   5      18966.42      18907.20       299.05 o                         
   2   7   5       1545.99       1578.58        70.63 o                         
   3   7   5      12571.95      12615.35       278.19 o                         
   4   7   5      11192.52      11017.29       233.92 o                         
   5   7   5       1537.77       1684.51       147.06 o                         
   6   7   5      13675.87      13324.22       342.97 o                         
   7   7   5        456.75        525.05       119.88 o                         
   8   7   5      13230.74      13050.00       489.72 o                         
   9   7   5       4923.45       5097.03       218.18 o                         
  10   7   5       7994.34       8011.17       309.40 o                         
  11   7   5      12548.42      12245.65       391.13 o                         
  12   7   5        127.86        266.88       137.42 o                         
  13   7   5      13467.50      13226.94       421.50 o                         
  14   7   5       3073.27       3052.67       250.16 o                         
  15   7   5       3830.46       4102.42       259.21 o                         
  16   7   5       4558.93       4631.48       227.33 o                         
  17   7   5        749.35        790.06       120.54 o                         
 -18   8   5        131.79         88.31        69.98 o                         
 -17   8   5       4161.50       4216.06       165.38 o                         
 -16   8   5        263.83        311.55        70.50 o                         
 -15   8   5       2376.02       2180.72       118.90 o                         
 -14   8   5       1438.31       1365.31        95.08 o                         
 -13   8   5        576.14        527.84        91.05 o                         
 -12   8   5       4287.34       4342.92       164.80 o                         
 -11   8   5          2.90         40.81        53.18 o                         
 -10   8   5       6217.52       6125.94       367.45 o                         
  -9   8   5       1879.83       2256.54       141.15 o                         
  -8   8   5       3859.97       3710.51       164.31 o                         
  -7   8   5       7425.50       7716.57       243.96 o                         
  -6   8   5        399.59        417.66        50.13 o                         
  -5   8   5       9763.69       9711.70       200.80 o                         
  -4   8   5       2166.34       2309.96        77.16 o                         
  -3   8   5       7263.85       7022.40       148.67 o                         
  -2   8   5       9510.14       9711.80       180.67 o                         
  -1   8   5       2562.24       2460.54        90.14 o                         
   0   8   5       8414.97       8198.36       183.47 o                         
   1   8   5        387.81        547.73        60.76 o                         
   2   8   5       7290.77       7285.15       219.28 o                         
   3   8   5       4560.41       4556.72       128.83 o                         
   4   8   5       1627.16       1865.22       122.01 o                         
   5   8   5       7730.71       7960.50       253.70 o                         
   6   8   5         42.01         13.17        48.23 o                         
   7   8   5       6793.10       6939.32       355.48 o                         
   8   8   5       2235.77       2061.50       143.43 o                         
   9   8   5       4988.12       4675.28       217.53 o                         
  10   8   5       4621.96       4980.53       399.10 o                         
  11   8   5        553.13        760.28       109.37 o                         
  12   8   5       6165.22       6449.27       499.49 o                         
  13   8   5        577.40        675.38       168.69 o                         
  14   8   5       3646.13       3319.24       222.18 o                         
 -15   9   5         45.84        105.52        67.86 o                         
 -14   9   5        104.94        107.50        61.62 o                         
 -13   9   5        267.83        213.63        70.64 o                         
 -12   9   5        103.61         51.06        57.86 o                         
 -11   9   5        620.41        631.50        77.95 o                         
 -10   9   5         34.55         45.22        58.06 o                         
  -9   9   5         39.51        122.17        60.09 o                         
  -8   9   5        213.55        152.46        69.58 o                         
  -7   9   5        911.44        861.30        68.46 o                         
  -6   9   5        370.21        320.21        61.52 o                         
  -5   9   5         74.67        122.32        45.62 o                         
  -4   9   5        115.03        118.31        45.17 o                         
  -3   9   5        113.49        124.32        55.94 o                         
  -2   9   5         41.43        -28.02        42.89 o                         
  -1   9   5         71.13         -2.08        48.46 o                         
   0   9   5        135.55         82.04        48.30 o                         
   1   9   5        565.32        505.54        61.23 o                         
   2   9   5         78.45         58.92        49.67 o                         
   3   9   5        427.59        269.99        66.01 o                         
   4   9   5         31.90        -67.60        67.60 o                         
   5   9   5        433.47        334.77        88.17 o                         
   6   9   5        538.48        375.42        92.47 o                         
   7   9   5         29.38         55.86        83.40 o                         
   8   9   5       1183.67       1064.25       126.16 o                         
   9   9   5        121.11        116.74        92.90 o                         
  10   9   5        998.16       1164.75       131.89 o                         
  11   9   5         56.08         67.47        91.34 o                         
  12   9   5         44.57         27.68        94.71 o                         
 -11  10   5        257.69        324.68        76.34 o                         
 -10  10   5       1265.01       1370.68       102.74 o                         
  -9  10   5        818.51        791.94        88.23 o                         
  -8  10   5        158.95        138.76        64.75 o                         
  -7  10   5        609.27        663.73        69.35 o                         
  -6  10   5        134.82         43.59        63.72 o                         
  -5  10   5        273.01        389.26        73.89 o                         
  -4  10   5        287.88        302.91        71.61 o                         
  -3  10   5        415.08        354.54        76.94 o                         
  -2  10   5        809.77        771.78        87.15 o                         
  -1  10   5        167.45        190.75        66.51 o                         
   0  10   5       2085.46       2245.94       149.86 o                         
   1  10   5          4.99         44.07        66.32 o                         
   2  10   5       1246.85       1568.51       134.62 o                         
   3  10   5        618.33        690.51       108.06 o                         
   4  10   5        871.06        956.16       120.41 o                         
   5  10   5       1149.59       1110.25       127.76 o                         
   6  10   5          1.55        -79.08        79.08 o                         
   7  10   5        721.58        855.77       121.13 o                         
   8  10   5        203.10        145.52       149.76 o                         
 -25   0   6      10550.83      11563.11       534.87 o                         
 -24   0   6         55.54         72.41       113.56 o                         
 -23   0   6       9298.28       9101.05       436.13 o                         
 -22   0   6        724.97        699.21        93.63 o                         
 -21   0   6       2887.48       2953.22       154.76 o                         
 -20   0   6      16706.32      15990.68       446.87 o                         
 -19   0   6         23.37        115.17        55.27 o                         
 -18   0   6      18076.71      18175.39       480.03 o                         
 -17   0   6       5699.08       5419.58       192.02 o                         
 -16   0   6      14192.49      13907.84       306.57 o                         
 -15   0   6      17191.26      16665.39       317.45 o                         
 -14   0   6       4512.59       4824.81       104.20 o                         
 -13   0   6      35728.27      34895.91       565.47 o                         
 -12   0   6       5141.16       5572.17       159.27 o                         
 -11   0   6      20116.44      19927.15       331.52 o                         
 -10   0   6      23085.33      22758.70       372.55 o                         
  -9   0   6      19076.54      19683.34       312.81 o                         
  -8   0   6      92630.91      97334.59      1658.72 o                         
  -7   0   6       4557.51       4784.93       152.78 o                         
  -6   0   6      69384.19      74348.52      1273.25 o                         
  -5   0   6      12528.07      13087.27       278.37 o                         
  -4   0   6       7271.05       7495.38       192.15 o                         
  -3   0   6      59894.04      63258.24      1441.33 o                         
  -2   0   6      18947.96      20371.22       478.59 o                         
  -1   0   6      21129.30      21890.03       565.32 o                         
   0   0   6      19228.54      21365.21       500.28 o                         
   1   0   6      75427.06      80170.70      2539.41 o                         
   2   0   6       9200.81       8337.66       492.08 o                         
   3   0   6       9045.63       9448.60       238.54 o                         
   4   0   6      50122.02      50231.14      1157.86 o                         
   5   0   6       2678.60       2989.26       185.15 o                         
   6   0   6      44144.90      42052.68       981.18 o                         
   7   0   6       2523.12       2194.28        86.91 o                         
   8   0   6      13311.48      13081.12       459.99 o                         
   9   0   6      19931.59      18851.46       471.37 o                         
  10   0   6       3904.05       4145.94       142.91 o                         
  11   0   6      28563.13      28680.95       699.29 o                         
  12   0   6       1797.53       1707.64        92.90 o                         
  13   0   6      13763.96      13787.15       371.95 o                         
  14   0   6       6237.31       6560.10       260.03 o                         
  15   0   6       3570.53       3793.25       233.70 o                         
  16   0   6      15942.82      16404.59       443.46 o                         
  17   0   6         15.75         25.18        65.83 o                         
  18   0   6      11502.63      12463.34       505.25 o                         
  19   0   6       4590.92       5083.75       283.07 o                         
 -25   1   6          3.03         -9.90        80.87 o                         
 -24   1   6       4862.85       5005.62       182.07 o                         
 -23   1   6        701.83        698.13        77.55 o                         
 -22   1   6       1508.43       1622.42       101.61 o                         
 -21   1   6       6895.40       6741.15       199.13 o                         
 -20   1   6        231.47        279.04        55.23 o                         
 -19   1   6      11219.98      11369.58       273.63 o                         
 -18   1   6       1061.36       1164.77        65.54 o                         
 -17   1   6       5488.44       5284.61       120.28 o                         
 -16   1   6       2832.67       2687.95        72.34 o                         
 -15   1   6       5965.16       6136.16       110.33 o                         
 -14   1   6      11498.30      11266.97       159.75 o                         
 -13   1   6        662.33        777.07        26.04 o                         
 -12   1   6      11480.23      11228.49       147.68 o                         
 -11   1   6       3097.23       2906.03        53.83 o                         
 -10   1   6      17729.38      17983.92       236.14 o                         
  -9   1   6      16119.20      16439.98       202.38 o                         
  -8   1   6       4326.72       4859.15        80.04 o                         
  -7   1   6      57048.17      58728.24       679.38 o                         
  -6   1   6       5028.10       5528.91        86.84 o                         
  -5   1   6      46323.18      49695.57       566.20 o                         
  -4   1   6       6218.92       5837.85        74.89 o                         
  -3   1   6      17230.08      18460.29       262.90 o                         
  -2   1   6      25908.15      27322.42       419.47 o                         
  -1   1   6        607.28        688.31        24.78 o                         
   0   1   6      29100.69      31031.87       508.89 o                         
   1   1   6       6099.39       6122.84       112.92 o                         
   2   1   6       8923.72       8866.97       158.11 o                         
   3   1   6      30172.05      31034.00       511.58 o                         
   4   1   6        208.27        255.29        18.43 o                         
   5   1   6      27141.96      26837.96       450.29 o                         
   6   1   6        970.89        877.67        36.77 o                         
   7   1   6       8128.46       7919.50       156.78 o                         
   8   1   6      22662.03      22563.38       390.18 o                         
   9   1   6       4485.06       4367.38       111.75 o                         
  10   1   6      14349.53      14381.85       282.44 o                         
  11   1   6        121.32        154.72        28.80 o                         
  12   1   6      13425.85      13590.39       257.78 o                         
  13   1   6       1249.78       1306.87        59.38 o                         
  14   1   6       3203.10       3294.43        97.66 o                         
  15   1   6       8107.12       8060.49       178.38 o                         
  16   1   6        762.30        846.96        66.98 o                         
  17   1   6      10359.65      10921.76       332.44 o                         
  18   1   6       1007.66       1051.02        98.33 o                         
  19   1   6       5543.19       6179.89       233.27 o                         
  20   1   6       2616.08       2829.06       225.47 o                         
  21   1   6        637.06        952.90       159.64 o                         
 -25   2   6         76.45         17.85        66.92 o                         
 -24   2   6         10.47         42.87        62.24 o                         
 -23   2   6        487.71        516.12       113.81 o                         
 -22   2   6        135.77        144.28        61.35 o                         
 -21   2   6          9.17          5.21        49.70 o                         
 -20   2   6       2161.33       2014.27        87.44 o                         
 -19   2   6        457.99        423.91        50.83 o                         
 -18   2   6        817.89        857.32        57.04 o                         
 -17   2   6         28.58         68.99        34.23 o                         
 -16   2   6         21.71         15.90        26.87 o                         
 -15   2   6        456.85        506.62        39.49 o                         
 -14   2   6       1424.74       1493.61        73.88 o                         
 -13   2   6        606.01        602.76        37.93 o                         
 -12   2   6        457.58        528.24        27.42 o                         
 -11   2   6       1436.18       1471.20        40.02 o                         
 -10   2   6       1369.16       1330.12        29.86 o                         
  -9   2   6        912.25       1030.66        37.94 o                         
  -8   2   6        465.75        564.62        21.66 o                         
  -7   2   6       5703.37       6361.19        94.20 o                         
  -6   2   6       3995.81       4197.66        61.64 o                         
  -5   2   6       5640.50       5931.24        76.49 o                         
  -4   2   6       2854.25       3195.27        44.83 o                         
  -3   2   6       8107.17       8915.83       140.60 o                         
  -2   2   6       3469.27       3933.87        67.98 o                         
  -1   2   6       1572.30       1768.42        40.56 o                         
   0   2   6       1751.79       2010.46        67.34 o                         
   1   2   6       1483.61       1564.31        49.93 o                         
   2   2   6        595.67        662.11        33.26 o                         
   3   2   6        123.49        106.54        19.00 o                         
   4   2   6       1247.42       1241.14        47.01 o                         
   5   2   6        568.70        620.95        26.57 o                         
   6   2   6        333.17        383.50        37.31 o                         
   7   2   6       1320.23       1279.46        48.19 o                         
   8   2   6        435.77        542.51        47.34 o                         
   9   2   6       1983.57       2044.80       122.80 o                         
  10   2   6        880.88        964.39        52.27 o                         
  11   2   6       2170.82       2194.85       104.76 o                         
  12   2   6         11.29         27.61        26.43 o                         
  13   2   6        904.13        993.31        52.18 o                         
  14   2   6        348.53        293.08        61.65 o                         
  15   2   6        217.30        213.40        83.11 o                         
  16   2   6        883.28        954.38        93.63 o                         
  17   2   6         47.36         84.90        65.14 o                         
  18   2   6        544.41        639.38        88.35 o                         
  19   2   6         70.74         90.42        72.73 o                         
  20   2   6        101.04        142.13        80.12 o                         
  21   2   6        193.86        248.51       123.43 o                         
 -24   3   6        901.96       1011.59        94.87 o                         
 -23   3   6         96.26         14.02        55.04 o                         
 -22   3   6       1096.81       1158.12        78.26 o                         
 -21   3   6        982.66        975.65        84.96 o                         
 -20   3   6        254.60        333.76        66.75 o                         
 -19   3   6        966.19        953.88        63.18 o                         
 -18   3   6        363.77        308.45        46.15 o                         
 -17   3   6       3069.13       2697.35        86.97 o                         
 -16   3   6       3584.73       3460.35       107.84 o                         
 -15   3   6       1070.26       1069.40        59.79 o                         
 -14   3   6       3496.26       3375.75       118.53 o                         
 -13   3   6        851.77        872.96        51.33 o                         
 -12   3   6       6880.74       6580.26       151.70 o                         
 -11   3   6       1282.35       1136.34        53.12 o                         
 -10   3   6       1066.90        911.20        25.63 o                         
  -9   3   6       6483.17       6502.27       104.95 o                         
  -8   3   6         14.07         62.78        13.09 o                         
  -7   3   6      12476.86      12473.34       168.54 o                         
  -6   3   6         10.65         55.51        11.95 o                         
  -5   3   6       2521.10       2440.99        44.71 o                         
  -4   3   6       5999.00       5842.37        78.99 o                         
  -3   3   6       1609.87       1529.40        31.41 o                         
  -2   3   6      19964.24      21399.83       294.21 o                         
  -1   3   6       6444.66       7209.24       127.68 o                         
   0   3   6       8568.56       8407.24       119.19 o                         
   1   3   6       2249.84       2510.10        56.32 o                         
   2   3   6       7619.70       7808.06       133.48 o                         
   3   3   6       3101.57       2614.26        84.09 o                         
   4   3   6        114.76        110.01        22.16 o                         
   5   3   6       5049.49       5021.41       134.02 o                         
   6   3   6       1474.96       1600.24        47.16 o                         
   7   3   6       3304.09       3368.25        82.76 o                         
   8   3   6       3615.62       3532.83        95.76 o                         
   9   3   6        561.22        613.00        34.10 o                         
  10   3   6      11048.49      10726.42       193.76 o                         
  11   3   6       3137.77       3206.57        97.67 o                         
  12   3   6       1271.85       1403.44        65.36 o                         
  13   3   6        223.86        165.97        44.89 o                         
  14   3   6       1872.07       1943.33       124.90 o                         
  15   3   6        582.99        669.97        87.28 o                         
  16   3   6          5.36        -19.28        58.07 o                         
  17   3   6       1581.99       1674.58       152.23 o                         
  18   3   6        153.32        332.11        84.36 o                         
  19   3   6       1217.10       1242.86       119.28 o                         
  20   3   6       1510.77       1977.61       142.13 o                         
  21   3   6        148.18        233.70        91.93 o                         
 -24   4   6        110.47        113.71        67.47 o                         
 -23   4   6       4905.21       5259.01       156.77 o                         
 -22   4   6       2533.84       2708.05       117.11 o                         
 -21   4   6       1350.83       1319.96        80.46 o                         
 -20   4   6       8678.73       8139.64       194.28 o                         
 -19   4   6        327.83        317.10        49.32 o                         
 -18   4   6      14165.95      13554.81       255.25 o                         
 -17   4   6       1701.20       1753.98       147.99 o                         
 -16   4   6      10210.69       9580.29       216.56 o                         
 -15   4   6      12008.78      11295.41       242.32 o                         
 -14   4   6        343.89        382.97        42.78 o                         
 -13   4   6      16696.19      16002.46       316.09 o                         
 -12   4   6       2107.38       1919.46        74.71 o                         
 -11   4   6      16429.79      15372.78       301.24 o                         
 -10   4   6      13545.41      12455.12       227.16 o                         
  -9   4   6       4235.75       4013.79        75.39 o                         
  -8   4   6      22264.69      21795.50       334.92 o                         
  -7   4   6       2464.68       2681.47        64.28 o                         
  -6   4   6      14412.05      13914.25       198.84 o                         
  -5   4   6       8008.52       8046.14       119.26 o                         
  -4   4   6      22914.38      23029.99       281.54 o                         
  -3   4   6      17427.50      16498.46       207.08 o                         
  -2   4   6       5544.55       5354.81       115.99 o                         
  -1   4   6      43888.67      43746.84       534.02 o                         
   0   4   6       1561.37       1526.89        40.02 o                         
   1   4   6      16207.46      15891.97       234.60 o                         
   2   4   6      11196.32      10427.39       165.43 o                         
   3   4   6      14425.12      14368.36       219.38 o                         
   4   4   6      20913.60      19552.48       290.38 o                         
   5   4   6         97.90        229.09        23.48 o                         
   6   4   6      33795.94      33439.13       478.76 o                         
   7   4   6       5546.66       5295.66       116.48 o                         
   8   4   6       6548.32       6399.61       152.86 o                         
   9   4   6      19826.28      19146.56       371.83 o                         
  10   4   6        608.40        651.28        55.11 o                         
  11   4   6      31859.76      30300.70       667.34 o                         
  12   4   6        577.22        583.37        78.72 o                         
  13   4   6       7944.81       7775.01       268.70 o                         
  14   4   6       6277.72       6164.89       233.69 o                         
  15   4   6       2369.84       2267.75       140.58 o                         
  16   4   6      10385.41      10311.03       337.38 o                         
  17   4   6        159.77         98.75        77.07 o                         
  18   4   6       5514.48       5513.42       234.13 o                         
  19   4   6       2551.70       2824.95       166.99 o                         
  20   4   6       2122.88       2311.24       325.04 o                         
 -23   5   6        689.06        707.15        71.04 o                         
 -22   5   6       2894.42       2935.59       116.20 o                         
 -21   5   6       6532.91       6380.63       172.60 o                         
 -20   5   6        848.92        819.33        69.33 o                         
 -19   5   6      11816.57      11524.12       288.85 o                         
 -18   5   6        246.94        358.50        54.33 o                         
 -17   5   6      10087.89       9619.42       224.97 o                         
 -16   5   6       5249.95       5194.99       294.32 o                         
 -15   5   6       5862.31       5681.14       152.18 o                         
 -14   5   6      11178.01      10815.12       239.16 o                         
 -13   5   6        152.55        154.66        43.47 o                         
 -12   5   6      17829.05      17892.67       351.38 o                         
 -11   5   6       4449.81       4377.31       122.57 o                         
 -10   5   6      14211.32      13433.65       280.54 o                         
  -9   5   6      16600.26      15889.47       285.47 o                         
  -8   5   6       2833.57       2947.95        91.06 o                         
  -7   5   6      27368.25      26758.69       372.74 o                         
  -6   5   6        565.34        842.37        43.08 o                         
  -5   5   6      23123.91      22871.59       302.24 o                         
  -4   5   6       8971.09       8314.18       165.49 o                         
  -3   5   6      14059.26      13529.15       202.15 o                         
  -2   5   6      22138.03      21748.04       282.78 o                         
  -1   5   6        580.53        727.92        37.06 o                         
   0   5   6      34957.79      34138.81       455.48 o                         
   1   5   6      12803.42      12527.99       198.84 o                         
   2   5   6      10471.15       9606.81       159.64 o                         
   3   5   6      13288.92      12160.67       193.79 o                         
   4   5   6       1434.12       1346.32        71.93 o                         
   5   5   6      24921.35      24438.70       409.80 o                         
   6   5   6       1382.98       1400.28        57.79 o                         
   7   5   6       9303.38       9203.91       181.02 o                         
   8   5   6       3860.13       3581.56        99.94 o                         
   9   5   6       2588.11       2270.50       108.85 o                         
  10   5   6      19314.07      19067.01       450.56 o                         
  11   5   6          0.32        193.29        67.38 o                         
  12   5   6       9098.81       9098.54       402.39 o                         
  13   5   6       6702.94       6753.49       255.82 o                         
  14   5   6       3940.01       3956.69       452.58 o                         
  15   5   6       8282.77       8404.35       302.46 o                         
  16   5   6        356.89        525.69        99.37 o                         
  17   5   6       9160.93       9877.59       343.46 o                         
  18   5   6        576.93        643.32       106.99 o                         
  19   5   6       4476.80       4823.42       233.87 o                         
 -21   6   6       1149.11        938.45        78.63 o                         
 -20   6   6       3132.27       3096.54       139.20 o                         
 -19   6   6        274.01        338.31        93.32 o                         
 -18   6   6       3827.43       3323.79       137.19 o                         
 -17   6   6       1068.62       1024.60        81.33 o                         
 -16   6   6       1980.22       1899.98       101.62 o                         
 -15   6   6       2375.80       2190.14        96.42 o                         
 -14   6   6        454.51        482.94        56.48 o                         
 -13   6   6       7487.63       7028.30       177.98 o                         
 -12   6   6         30.64         89.64        48.46 o                         
 -11   6   6       4929.98       5001.19       220.20 o                         
 -10   6   6       2695.68       2700.08        98.82 o                         
  -9   6   6       1762.96       1794.49       128.27 o                         
  -8   6   6       6922.19       6885.75       163.06 o                         
  -7   6   6        134.25        199.62        32.40 o                         
  -6   6   6       4159.30       4029.05        90.18 o                         
  -5   6   6       6100.98       6135.32       119.56 o                         
  -4   6   6       5686.95       5627.41       143.89 o                         
  -3   6   6       4521.52       4208.24        91.98 o                         
  -2   6   6       3360.43       3269.11        81.08 o                         
  -1   6   6      11801.75      11384.76       201.79 o                         
   0   6   6        443.07        501.08        49.07 o                         
   1   6   6       9428.44       8856.75       175.18 o                         
   2   6   6       2483.88       2324.06        85.72 o                         
   3   6   6       1234.22       1222.45        65.46 o                         
   4   6   6       2642.73       2588.90        93.96 o                         
   5   6   6        628.24        578.43        51.96 o                         
   6   6   6       1912.20       1896.32        80.27 o                         
   7   6   6        420.24        360.78        38.78 o                         
   8   6   6       2662.64       2732.89       170.51 o                         
   9   6   6       5635.88       5379.45       215.94 o                         
  10   6   6        168.83        141.30        68.54 o                         
  11   6   6       5634.94       5486.32       228.01 o                         
  12   6   6        579.80        687.80        94.41 o                         
  13   6   6       3968.07       3997.33       195.25 o                         
  14   6   6       2816.14       2703.56       170.88 o                         
  15   6   6        223.19        338.04        95.09 o                         
  16   6   6       2240.49       2196.59       162.09 o                         
  17   6   6          5.27         50.57        89.24 o                         
  18   6   6       1477.90       1460.66       139.28 o                         
 -20   7   6          9.75        -25.52        65.71 o                         
 -19   7   6        118.33        109.30        64.08 o                         
 -18   7   6          5.00         22.33        56.46 o                         
 -17   7   6          3.91        -18.38        51.87 o                         
 -16   7   6         57.28         72.07        99.22 o                         
 -15   7   6         18.41        -11.85        51.08 o                         
 -14   7   6        314.52        351.86        60.53 o                         
 -13   7   6          4.19        -32.32        45.63 o                         
 -12   7   6          1.84         35.12        57.54 o                         
 -11   7   6         83.86         45.55        42.05 o                         
 -10   7   6        176.23        131.98        44.47 o                         
  -9   7   6         16.52         37.08        39.22 o                         
  -8   7   6         25.60         54.49        34.31 o                         
  -7   7   6         47.29         56.99        32.96 o                         
  -6   7   6        302.50        257.59        37.49 o                         
  -5   7   6        110.65        113.40        33.12 o                         
  -4   7   6        516.42        549.70        39.74 o                         
  -3   7   6       1392.06       1362.23        54.65 o                         
  -2   7   6         40.25         71.39        28.70 o                         
  -1   7   6        266.93        198.76        31.81 o                         
   0   7   6         63.24         92.72        33.49 o                         
   1   7   6         43.32         65.17        33.60 o                         
   2   7   6        150.65        124.40        36.83 o                         
   3   7   6          3.15         34.27        32.91 o                         
   4   7   6        216.39        130.69        38.23 o                         
   5   7   6        107.67         98.99        36.44 o                         
   6   7   6         37.78         48.28        42.28 o                         
   7   7   6        255.81        217.50        58.13 o                         
   8   7   6        467.09        391.31        66.33 o                         
   9   7   6         75.87         26.35        74.06 o                         
  10   7   6         53.12         55.96        74.48 o                         
  11   7   6          7.35         12.60        74.04 o                         
  12   7   6          8.72         64.55        76.22 o                         
  13   7   6          3.71          0.54        78.69 o                         
  14   7   6        271.22        358.08        95.88 o                         
  15   7   6          8.20         40.55       120.96 o                         
  16   7   6         93.36         69.39        91.91 o                         
 -18   8   6       2167.18       2417.30       141.90 o                         
 -17   8   6        401.26        421.11        75.36 o                         
 -16   8   6       1429.66       1549.52       128.20 o                         
 -15   8   6       2355.82       2427.34       125.43 o                         
 -14   8   6        197.45        262.99        64.07 o                         
 -13   8   6       2962.68       2837.08       129.22 o                         
 -12   8   6         78.77        102.81        54.30 o                         
 -11   8   6       3761.49       3967.16       210.43 o                         
 -10   8   6       2037.95       2283.57       110.12 o                         
  -9   8   6       2100.87       2126.64       204.74 o                         
  -8   8   6       6296.63       6489.23       168.42 o                         
  -7   8   6         35.69         85.99        40.91 o                         
  -6   8   6       2862.36       2939.61       104.01 o                         
  -5   8   6        260.14        276.56        43.87 o                         
  -4   8   6       1121.26       1364.84        59.80 o                         
  -3   8   6       6270.62       6199.06       132.39 o                         
  -2   8   6        364.75        348.82        46.59 o                         
  -1   8   6       4619.87       4733.42       128.37 o                         
   0   8   6        576.14        669.47        61.42 o                         
   1   8   6       7502.20       7671.59       186.06 o                         
   2   8   6       1007.50       1039.59        66.11 o                         
   3   8   6        861.55        946.15        70.75 o                         
   4   8   6       4839.75       4985.31       136.93 o                         
   5   8   6        304.99        322.91        57.19 o                         
   6   8   6       3335.37       3521.17       132.43 o                         
   7   8   6       1316.96       1481.88       126.16 o                         
   8   8   6       2232.59       2171.82       147.74 o                         
   9   8   6       3940.40       4053.35       206.90 o                         
  10   8   6        425.95        325.99        90.68 o                         
  11   8   6       3464.53       4080.55       246.86 o                         
  12   8   6        328.57        279.93       100.74 o                         
  13   8   6       2713.94       2934.13       187.09 o                         
  14   8   6       1765.44       1766.63       161.44 o                         
 -15   9   6       2130.14       2166.39       122.76 o                         
 -14   9   6       5491.08       5711.05       195.70 o                         
 -13   9   6          3.74         45.44        63.43 o                         
 -12   9   6       6049.41       6532.90       307.43 o                         
 -11   9   6       2447.46       2903.73       135.54 o                         
 -10   9   6       5441.17       5553.42       186.59 o                         
  -9   9   6       8729.44       9241.65       449.37 o                         
  -8   9   6        180.27        267.07        90.88 o                         
  -7   9   6       7353.38       7627.99       289.33 o                         
  -6   9   6       1266.66       1425.77       100.64 o                         
  -5   9   6       5416.10       5037.52       176.88 o                         
  -4   9   6       5028.55       5073.88       209.08 o                         
  -3   9   6       1896.79       1987.31       194.55 o                         
  -2   9   6      10326.38      10617.15       428.53 o                         
  -1   9   6         75.98        178.70        51.94 o                         
   0   9   6      11796.59      12053.15       299.78 o                         
   1   9   6       1409.32       1580.72       104.28 o                         
   2   9   6       5358.42       5595.68       165.28 o                         
   3   9   6       6899.54       7120.46       258.95 o                         
   4   9   6        833.45       1018.20        90.90 o                         
   5   9   6       8423.17       8429.10       306.69 o                         
   6   9   6        320.60        488.01       101.16 o                         
   7   9   6       5377.76       5397.46       238.53 o                         
   8   9   6       3865.64       3591.28       218.06 o                         
   9   9   6       2534.21       2648.38       177.95 o                         
  10   9   6       4824.88       5062.88       323.39 o                         
  11   9   6          1.04         66.40        90.75 o                         
 -11  10   6       4303.98       4461.16       176.34 o                         
 -10  10   6       2365.59       2732.01       138.74 o                         
  -9  10   6       2693.58       2919.53       212.17 o                         
  -8  10   6       2684.69       2690.03       166.60 o                         
  -7  10   6         87.66        113.19        70.30 o                         
  -6  10   6       3510.77       3673.88       158.45 o                         
  -5  10   6        510.07        568.50        82.07 o                         
  -4  10   6       2660.05       2486.30       133.81 o                         
  -3  10   6       3027.77       2915.56       141.86 o                         
  -2  10   6        418.66        347.96       144.91 o                         
  -1  10   6       4961.70       5167.88       189.30 o                         
   0  10   6        524.20        643.24        85.75 o                         
   1  10   6       4867.84       5103.40       871.43 o                         
   2  10   6       2465.30       2952.73       421.31 o                         
   3  10   6       1806.82       1800.91       141.06 o                         
   4  10   6       4098.86       4688.47       693.69 o                         
   5  10   6         10.49         53.67       104.51 o                         
   6  10   6       4385.92       4642.01       343.14 o                         
   7  10   6       1902.66       2062.22       163.89 o                         
 -25   1   7       3198.29       3196.57       147.90 o                         
 -24   1   7        169.08         89.40        66.93 o                         
 -23   1   7       2306.70       2508.96       126.01 o                         
 -22   1   7       1583.83       1527.71        97.52 o                         
 -21   1   7        473.85        451.86        67.71 o                         
 -20   1   7       3396.55       3341.02       130.17 o                         
 -19   1   7        991.69       1037.36        65.96 o                         
 -18   1   7       7589.71       7380.31       153.68 o                         
 -17   1   7       3767.00       3697.57        96.72 o                         
 -16   1   7       3604.94       3644.04        85.52 o                         
 -15   1   7      12266.55      11882.52       182.69 o                         
 -14   1   7       1323.67       1502.60        38.11 o                         
 -13   1   7      11833.29      11580.49       153.64 o                         
 -12   1   7       1308.08       1267.50        34.59 o                         
 -11   1   7       6037.23       6033.67        93.68 o                         
 -10   1   7       6289.89       5857.47        84.20 o                         
  -9   1   7       1858.25       1975.98        36.73 o                         
  -8   1   7      34659.89      36810.11       409.68 o                         
  -7   1   7        480.57        430.07        18.72 o                         
  -6   1   7      19940.41      20432.97       258.22 o                         
  -5   1   7        946.37        798.60        24.71 o                         
  -4   1   7       8505.75       8960.79       136.72 o                         
  -3   1   7      13407.26      13226.57       211.91 o                         
  -2   1   7          1.92         82.90        15.53 o                         
  -1   1   7      25083.31      26011.49       400.98 o                         
   0   1   7       1606.97       1535.10        40.49 o                         
   1   1   7       5094.50       4871.84        94.99 o                         
   2   1   7      15375.85      15629.81       299.78 o                         
   3   1   7       5556.35       5768.39       153.46 o                         
   4   1   7      19824.83      19596.65       334.78 o                         
   5   1   7        719.85        678.00        30.89 o                         
   6   1   7       5976.16       5497.13       114.34 o                         
   7   1   7      11485.94      11320.40       210.65 o                         
   8   1   7       5593.94       5641.57       126.35 o                         
   9   1   7      11428.72      11061.51       255.12 o                         
  10   1   7        248.24        228.04        32.57 o                         
  11   1   7       7523.23       7909.66       167.09 o                         
  12   1   7       3555.64       3372.96       149.42 o                         
  13   1   7       1491.43       1686.93        70.06 o                         
  14   1   7       6214.12       6421.08       151.69 o                         
  15   1   7       1166.98       1267.48        77.27 o                         
  16   1   7       6949.77       7335.16       591.65 o                         
  17   1   7        660.93        753.89        89.61 o                         
  18   1   7       2600.04       2988.43       155.94 o                         
  19   1   7       1577.01       2045.27       253.45 o                         
 -25   2   7        640.77        644.03        88.89 o                         
 -24   2   7       5826.87       5714.06       218.00 o                         
 -23   2   7       4152.28       4125.69       160.57 o                         
 -22   2   7       3523.89       3471.92       139.01 o                         
 -21   2   7      11433.51      10901.45       324.70 o                         
 -20   2   7        407.76        430.08        54.26 o                         
 -19   2   7      12816.95      12305.04       253.50 o                         
 -18   2   7       3495.84       3589.57       110.44 o                         
 -17   2   7      15319.15      14566.90       282.17 o                         
 -16   2   7      13769.91      13267.86       239.12 o                         
 -15   2   7       1004.62       1100.50        60.51 o                         
 -14   2   7      31358.56      30160.99       542.49 o                         
 -13   2   7       1418.64       1393.11        57.19 o                         
 -12   2   7      21728.41      21433.16       298.93 o                         
 -11   2   7      16280.15      15205.50       192.17 o                         
 -10   2   7       4813.13       4585.03        81.01 o                         
  -9   2   7      60844.80      61625.13       801.48 o                         
  -8   2   7        515.85        743.11        39.35 o                         
  -7   2   7      66376.73      66450.46       803.05 o                         
  -6   2   7       8212.20       7959.46       118.60 o                         
  -5   2   7      38917.23      40504.78       420.74 o                         
  -4   2   7      38696.10      38414.73       419.22 o                         
  -3   2   7       2721.34       3028.40       126.33 o                         
  -2   2   7      56094.18      59477.62       854.70 o                         
  -1   2   7       7394.70       7612.73       120.94 o                         
   0   2   7      31354.14      30786.83       547.67 o                         
   1   2   7      28507.09      28264.43       505.39 o                         
   2   2   7      18079.07      18248.71       339.73 o                         
   3   2   7      54022.65      53911.45      1089.04 o                         
   4   2   7        725.71        886.72        42.13 o                         
   5   2   7      37412.67      36812.40       567.92 o                         
   6   2   7      16043.93      16180.77       285.58 o                         
   7   2   7      12912.63      12750.23       406.59 o                         
   8   2   7      38533.02      38119.66       639.60 o                         
   9   2   7        586.01        746.12        46.97 o                         
  10   2   7      29824.49      30281.12       627.36 o                         
  11   2   7       4192.39       4179.81       107.27 o                         
  12   2   7      16953.62      16545.44       365.35 o                         
  13   2   7       9238.67       9045.41       228.23 o                         
  14   2   7       4729.04       4701.31       148.15 o                         
  15   2   7      16870.86      17205.47       629.50 o                         
  16   2   7          1.55         14.81        56.88 o                         
  17   2   7      12067.02      12777.80       386.02 o                         
  18   2   7       2648.55       2869.93       163.13 o                         
  19   2   7       3399.46       3878.05       189.10 o                         
  20   2   7       7295.39       8040.44       289.59 o                         
 -24   3   7        869.83        756.14        84.27 o                         
 -23   3   7       4776.84       4734.33       221.76 o                         
 -22   3   7       6096.53       6048.68       164.98 o                         
 -21   3   7        909.87        884.49        70.68 o                         
 -20   3   7      11709.54      11273.80       256.31 o                         
 -19   3   7       1784.40       1901.76       102.86 o                         
 -18   3   7      10767.23      10388.99       223.02 o                         
 -17   3   7       9121.70       8310.60       218.77 o                         
 -16   3   7      19686.87      19329.44       459.41 o                         
 -15   3   7      18953.63      18229.83       352.18 o                         
 -14   3   7        771.69        933.03        54.14 o                         
 -13   3   7      24365.20      23153.42       430.25 o                         
 -12   3   7       2313.64       2299.53       110.58 o                         
 -11   3   7       8514.48       8586.93       165.55 o                         
 -10   3   7      22115.47      21450.16       327.88 o                         
  -9   3   7         61.63        139.85        16.21 o                         
  -8   3   7      36354.06      36824.70       523.49 o                         
  -7   3   7       2306.48       2046.58        45.79 o                         
  -6   3   7      24947.85      24664.23       309.93 o                         
  -5   3   7      14771.82      14700.18       180.85 o                         
  -4   3   7       4054.34       4071.00        63.15 o                         
  -3   3   7      48589.04      50086.57       604.14 o                         
  -2   3   7       1358.55       1535.44        38.51 o                         
  -1   3   7      25877.33      25665.26       369.12 o                         
   0   3   7       2192.99       2038.44        42.81 o                         
   1   3   7      16946.69      16945.96       261.15 o                         
   2   3   7      23939.16      23131.21       379.76 o                         
   3   3   7       1231.31       1241.78        52.06 o                         
   4   3   7      39766.79      39360.15       702.18 o                         
   5   3   7        975.22        838.84        56.54 o                         
   6   3   7      30243.71      29176.00       534.56 o                         
   7   3   7      21691.36      20528.20       449.73 o                         
   8   3   7       7235.16       7068.27       163.66 o                         
   9   3   7      27408.09      25807.77       482.85 o                         
  10   3   7          1.08         54.72        29.94 o                         
  11   3   7      17459.78      17100.77       339.29 o                         
  12   3   7       9449.72       8954.97       203.03 o                         
  13   3   7      16979.52      16244.35       725.78 o                         
  14   3   7      11172.74      10836.71       334.86 o                         
  15   3   7       1553.56       1615.53       141.54 o                         
  16   3   7      11895.53      11789.26       366.66 o                         
  17   3   7        585.16        701.02        97.12 o                         
  18   3   7       5833.76       6092.57       244.86 o                         
  19   3   7       4376.39       4951.75       221.69 o                         
  20   3   7       1007.58       1044.94       150.59 o                         
 -24   4   7       1065.99        888.89        92.59 o                         
 -23   4   7        349.44        458.08        65.91 o                         
 -22   4   7        942.65        868.50        75.30 o                         
 -21   4   7       1335.86       1352.29        79.89 o                         
 -20   4   7         24.92         11.66        42.06 o                         
 -19   4   7       2402.85       2385.72        97.92 o                         
 -18   4   7       1032.49       1030.70        70.31 o                         
 -17   4   7       2340.91       2211.56        93.81 o                         
 -16   4   7       1109.26       1090.89       100.48 o                         
 -15   4   7       6340.24       5967.50       237.55 o                         
 -14   4   7       5954.40       5652.34       145.39 o                         
 -13   4   7        468.25        468.52        44.45 o                         
 -12   4   7       5598.61       5511.11       137.98 o                         
 -11   4   7        445.94        457.85        64.95 o                         
 -10   4   7       2359.66       2240.90        67.80 o                         
  -9   4   7       6482.57       6335.88       116.01 o                         
  -8   4   7         39.65         68.67        16.10 o                         
  -7   4   7       6998.82       6746.83       104.80 o                         
  -6   4   7       1188.59       1249.67        36.37 o                         
  -5   4   7       2973.03       2962.78        54.74 o                         
  -4   4   7       6281.53       6097.49        91.05 o                         
  -3   4   7        131.81        149.34        18.40 o                         
  -2   4   7       5650.74       5747.70        90.29 o                         
  -1   4   7       1338.74       1271.79        40.24 o                         
   0   4   7       3847.83       3821.95        71.48 o                         
   1   4   7       4494.35       4530.98        79.91 o                         
   2   4   7       1084.98        942.15        39.53 o                         
   3   4   7       8478.12       8394.71       163.10 o                         
   4   4   7          1.58         10.80        20.83 o                         
   5   4   7       4218.01       4079.49        98.66 o                         
   6   4   7        186.36        192.70        29.56 o                         
   7   4   7       5032.33       5096.75       131.21 o                         
   8   4   7        930.96        889.27        53.71 o                         
   9   4   7         23.10         68.80        30.97 o                         
  10   4   7        617.53        735.57        51.09 o                         
  11   4   7       2505.29       2249.72       106.66 o                         
  12   4   7       1061.81       1066.29        98.40 o                         
  13   4   7       3588.39       3469.45       167.91 o                         
  14   4   7       1044.59        908.93       102.09 o                         
  15   4   7       3094.38       3049.15       169.80 o                         
  16   4   7        413.28        527.54        93.67 o                         
  17   4   7       2727.63       2913.09       173.63 o                         
  18   4   7         37.03        116.61        84.32 o                         
  19   4   7        862.23        882.08       115.79 o                         
 -23   5   7        146.13         35.07        57.25 o                         
 -22   5   7         40.00         76.27        62.71 o                         
 -21   5   7         84.38         37.79        51.64 o                         
 -20   5   7         18.22         23.09        45.94 o                         
 -19   5   7         10.60        -31.43        50.10 o                         
 -18   5   7        286.90        228.82        50.95 o                         
 -17   5   7        268.51        279.25        50.07 o                         
 -16   5   7        543.61        573.44        57.42 o                         
 -15   5   7        568.89        581.79        60.33 o                         
 -14   5   7        895.89        836.88        68.89 o                         
 -13   5   7        707.50        690.76        53.20 o                         
 -12   5   7        588.52        588.00        50.24 o                         
 -11   5   7         95.30         63.91        43.95 o                         
 -10   5   7       3239.12       3071.24        99.24 o                         
  -9   5   7        675.59        639.47        48.33 o                         
  -8   5   7       4416.65       4446.27        85.98 o                         
  -7   5   7        111.45        144.41        21.75 o                         
  -6   5   7       1923.90       1824.48        54.10 o                         
  -5   5   7        535.67        538.15        31.47 o                         
  -4   5   7        863.22        842.18        33.82 o                         
  -3   5   7       5059.53       4917.03        90.11 o                         
  -2   5   7       1067.47       1259.71        40.81 o                         
  -1   5   7       2314.08       2347.87        55.83 o                         
   0   5   7        649.69        683.71        33.21 o                         
   1   5   7        125.35        116.45        20.46 o                         
   2   5   7        229.97        225.45        30.71 o                         
   3   5   7        108.99         91.65        28.26 o                         
   4   5   7       1842.31       1671.26        63.10 o                         
   5   5   7          8.11         -5.48        25.67 o                         
   6   5   7         21.13         37.41        26.94 o                         
   7   5   7        488.34        472.62        44.63 o                         
   8   5   7         98.93        116.01        31.24 o                         
   9   5   7         26.02         67.84        29.73 o                         
  10   5   7       1260.09       1179.00       128.16 o                         
  11   5   7        156.57        307.50        89.69 o                         
  12   5   7         21.89        -58.05        58.05 o                         
  13   5   7        440.42        363.34        87.07 o                         
  14   5   7         19.63         57.60        90.52 o                         
  15   5   7          5.00         18.86       109.44 o                         
  16   5   7        448.61        648.24       105.31 o                         
  17   5   7         68.79        105.79        83.64 o                         
  18   5   7        256.10        265.20        91.85 o                         
 -21   6   7       3482.99       3469.39       129.29 o                         
 -20   6   7          2.78         88.40        60.82 o                         
 -19   6   7       6328.86       6233.13       197.56 o                         
 -18   6   7       1272.46       1199.71        91.95 o                         
 -17   6   7       4341.79       4230.03       153.18 o                         
 -16   6   7       4874.48       4639.17       197.11 o                         
 -15   6   7        189.50        171.24        69.10 o                         
 -14   6   7      11042.80      10523.31       240.16 o                         
 -13   6   7        560.60        529.62        67.94 o                         
 -12   6   7       7160.57       6848.15       174.40 o                         
 -11   6   7       2094.42       2103.21        88.52 o                         
 -10   6   7       2085.02       2209.23       145.62 o                         
  -9   6   7       8265.25       8240.24       261.06 o                         
  -8   6   7         19.76         61.00        29.44 o                         
  -7   6   7       6950.77       6920.75       135.30 o                         
  -6   6   7       1382.89       1391.51        85.38 o                         
  -5   6   7       3959.74       3926.93        89.13 o                         
  -4   6   7       8414.87       8238.59       182.41 o                         
  -3   6   7       2712.31       2725.04        73.72 o                         
  -2   6   7      16305.31      15839.94       251.28 o                         
  -1   6   7       4117.85       4125.63        96.34 o                         
   0   6   7       9412.85       8729.51       205.71 o                         
   1   6   7       9233.00       8520.95       204.98 o                         
   2   6   7       3431.86       3161.63       135.67 o                         
   3   6   7      14187.06      14035.62       277.48 o                         
   4   6   7        247.14        292.27        36.80 o                         
   5   6   7      10790.27      10556.00       207.87 o                         
   6   6   7       2656.10       2542.35        83.52 o                         
   7   6   7       3163.56       3070.07       112.15 o                         
   8   6   7       6898.41       6755.31       211.56 o                         
   9   6   7       1120.99       1257.49       211.77 o                         
  10   6   7      12456.76      11852.22       375.34 o                         
  11   6   7        491.79        489.21       110.27 o                         
  12   6   7       7267.03       7082.24       275.13 o                         
  13   6   7       4204.00       4106.90       207.53 o                         
  14   6   7       1023.67       1188.50       199.14 o                         
  15   6   7       5016.11       5157.87       336.56 o                         
  16   6   7         20.39        147.37       119.32 o                         
  17   6   7       4783.56       4986.21       240.35 o                         
 -20   7   7       5980.10       6401.92       351.04 o                         
 -19   7   7        297.73        442.00        73.90 o                         
 -18   7   7       8091.63       7912.74       233.27 o                         
 -17   7   7       3373.94       3430.45       142.92 o                         
 -16   7   7       2212.51       2151.09       123.72 o                         
 -15   7   7       9953.85       9886.16       261.30 o                         
 -14   7   7          5.84         99.48        52.32 o                         
 -13   7   7      12426.58      11932.88       382.35 o                         
 -12   7   7       2870.14       2841.00       121.11 o                         
 -11   7   7       9700.41       9233.07       480.15 o                         
 -10   7   7      10787.62      10748.53       242.31 o                         
  -9   7   7        537.86        636.27       102.14 o                         
  -8   7   7      14671.00      14353.84       266.63 o                         
  -7   7   7       1431.39       1594.08        68.57 o                         
  -6   7   7      13579.82      13456.14       251.34 o                         
  -5   7   7       8797.02       8807.80       176.64 o                         
  -4   7   7       6065.23       6104.73       169.77 o                         
  -3   7   7      21437.27      20926.93       327.32 o                         
  -2   7   7         39.83        164.84        58.40 o                         
  -1   7   7      29448.57      28598.26       487.37 o                         
   0   7   7       8483.34       8238.12       191.95 o                         
   1   7   7       7415.85       7457.31       167.98 o                         
   2   7   7      17174.88      16609.66       308.16 o                         
   3   7   7       1610.68       1704.23       123.35 o                         
   4   7   7      15411.87      14894.37       285.30 o                         
   5   7   7       1130.53       1195.83        73.60 o                         
   6   7   7       6121.25       5812.21       175.13 o                         
   7   7   7       7851.43       7670.29       235.92 o                         
   8   7   7       3718.26       3925.71       195.76 o                         
   9   7   7      12457.86      12932.08       467.40 o                         
  10   7   7         70.67        186.80        80.37 o                         
  11   7   7      11973.97      12452.55       619.63 o                         
  12   7   7       3313.16       3840.37       205.34 o                         
  13   7   7       4278.69       4624.34       230.73 o                         
  14   7   7       6654.28       7081.37       289.17 o                         
  15   7   7        311.39        547.26       107.53 o                         
 -17   8   7       3227.02       3128.84       211.74 o                         
 -16   8   7       2739.68       3050.66       139.45 o                         
 -15   8   7        788.01        803.46        83.58 o                         
 -14   8   7       4640.39       4648.11       168.77 o                         
 -13   8   7         41.36         92.85        57.61 o                         
 -12   8   7       4481.60       4412.59       158.91 o                         
 -11   8   7       2129.06       2426.62       118.78 o                         
 -10   8   7       2021.58       1955.32       130.76 o                         
  -9   8   7       5111.07       5317.37       170.56 o                         
  -8   8   7        147.52        184.13        47.06 o                         
  -7   8   7       7206.93       7298.23       185.29 o                         
  -6   8   7        469.47        583.12        76.01 o                         
  -5   8   7       6025.51       5955.02       184.81 o                         
  -4   8   7       6506.70       6575.77       169.32 o                         
  -3   8   7       1568.14       1597.83       138.73 o                         
  -2   8   7      11687.81      11621.86       237.64 o                         
  -1   8   7        438.01        506.34        60.32 o                         
   0   8   7       6685.47       6505.44       160.06 o                         
   1   8   7       6922.03       6842.77       165.70 o                         
   2   8   7       2075.29       2085.52       140.75 o                         
   3   8   7       6693.48       6778.28       165.81 o                         
   4   8   7        132.98        151.86        48.35 o                         
   5   8   7       7371.89       7201.09       266.74 o                         
   6   8   7       2075.16       2053.24       106.03 o                         
   7   8   7       3863.55       3746.58       160.69 o                         
   8   8   7       3786.75       4057.35       208.27 o                         
   9   8   7        285.86        280.62       133.31 o                         
  10   8   7       4965.59       5350.39       243.63 o                         
  11   8   7        556.48        862.93       121.61 o                         
  12   8   7       4483.27       4685.46       438.60 o                         
  13   8   7       3116.37       3301.72       199.52 o                         
 -15   9   7        573.89        678.13        88.15 o                         
 -14   9   7         27.97         80.42        72.88 o                         
 -13   9   7        964.68        960.60       141.85 o                         
 -12   9   7         60.20         67.22        59.70 o                         
 -11   9   7        127.64        183.56        62.19 o                         
 -10   9   7        126.25        151.82        62.07 o                         
  -9   9   7        108.32        115.66        57.81 o                         
  -8   9   7        249.31        212.07        54.08 o                         
  -7   9   7         78.35         -6.05        51.50 o                         
  -6   9   7        462.12        367.53        67.50 o                         
  -5   9   7        189.45        156.27        62.33 o                         
  -4   9   7        666.98        603.70        76.21 o                         
  -3   9   7        766.44        620.14        74.84 o                         
  -2   9   7         57.94        -25.47        45.06 o                         
  -1   9   7        325.47        309.19        56.59 o                         
   0   9   7         69.56         11.35        45.90 o                         
   1   9   7        468.01        408.82        60.88 o                         
   2   9   7         29.76         43.95        50.78 o                         
   3   9   7         32.57          7.94        56.37 o                         
   4   9   7        207.77        135.80        82.81 o                         
   5   9   7         15.18         -1.62        77.74 o                         
   6   9   7        399.41        408.08       184.33 o                         
   7   9   7        137.43        183.32        98.75 o                         
   8   9   7         19.36         26.11        81.44 o                         
   9   9   7        189.14        203.24        94.39 o                         
  10   9   7          4.43         -6.58       130.84 o                         
 -10  10   7        227.04        140.84        94.95 o                         
  -9  10   7       1307.34       1347.53       158.82 o                         
  -8  10   7        125.83         -2.94        80.66 o                         
  -7  10   7        816.90        723.07        87.43 o                         
  -6  10   7       1291.16       1409.31       105.42 o                         
  -5  10   7        751.45        858.71        91.70 o                         
  -4  10   7        823.27        769.29        89.78 o                         
  -3  10   7        243.06        195.60        71.64 o                         
  -2  10   7       1203.81       1506.28       117.05 o                         
  -1  10   7         10.41        -11.43        61.04 o                         
   0  10   7        534.22        665.58        73.81 o                         
   1  10   7        658.69        779.27       131.69 o                         
   2  10   7        425.87        570.55       102.87 o                         
   3  10   7       1545.51       1975.83       214.77 o                         
   4  10   7         61.66        102.38        85.80 o                         
   5  10   7       1219.28       1560.40       186.79 o                         
   6  10   7        218.62        252.18       161.28 o                         
 -25   0   8       6838.25       7437.19       406.50 o                         
 -24   0   8        447.10        333.00        89.02 o                         
 -23   0   8       2498.95       2521.92       153.61 o                         
 -22   0   8       6433.90       6663.59       257.56 o                         
 -21   0   8         27.25         72.20        62.19 o                         
 -20   0   8      14581.99      13952.60       400.90 o                         
 -19   0   8       3457.99       3389.57       185.15 o                         
 -18   0   8       9512.86       9002.19       279.86 o                         
 -17   0   8      21300.15      19696.17       507.94 o                         
 -16   0   8       1629.00       1699.52        78.72 o                         
 -15   0   8      24662.05      23780.95       435.69 o                         
 -14   0   8        297.28        313.29        31.16 o                         
 -13   0   8      17304.63      17197.98       321.16 o                         
 -12   0   8      10426.52       9479.31       191.44 o                         
 -11   0   8       5520.97       5162.95       103.85 o                         
 -10   0   8      19169.87      18202.68       296.21 o                         
  -9   0   8         15.00        107.64        18.90 o                         
  -8   0   8      41119.48      41741.27       731.74 o                         
  -7   0   8      18361.78      19637.93       358.03 o                         
  -6   0   8      20645.00      21097.12       441.63 o                         
  -5   0   8      38046.73      37317.95       760.07 o                         
  -4   0   8       4354.29       4459.02       129.78 o                         
  -3   0   8      43590.77      44013.29      1016.04 o                         
  -2   0   8        559.27        538.15        35.57 o                         
  -1   0   8       5792.98       5576.76       154.07 o                         
   0   0   8      15648.38      15484.83       599.88 o                         
   1   0   8      10729.21      11012.57       438.60 o                         
   2   0   8      43213.58      43756.00      1203.05 o                         
   3   0   8        125.93        178.72        27.99 o                         
   4   0   8      30153.39      29475.76       699.07 o                         
   5   0   8      13780.51      13333.08       339.77 o                         
   6   0   8      18124.59      17383.03       434.42 o                         
   7   0   8      20103.74      18735.04       467.86 o                         
   8   0   8         53.21        111.33        61.72 o                         
   9   0   8      30867.40      30938.85       749.50 o                         
  10   0   8       2851.75       2987.58       122.08 o                         
  11   0   8       8768.76       9005.45       525.00 o                         
  12   0   8      11915.59      11834.58       331.95 o                         
  13   0   8       1388.45       1614.50        98.88 o                         
  14   0   8      18122.83      18870.92       980.05 o                         
  15   0   8         54.24         57.30        53.49 o                         
  16   0   8      18451.89      19696.46       771.86 o                         
  17   0   8       3103.36       3444.58       238.64 o                         
 -25   1   8        164.55        137.25        75.49 o                         
 -24   1   8       3183.41       3079.26       145.62 o                         
 -23   1   8       3257.48       3283.37       145.33 o                         
 -22   1   8        317.76        410.24        66.81 o                         
 -21   1   8       9238.23       9079.52       277.00 o                         
 -20   1   8        106.23        126.47        43.35 o                         
 -19   1   8       7706.64       7910.41       184.44 o                         
 -18   1   8       6074.35       5724.36       128.77 o                         
 -17   1   8       2592.03       2673.81       100.78 o                         
 -16   1   8      10216.01       9774.14       180.58 o                         
 -15   1   8         22.12         46.68        22.97 o                         
 -14   1   8      10200.48      10131.11       139.74 o                         
 -13   1   8       3951.10       3657.75        67.58 o                         
 -12   1   8       5471.11       5318.25        87.18 o                         
 -11   1   8      13862.38      13368.82       172.75 o                         
 -10   1   8       4292.61       4887.28        70.59 o                         
  -9   1   8      11876.09      11131.74       137.57 o                         
  -8   1   8       1965.32       2032.64        42.33 o                         
  -7   1   8      29823.60      30858.65       401.28 o                         
  -6   1   8      18709.51      18622.94       249.58 o                         
  -5   1   8       4155.55       4040.62        80.84 o                         
  -4   1   8      32954.98      34613.96       485.39 o                         
  -3   1   8       1283.09       1472.14        40.78 o                         
  -2   1   8      21000.20      21500.18       409.77 o                         
  -1   1   8       4076.39       4083.26        84.71 o                         
   0   1   8      11411.66      11868.92       209.27 o                         
   1   1   8      31807.98      32286.08       533.68 o                         
   2   1   8       2250.12       2687.12        63.66 o                         
   3   1   8      50062.90      52662.93       858.98 o                         
   4   1   8         56.23        151.01        30.29 o                         
   5   1   8      19994.66      20282.74       348.93 o                         
   6   1   8      10377.27       9814.16       185.71 o                         
   7   1   8       4814.14       4727.38       108.78 o                         
   8   1   8      12435.43      11855.15       224.10 o                         
   9   1   8        224.31        216.89        35.06 o                         
  10   1   8      12801.68      12986.17       247.12 o                         
  11   1   8       3490.95       3466.94        97.77 o                         
  12   1   8       5587.11       5838.29       169.12 o                         
  13   1   8       7336.25       7323.20       213.25 o                         
  14   1   8       1056.59       1176.47        74.23 o                         
  15   1   8       9884.30      10143.73       322.53 o                         
  16   1   8         55.68        224.88        68.01 o                         
  17   1   8       5167.85       5497.89       213.89 o                         
  18   1   8       2871.38       3647.00       255.09 o                         
  19   1   8        859.80        745.53       143.18 o                         
 -25   2   8        269.78        232.42        73.08 o                         
 -24   2   8         18.72         14.19        59.19 o                         
 -23   2   8          9.41         -1.12        54.51 o                         
 -22   2   8        642.21        638.49        72.75 o                         
 -21   2   8         28.54         49.08        49.68 o                         
 -20   2   8        483.64        601.26        59.32 o                         
 -19   2   8        308.78        324.74        46.75 o                         
 -18   2   8        503.81        455.58        47.88 o                         
 -17   2   8        491.69        421.77        57.72 o                         
 -16   2   8          3.37          9.46        26.18 o                         
 -15   2   8       1548.13       1537.86        60.06 o                         
 -14   2   8        413.36        384.04        35.88 o                         
 -13   2   8        401.59        454.12        27.26 o                         
 -12   2   8       2749.48       2857.46        54.15 o                         
 -11   2   8       1095.67       1133.50        32.10 o                         
 -10   2   8         79.90        126.95        15.25 o                         
  -9   2   8        105.39        111.47        15.62 o                         
  -8   2   8       7642.64       8039.80       116.78 o                         
  -7   2   8       1832.95       1853.08        37.57 o                         
  -6   2   8       9209.62      10008.24       129.34 o                         
  -5   2   8       2495.99       2526.22        41.69 o                         
  -4   2   8         11.42         96.55        14.44 o                         
  -3   2   8       4390.19       4904.88        73.89 o                         
  -2   2   8        552.58        793.56        24.13 o                         
  -1   2   8        494.32        549.28        26.19 o                         
   0   2   8       2557.16       2629.41        81.78 o                         
   1   2   8       4962.22       5355.80       122.61 o                         
   2   2   8       6056.26       6557.19       158.91 o                         
   3   2   8         21.14         56.80        22.33 o                         
   4   2   8       3974.80       4044.20       102.56 o                         
   5   2   8        327.94        249.03        32.57 o                         
   6   2   8       2777.18       2870.39        71.88 o                         
   7   2   8        442.04        523.87        31.42 o                         
   8   2   8         31.34         51.51        30.63 o                         
   9   2   8        139.81        210.35        46.09 o                         
  10   2   8        383.95        410.37        47.27 o                         
  11   2   8        516.41        627.41        55.68 o                         
  12   2   8        118.14        199.58        43.45 o                         
  13   2   8          4.93         -3.79        39.17 o                         
  14   2   8        930.26        951.97        94.09 o                         
  15   2   8          0.26        -57.63        57.63 o                         
  16   2   8         82.34        189.03        96.28 o                         
  17   2   8         40.05          6.24        67.38 o                         
  18   2   8        342.97        438.38        87.58 o                         
  19   2   8        397.15        522.45        96.75 o                         
  20   2   8         25.26        -29.62       108.62 o                         
 -24   3   8        380.75        411.55        72.79 o                         
 -23   3   8        997.24        885.61        88.37 o                         
 -22   3   8        139.02         90.81        49.84 o                         
 -21   3   8       2270.43       2185.51        97.49 o                         
 -20   3   8        143.36        174.32        50.12 o                         
 -19   3   8       3130.99       2995.68       106.13 o                         
 -18   3   8         74.44         60.85        41.22 o                         
 -17   3   8       1834.10       1751.25        79.97 o                         
 -16   3   8       6537.30       6544.23       161.43 o                         
 -15   3   8         42.86         55.79        32.47 o                         
 -14   3   8       2900.29       2726.05        93.83 o                         
 -13   3   8       3372.35       3166.67        97.05 o                         
 -12   3   8       3531.44       3310.18        82.19 o                         
 -11   3   8      10146.13      10135.62       168.96 o                         
 -10   3   8       1024.71       1036.67        41.28 o                         
  -9   3   8      15475.77      15244.30       256.50 o                         
  -8   3   8        162.99        225.80        23.17 o                         
  -7   3   8       7994.11       7983.92       123.68 o                         
  -6   3   8       3274.56       3205.76        57.74 o                         
  -5   3   8       2398.59       2422.26        45.01 o                         
  -4   3   8       9347.66       9800.83       135.71 o                         
  -3   3   8         11.65         50.21        13.72 o                         
  -2   3   8       7001.58       6956.63       109.12 o                         
  -1   3   8        567.07        630.37        24.12 o                         
   0   3   8       2193.67       2136.13        62.78 o                         
   1   3   8       4018.13       3469.93        88.28 o                         
   2   3   8         10.30         23.09        20.87 o                         
   3   3   8       3189.41       2944.05        86.41 o                         
   4   3   8        574.02        598.97        46.80 o                         
   5   3   8       5080.69       4784.02       120.65 o                         
   6   3   8       6111.39       5720.84       138.98 o                         
   7   3   8        119.52        152.44        31.22 o                         
   8   3   8       5243.22       4966.27       129.95 o                         
   9   3   8        579.47        630.31        47.55 o                         
  10   3   8       7096.21       7047.32       169.45 o                         
  11   3   8        679.27        724.93        52.01 o                         
  12   3   8       2348.18       2170.68        86.63 o                         
  13   3   8       2772.66       2616.68       145.77 o                         
  14   3   8       1233.38       1291.17       109.37 o                         
  15   3   8       2394.25       2552.76       151.07 o                         
  16   3   8        233.57        304.23        81.89 o                         
  17   3   8        863.47        990.67       110.91 o                         
  18   3   8       1805.80       2053.93       148.10 o                         
  19   3   8        417.44        575.25       104.72 o                         
 -24   4   8       3578.99       3692.43       177.04 o                         
 -23   4   8       1905.29       1861.59        98.61 o                         
 -22   4   8       4467.02       4234.40       136.54 o                         
 -21   4   8         86.60         12.84        45.69 o                         
 -20   4   8       5766.29       5692.47       156.42 o                         
 -19   4   8       1326.06       1360.65        88.57 o                         
 -18   4   8       4925.59       4709.43       140.64 o                         
 -17   4   8       7875.95       7226.02       181.01 o                         
 -16   4   8        191.20        233.01        44.07 o                         
 -15   4   8      22449.96      21439.06       412.70 o                         
 -14   4   8        639.85        707.61        72.91 o                         
 -13   4   8       6690.20       6410.29       156.54 o                         
 -12   4   8       6349.04       6228.16       160.34 o                         
 -11   4   8       1316.71       1329.06        62.88 o                         
 -10   4   8      20563.83      19824.91       343.57 o                         
  -9   4   8          7.79         59.38        19.58 o                         
  -8   4   8      19876.71      19394.52       276.93 o                         
  -7   4   8       7482.71       7448.47       114.50 o                         
  -6   4   8      13123.01      13274.95       184.77 o                         
  -5   4   8      19935.52      19456.25       238.67 o                         
  -4   4   8       2092.68       2057.65        47.18 o                         
  -3   4   8      24982.50      24867.12       337.87 o                         
  -2   4   8       3766.86       3782.26        77.83 o                         
  -1   4   8      22243.46      22159.79       303.98 o                         
   0   4   8      11517.08      11459.04       170.08 o                         
   1   4   8       7811.69       7399.95       136.34 o                         
   2   4   8      26364.43      25267.79       382.55 o                         
   3   4   8          8.40        114.34        26.38 o                         
   4   4   8      24430.90      23831.60       399.99 o                         
   5   4   8      13057.67      12299.84       227.26 o                         
   6   4   8       9997.84       9504.66       238.26 o                         
   7   4   8      15878.19      15096.93       305.88 o                         
   8   4   8       1352.21       1424.77        68.20 o                         
   9   4   8      14147.69      13614.32       284.35 o                         
  10   4   8        684.26        810.08        56.08 o                         
  11   4   8      10765.20      10377.68       278.28 o                         
  12   4   8       6007.53       5985.96       230.73 o                         
  13   4   8        650.87        611.88        90.68 o                         
  14   4   8      15864.80      15929.20       465.83 o                         
  15   4   8          6.64         -1.65        93.81 o                         
  16   4   8       5047.42       5328.10       227.65 o                         
  17   4   8       2458.66       2949.88       176.89 o                         
  18   4   8       1481.48       1474.40       132.39 o                         
  19   4   8       4631.36       5185.79       335.74 o                         
 -23   5   8       2678.14       2745.13       225.47 o                         
 -22   5   8        435.69        361.60        63.65 o                         
 -21   5   8       4602.81       4787.18       147.35 o                         
 -20   5   8        496.84        549.27        93.97 o                         
 -19   5   8       4759.02       4398.93       155.76 o                         
 -18   5   8       2937.66       2827.75       112.29 o                         
 -17   5   8       1517.66       1599.98        82.85 o                         
 -16   5   8      14296.68      13608.26       290.35 o                         
 -15   5   8        179.20        239.39        49.41 o                         
 -14   5   8      13504.86      13406.47       281.97 o                         
 -13   5   8       3123.89       3060.29       123.76 o                         
 -12   5   8      10755.70      10342.52       227.29 o                         
 -11   5   8       7774.85       7627.63       178.61 o                         
 -10   5   8       1897.08       1964.88        79.34 o                         
  -9   5   8      12689.00      12329.96       254.67 o                         
  -8   5   8       1750.48       1997.30        64.92 o                         
  -7   5   8      11280.04      11514.22       189.27 o                         
  -6   5   8      15988.26      15814.87       262.09 o                         
  -5   5   8       7296.79       6765.04       124.53 o                         
  -4   5   8      22122.52      21958.73       329.90 o                         
  -3   5   8          8.14        110.24        20.73 o                         
  -2   5   8      32392.29      31521.10       425.52 o                         
  -1   5   8       9472.50       9384.11       213.08 o                         
   0   5   8      11356.92      10902.73       208.02 o                         
   1   5   8      24045.18      22820.67       388.04 o                         
   2   5   8       1956.76       1926.85        81.92 o                         
   3   5   8      28989.93      28155.52       469.86 o                         
   4   5   8       2079.23       2152.17        85.37 o                         
   5   5   8      15350.44      14684.06       268.50 o                         
   6   5   8       3589.82       3458.80        96.83 o                         
   7   5   8       1606.77       1558.92        65.18 o                         
   8   5   8      11446.05      10966.32       238.92 o                         
   9   5   8        254.18        330.39        39.73 o                         
  10   5   8       8985.02       8655.81       318.68 o                         
  11   5   8       4319.24       4047.69       191.30 o                         
  12   5   8       2241.87       2334.70       283.89 o                         
  13   5   8      11626.97      11033.52       362.26 o                         
  14   5   8        376.24        386.93       189.26 o                         
  15   5   8       7550.83       7372.74       402.39 o                         
  16   5   8        888.45        886.85       115.58 o                         
  17   5   8       4126.50       4346.08       449.29 o                         
 -21   6   8         28.85          1.05        64.13 o                         
 -20   6   8       3479.10       3248.68       142.94 o                         
 -19   6   8        394.93        447.41        70.58 o                         
 -18   6   8       2781.44       2701.39       124.14 o                         
 -17   6   8       2627.78       2482.57       120.14 o                         
 -16   6   8       1370.17       1234.67       126.76 o                         
 -15   6   8       3994.89       3850.48       215.93 o                         
 -14   6   8        463.26        456.72        53.85 o                         
 -13   6   8       7442.85       7358.50       185.81 o                         
 -12   6   8       2157.61       2187.39        92.21 o                         
 -11   6   8       1738.04       1794.81       105.23 o                         
 -10   6   8       7569.44       7489.49       231.47 o                         
  -9   6   8        138.54        188.76        33.65 o                         
  -8   6   8       2082.86       2096.76        95.45 o                         
  -7   6   8       3204.42       3129.50        85.51 o                         
  -6   6   8       3788.31       3809.17       110.88 o                         
  -5   6   8      12046.48      11484.71       193.39 o                         
  -4   6   8       1748.82       1696.46        56.68 o                         
  -3   6   8       2274.88       2349.09        66.35 o                         
  -2   6   8        193.12        211.92        34.52 o                         
  -1   6   8       9503.63       8803.14       190.08 o                         
   0   6   8       6446.75       6211.95       142.36 o                         
   1   6   8        803.33        901.22        71.54 o                         
   2   6   8       8481.06       8204.73       173.25 o                         
   3   6   8         19.42         60.38        32.54 o                         
   4   6   8       9395.18       8852.25       207.99 o                         
   5   6   8         71.53        136.63        37.84 o                         
   6   6   8       4552.53       4317.64       135.20 o                         
   7   6   8       1219.96       1273.20        63.20 o                         
   8   6   8        285.35        206.41        88.99 o                         
   9   6   8       4964.91       4875.89       177.86 o                         
  10   6   8         69.44        148.02        74.37 o                         
  11   6   8       3933.96       3783.28       191.41 o                         
  12   6   8       2383.95       2286.83       154.03 o                         
  13   6   8        935.64        965.62       116.92 o                         
  14   6   8       1958.99       2290.22       161.17 o                         
  15   6   8         45.33         34.63        87.07 o                         
  16   6   8       2965.28       3052.13       361.24 o                         
 -19   7   8          0.96        -57.87        57.87 o                         
 -18   7   8         11.31        -54.56        54.56 o                         
 -17   7   8          1.90         27.81        55.23 o                         
 -16   7   8          3.67        -42.94        52.24 o                         
 -15   7   8          1.42         56.90        55.23 o                         
 -14   7   8         71.05         72.28        52.34 o                         
 -13   7   8         11.07        -45.80        58.90 o                         
 -12   7   8         16.58          0.72        47.69 o                         
 -11   7   8         62.90         81.30        50.14 o                         
 -10   7   8        166.84        172.46        49.74 o                         
  -9   7   8        289.03        291.84        41.84 o                         
  -8   7   8        288.86        322.13        41.76 o                         
  -7   7   8          3.30          2.31        31.42 o                         
  -6   7   8         22.06         14.62        31.25 o                         
  -5   7   8        125.28        145.73        31.43 o                         
  -4   7   8         91.36         87.13        34.07 o                         
  -3   7   8         17.83         26.36        33.31 o                         
  -2   7   8        653.49        638.59        50.03 o                         
  -1   7   8         34.63          5.37        33.56 o                         
   0   7   8       1236.38       1180.04        63.30 o                         
   1   7   8        442.71        419.61        47.23 o                         
   2   7   8        125.63         84.96        38.02 o                         
   3   7   8         15.51          7.62        36.38 o                         
   4   7   8          3.12         -5.84        41.95 o                         
   5   7   8        462.07        397.07        55.71 o                         
   6   7   8        147.00        153.81        50.96 o                         
   7   7   8         57.86         35.28        54.10 o                         
   8   7   8         19.30        -56.34        56.34 o                         
   9   7   8         21.81         36.21        75.64 o                         
  10   7   8          2.22        -42.25        67.47 o                         
  11   7   8         25.24         24.14        79.89 o                         
  12   7   8         17.70         90.52        86.12 o                         
  13   7   8          0.07        -78.69        78.69 o                         
  14   7   8          5.83         -1.24        86.65 o                         
 -17   8   8       1868.02       2055.70       119.91 o                         
 -16   8   8          9.53        -17.14        61.77 o                         
 -15   8   8       2955.19       2912.08       136.76 o                         
 -14   8   8        507.12        528.78        75.63 o                         
 -13   8   8       2022.87       2055.90       130.64 o                         
 -12   8   8       1953.93       2151.30       114.27 o                         
 -11   8   8       1267.85       1387.36       222.27 o                         
 -10   8   8       5815.94       6063.29       189.23 o                         
  -9   8   8         54.55         63.85        44.16 o                         
  -8   8   8       4267.14       4288.73       128.74 o                         
  -7   8   8       1173.01       1225.82        70.17 o                         
  -6   8   8       1183.80       1177.97        85.73 o                         
  -5   8   8       3071.03       3195.98       190.06 o                         
  -4   8   8        209.42        169.99        45.97 o                         
  -3   8   8       7265.02       7186.08       181.67 o                         
  -2   8   8        549.89        556.30        58.30 o                         
  -1   8   8       3212.16       3167.35       113.78 o                         
   0   8   8       5005.81       4721.56       143.31 o                         
   1   8   8        911.28        876.93        91.69 o                         
   2   8   8       3409.87       3564.55       156.30 o                         
   3   8   8          8.10         71.61        43.94 o                         
   4   8   8       4105.19       4194.06       127.57 o                         
   5   8   8       1386.23       1431.52       103.68 o                         
   6   8   8       2804.06       2741.69       121.87 o                         
   7   8   8       2962.97       3098.39       177.87 o                         
   8   8   8        178.89        189.56        90.68 o                         
   9   8   8       4456.41       4923.59       234.52 o                         
  10   8   8        248.08        254.11        99.45 o                         
  11   8   8       2416.92       2528.13       175.72 o                         
  12   8   8       2295.55       2332.54       175.16 o                         
 -14   9   8       6228.27       6697.30       293.43 o                         
 -13   9   8       1350.19       1696.07       111.06 o                         
 -12   9   8       3313.46       3668.38       336.31 o                         
 -11   9   8       5083.78       5256.64       352.63 o                         
 -10   9   8        857.17        935.77       120.09 o                         
  -9   9   8       7382.55       7407.48       282.35 o                         
  -8   9   8       2063.33       2371.90       190.38 o                         
  -7   9   8       5680.20       5693.67       244.54 o                         
  -6   9   8       4723.14       4874.21       201.59 o                         
  -5   9   8       1875.81       1818.65       250.98 o                         
  -4   9   8       7895.51       8026.16       237.63 o                         
  -3   9   8          1.04         49.68        55.70 o                         
  -2   9   8       7618.94       8041.12       279.12 o                         
  -1   9   8       2466.99       2382.81       118.77 o                         
   0   9   8       2850.99       2947.52       119.90 o                         
   1   9   8       4261.62       4367.63       153.69 o                         
   2   9   8         56.89        158.43        54.76 o                         
   3   9   8       7468.62       7850.89       242.90 o                         
   4   9   8        877.45        901.91        90.42 o                         
   5   9   8       4849.61       4785.54       389.38 o                         
   6   9   8       4223.05       4516.82       392.51 o                         
   7   9   8       1629.19       1768.17       173.63 o                         
   8   9   8       5535.61       6061.14       267.65 o                         
   9   9   8          4.82        125.73        93.71 o                         
 -10  10   8       2237.81       2649.51       175.35 o                         
  -9  10   8         58.84         53.98        87.64 o                         
  -8  10   8       3730.93       3765.13       167.21 o                         
  -7  10   8       1872.97       2038.97       125.32 o                         
  -6  10   8       1664.23       1905.60       208.26 o                         
  -5  10   8       2975.32       3042.02       148.07 o                         
  -4  10   8        143.18         94.95        70.36 o                         
  -3  10   8       4713.86       4586.59       179.58 o                         
  -2  10   8        507.04        622.84        94.44 o                         
  -1  10   8       2341.72       2299.97       205.40 o                         
   0  10   8       1869.36       2204.02       117.82 o                         
   1  10   8       1354.97       1495.56       110.45 o                         
   2  10   8       3010.04       2955.72       150.15 o                         
   3  10   8          7.94          5.52        79.89 o                         
   4  10   8       4210.69       4503.24       452.58 o                         
   5  10   8       1286.32       1510.82       146.13 o                         
 -25   1   9       1309.83       1231.15       103.40 o                         
 -24   1   9       1512.98       1395.45       105.75 o                         
 -23   1   9        443.74        474.48        70.63 o                         
 -22   1   9       4610.53       4330.59       195.65 o                         
 -21   1   9        188.50        237.59        50.04 o                         
 -20   1   9       3577.76       3336.74       175.78 o                         
 -19   1   9       3432.91       3202.18       106.76 o                         
 -18   1   9       1423.52       1372.22        61.64 o                         
 -17   1   9       7260.93       6919.63       143.44 o                         
 -16   1   9         13.13         50.99        28.12 o                         
 -15   1   9       8354.67       7987.54       143.11 o                         
 -14   1   9       1697.84       1707.85        45.60 o                         
 -13   1   9       3054.85       3098.39        64.20 o                         
 -12   1   9       9644.93       9401.91       129.68 o                         
 -11   1   9       1004.49       1125.26        35.22 o                         
 -10   1   9      17620.29      17879.08       220.25 o                         
  -9   1   9       4648.07       4649.37        71.86 o                         
  -8   1   9      11927.73      11827.16       160.45 o                         
  -7   1   9      12904.40      13509.07       189.11 o                         
  -6   1   9        664.91        662.34        22.15 o                         
  -5   1   9      23566.03      24264.75       347.98 o                         
  -4   1   9       1855.09       2108.52        48.01 o                         
  -3   1   9      37071.88      38719.71       595.43 o                         
  -2   1   9       5251.43       5319.03        99.99 o                         
  -1   1   9       1904.54       1709.79        47.60 o                         
   0   1   9      12440.63      12221.83       224.95 o                         
   1   1   9       2162.19       2365.48        59.57 o                         
   2   1   9      12234.72      11924.43       214.31 o                         
   3   1   9       4351.38       4355.83        94.44 o                         
   4   1   9       7499.83       7458.52       256.29 o                         
   5   1   9      11337.39      11180.13       252.75 o                         
   6   1   9       2730.54       2743.63        73.56 o                         
   7   1   9      16538.87      16121.49       291.02 o                         
   8   1   9          4.23         34.76        22.62 o                         
   9   1   9       6832.70       6695.30       145.62 o                         
  10   1   9       4235.64       4021.44       127.01 o                         
  11   1   9       1902.20       1857.65        86.08 o                         
  12   1   9       7067.58       7080.72       191.41 o                         
  13   1   9        207.69        201.89        45.59 o                         
  14   1   9       8340.10       8231.69       220.21 o                         
  15   1   9        962.68       1204.82       124.49 o                         
  16   1   9       3418.36       3614.09       246.86 o                         
  17   1   9       3845.98       4361.26       278.13 o                         
  18   1   9        996.55       1084.56       156.35 o                         
  19   1   9       2268.80       2832.35       236.99 o                         
 -25   2   9       4351.90       4532.97       176.42 o                         
 -24   2   9       1763.59       1818.85       116.82 o                         
 -23   2   9       6794.93       6961.99       216.55 o                         
 -22   2   9         67.48         94.10        54.72 o                         
 -21   2   9      10338.23       9730.37       253.93 o                         
 -20   2   9       4519.72       4180.55       161.53 o                         
 -19   2   9       6167.64       5907.05       152.30 o                         
 -18   2   9      12515.58      11463.27       238.19 o                         
 -17   2   9        217.66        253.43        37.64 o                         
 -16   2   9      14359.63      13854.60       249.01 o                         
 -15   2   9       2140.86       2035.24        69.73 o                         
 -14   2   9      13487.23      13448.48       237.45 o                         
 -13   2   9      13129.57      12739.78       189.55 o                         
 -12   2   9       4435.57       4398.24        82.88 o                         
 -11   2   9      31059.32      30798.86       388.82 o                         
 -10   2   9        661.94        950.28        47.73 o                         
  -9   2   9      57381.77      57231.42       731.02 o                         
  -8   2   9       2924.02       2813.61        65.79 o                         
  -7   2   9      14171.82      14273.88       208.22 o                         
  -6   2   9      31535.27      30850.24       355.37 o                         
  -5   2   9        933.20       1049.11        26.95 o                         
  -4   2   9      60650.08      64263.06       761.91 o                         
  -3   2   9       2494.45       2304.73        55.61 o                         
  -2   2   9      29733.91      30780.88       397.59 o                         
  -1   2   9      30354.59      31139.10       432.07 o                         
   0   2   9       9961.15       9667.69       199.11 o                         
   1   2   9      44326.36      43249.48       764.93 o                         
   2   2   9        383.26        500.09        36.41 o                         
   3   2   9      31520.21      30693.07       556.33 o                         
   4   2   9      23087.77      22492.00       420.44 o                         
   5   2   9      13833.35      13182.74       291.37 o                         
   6   2   9      31157.49      29390.39       596.24 o                         
   7   2   9        436.50        468.38        46.00 o                         
   8   2   9      18750.02      17739.82       384.51 o                         
   9   2   9       3683.97       3518.97       119.11 o                         
  10   2   9      10260.95      10256.53       250.51 o                         
  11   2   9      19418.69      18845.23       413.33 o                         
  12   2   9       1181.09       1240.45        78.10 o                         
  13   2   9      16306.15      16287.21       610.39 o                         
  14   2   9         47.38        111.74        48.31 o                         
  15   2   9      11012.36      11595.88       357.97 o                         
  16   2   9       3862.87       3775.57       177.95 o                         
  17   2   9       3330.69       3467.69       177.33 o                         
  18   2   9       6465.61       6938.52       381.82 o                         
  19   2   9          7.39         37.85       113.56 o                         
 -24   3   9       4438.34       4398.50       168.30 o                         
 -23   3   9        423.31        411.20        73.26 o                         
 -22   3   9       8741.70       8647.91       245.38 o                         
 -21   3   9        525.32        575.58        82.54 o                         
 -20   3   9       8869.35       8505.82       199.20 o                         
 -19   3   9       7477.20       6875.05       169.49 o                         
 -18   3   9       1935.07       1959.58        84.79 o                         
 -17   3   9      17384.73      16298.31       327.77 o                         
 -16   3   9         94.52         91.39        37.59 o                         
 -15   3   9      15407.01      15004.81       301.38 o                         
 -14   3   9       9395.68       8903.89       239.78 o                         
 -13   3   9      13659.70      13289.67       268.74 o                         
 -12   3   9      20776.66      19229.09       364.55 o                         
 -11   3   9         80.63        164.15        24.39 o                         
 -10   3   9      36948.32      36715.13       577.11 o                         
  -9   3   9       5244.81       4966.97       105.46 o                         
  -8   3   9      40016.45      40144.46       528.94 o                         
  -7   3   9      21046.66      20555.73       282.74 o                         
  -6   3   9       3083.40       3364.10        61.06 o                         
  -5   3   9      28716.25      28414.96       355.82 o                         
  -4   3   9        255.39        331.00        31.68 o                         
  -3   3   9      15679.92      15292.50       216.27 o                         
  -2   3   9       9220.37       8981.87       143.23 o                         
  -1   3   9       7335.66       6859.02       114.54 o                         
   0   3   9      26871.00      25992.32       524.58 o                         
   1   3   9        437.90        384.62        60.68 o                         
   2   3   9      28315.28      27800.32       511.29 o                         
   3   3   9       1440.86       1426.62        61.83 o                         
   4   3   9      19323.15      18331.52       354.69 o                         
   5   3   9      13578.83      12813.97       261.56 o                         
   6   3   9       5967.30       5783.84       143.97 o                         
   7   3   9      16039.48      15082.06       303.94 o                         
   8   3   9       2098.82       2100.98        80.41 o                         
   9   3   9      15247.26      14587.70       299.76 o                         
  10   3   9       5455.82       5166.52       139.74 o                         
  11   3   9       3243.91       3223.41       107.04 o                         
  12   3   9      17932.58      17593.21       362.26 o                         
  13   3   9        117.96        155.43        67.89 o                         
  14   3   9      12159.04      12656.67       387.53 o                         
  15   3   9       3133.26       2925.60       190.09 o                         
  16   3   9       9223.92       9395.08       322.48 o                         
  17   3   9       6616.46       7051.54       521.71 o                         
  18   3   9       1107.08       1053.54       120.61 o                         
  19   3   9       5975.13       6498.22       267.47 o                         
 -23   4   9        661.19        640.08        68.72 o                         
 -22   4   9          3.50          8.62        49.90 o                         
 -21   4   9        982.23        922.73        73.70 o                         
 -20   4   9       1938.92       1875.27        90.62 o                         
 -19   4   9        144.29        165.77        54.27 o                         
 -18   4   9       4158.52       3990.80       172.19 o                         
 -17   4   9          9.30         44.02        41.35 o                         
 -16   4   9       4170.48       4140.85       131.12 o                         
 -15   4   9        166.45        194.46        42.47 o                         
 -14   4   9       8583.58       7838.96       215.22 o                         
 -13   4   9        856.94        929.70        66.23 o                         
 -12   4   9       3512.74       3319.34       102.74 o                         
 -11   4   9       3800.02       3643.64       105.82 o                         
 -10   4   9        228.31        272.18        36.42 o                         
  -9   4   9       5147.77       5112.86       102.84 o                         
  -8   4   9        484.85        525.11        30.22 o                         
  -7   4   9       4687.48       4986.42       104.47 o                         
  -6   4   9       4345.42       4183.99        74.18 o                         
  -5   4   9        177.48        203.68        21.19 o                         
  -4   4   9       6373.46       6487.64       101.70 o                         
  -3   4   9        544.26        436.98        23.47 o                         
  -2   4   9       5406.48       5397.33       101.50 o                         
  -1   4   9       5383.44       5525.84       122.33 o                         
   0   4   9        529.08        551.18        54.95 o                         
   1   4   9       5319.95       5272.39       119.53 o                         
   2   4   9        118.55        123.49        28.50 o                         
   3   4   9       3832.65       3816.26        98.25 o                         
   4   4   9       1807.06       1676.32        70.37 o                         
   5   4   9        969.37        945.82        55.79 o                         
   6   4   9       1760.84       1830.03        76.60 o                         
   7   4   9        497.11        439.57        43.26 o                         
   8   4   9       4000.01       4110.90       121.47 o                         
   9   4   9       2884.10       2741.26        98.62 o                         
  10   4   9        679.13        751.02        56.45 o                         
  11   4   9       5140.12       4989.51       180.87 o                         
  12   4   9        104.55        121.01        66.30 o                         
  13   4   9       2804.35       2650.46       155.35 o                         
  14   4   9        625.85        586.71        92.75 o                         
  15   4   9       2809.08       2939.91       172.04 o                         
  16   4   9        768.51        676.23       108.62 o                         
  17   4   9        618.58        814.11       109.41 o                         
  18   4   9       1622.44       1584.59       144.25 o                         
 -22   5   9       1234.72       1329.85        98.58 o                         
 -21   5   9          8.60        -47.50        47.50 o                         
 -20   5   9        279.74        203.09        98.30 o                         
 -19   5   9         84.89         77.27        56.77 o                         
 -18   5   9        487.54        408.97        57.80 o                         
 -17   5   9       1769.23       1842.39        88.40 o                         
 -16   5   9        318.92        241.80        47.77 o                         
 -15   5   9       1003.07       1076.98        74.30 o                         
 -14   5   9       1523.03       1493.17        75.68 o                         
 -13   5   9        847.87        735.15        77.44 o                         
 -12   5   9        207.67        170.64        39.71 o                         
 -11   5   9        127.05        116.65        35.67 o                         
 -10   5   9        600.24        600.10        87.01 o                         
  -9   5   9        259.07        258.85        31.70 o                         
  -8   5   9        208.79        209.79        25.75 o                         
  -7   5   9       1051.93       1061.36        42.94 o                         
  -6   5   9         20.08         47.32        22.14 o                         
  -5   5   9       2943.85       3060.77       101.20 o                         
  -4   5   9        247.18        260.41        24.72 o                         
  -3   5   9        853.51        804.96        35.19 o                         
  -2   5   9        500.93        480.53        35.26 o                         
  -1   5   9       1867.36       1796.68        69.03 o                         
   0   5   9        393.04        404.61        37.87 o                         
   1   5   9        278.41        290.24        36.43 o                         
   2   5   9       1418.15       1384.99        60.32 o                         
   3   5   9          9.46         40.51        28.91 o                         
   4   5   9        148.93        180.25        33.92 o                         
   5   5   9       3566.78       3263.59        95.00 o                         
   6   5   9        901.81       1071.74        55.95 o                         
   7   5   9       2621.79       2602.82        86.37 o                         
   8   5   9         14.13         30.68        32.56 o                         
   9   5   9       1996.25       1876.21        99.23 o                         
  10   5   9         31.18          7.10        48.76 o                         
  11   5   9        241.20        245.41       100.39 o                         
  12   5   9        832.00        808.67       102.09 o                         
  13   5   9        300.86        258.22        80.87 o                         
  14   5   9        421.33        253.01        86.70 o                         
  15   5   9        292.76        257.78        90.14 o                         
  16   5   9        533.53        534.17       132.48 o                         
  17   5   9         78.80        179.33       129.19 o                         
 -21   6   9       3618.85       3627.54       155.30 o                         
 -20   6   9       1222.63       1251.12        96.10 o                         
 -19   6   9       2120.33       2017.37       113.37 o                         
 -18   6   9       3147.35       3040.52       132.46 o                         
 -17   6   9        452.32        496.51        70.82 o                         
 -16   6   9       9504.08       9407.96       289.18 o                         
 -15   6   9       2357.90       2379.52       114.04 o                         
 -14   6   9       5698.69       5424.61       153.98 o                         
 -13   6   9       4856.70       4704.02       149.42 o                         
 -12   6   9       1725.01       1736.19       107.61 o                         
 -11   6   9       9259.44       9032.21       210.64 o                         
 -10   6   9        286.55        343.52        47.29 o                         
  -9   6   9       5988.56       5964.26       136.38 o                         
  -8   6   9       3665.68       3630.97        97.64 o                         
  -7   6   9        443.80        469.04        37.66 o                         
  -6   6   9       9202.03       9327.69       165.44 o                         
  -5   6   9         80.82        158.78        27.70 o                         
  -4   6   9      16710.99      16152.00       294.18 o                         
  -3   6   9        335.07        503.49        42.95 o                         
  -2   6   9       8733.31       8300.10       175.00 o                         
  -1   6   9       8279.76       8078.81       155.70 o                         
   0   6   9       2734.28       2558.87       124.88 o                         
   1   6   9       8507.24       8441.02       224.98 o                         
   2   6   9         15.53         83.59        33.16 o                         
   3   6   9       8533.60       8087.60       230.04 o                         
   4   6   9       4776.72       4396.76       118.89 o                         
   5   6   9       3270.99       3075.43        97.40 o                         
   6   6   9       7919.31       7481.82       168.10 o                         
   7   6   9        138.68        185.42        41.07 o                         
   8   6   9       8381.72       8164.56       310.73 o                         
   9   6   9        754.07        786.28        81.76 o                         
  10   6   9       3932.36       3982.92       196.01 o                         
  11   6   9       4334.23       4338.54       210.60 o                         
  12   6   9        985.68       1359.98       131.50 o                         
  13   6   9       5377.12       5216.91       241.42 o                         
  14   6   9        156.12        244.95        92.38 o                         
  15   6   9       3513.96       3490.35       240.28 o                         
 -19   7   9       3434.12       3514.54       153.13 o                         
 -18   7   9       1416.90       1449.28       102.94 o                         
 -17   7   9       6401.23       6328.03       203.23 o                         
 -16   7   9          5.00        161.72        63.62 o                         
 -15   7   9      12167.82      11666.61       434.03 o                         
 -14   7   9       3251.03       3458.39       137.95 o                         
 -13   7   9       6268.71       5693.41       222.10 o                         
 -12   7   9      11296.91      11833.92       290.75 o                         
 -11   7   9       1592.29       1459.46        91.62 o                         
 -10   7   9      15381.40      15240.95       415.74 o                         
  -9   7   9       1511.76       1647.05       120.67 o                         
  -8   7   9       8786.36       8571.44       193.08 o                         
  -7   7   9       4926.01       5087.19       134.80 o                         
  -6   7   9       3493.11       3386.47       178.01 o                         
  -5   7   9      10603.20      10752.85       217.65 o                         
  -4   7   9         85.48        151.00        46.78 o                         
  -3   7   9      18968.64      18419.45       336.24 o                         
  -2   7   9       4239.19       4264.39       188.75 o                         
  -1   7   9       7482.90       7322.53       211.37 o                         
   0   7   9      16486.55      15517.65       294.37 o                         
   1   7   9         18.41        146.83        45.18 o                         
   2   7   9      17198.97      16358.28       310.27 o                         
   3   7   9       2144.03       2054.84        90.77 o                         
   4   7   9       9324.29       9046.47       315.22 o                         
   5   7   9       8983.42       8448.95       188.49 o                         
   6   7   9       2209.64       2172.31       138.25 o                         
   7   7   9      12030.89      12151.51       536.28 o                         
   8   7   9        323.81        399.98        89.91 o                         
   9   7   9       6254.88       6027.20       256.90 o                         
  10   7   9       4350.01       4521.03       218.55 o                         
  11   7   9       3105.89       3052.22       185.55 o                         
  12   7   9       7714.94       7738.20       419.67 o                         
  13   7   9         19.89         40.62        86.14 o                         
  14   7   9       4568.53       5116.44       252.33 o                         
 -17   8   9         14.07         85.83        68.75 o                         
 -16   8   9       5738.88       5749.21       281.76 o                         
 -15   8   9        689.74        842.38        88.62 o                         
 -14   8   9       5605.21       5630.79       244.15 o                         
 -13   8   9       3937.96       4244.99       159.81 o                         
 -12   8   9       2032.73       2033.02       110.62 o                         
 -11   8   9       6080.64       6143.56       190.97 o                         
 -10   8   9        125.54        307.58        60.06 o                         
  -9   8   9       5960.77       5849.67       243.37 o                         
  -8   8   9       3002.89       2911.52       129.25 o                         
  -7   8   9       2474.51       2410.23       118.42 o                         
  -6   8   9       5630.33       5458.57       181.03 o                         
  -5   8   9        379.37        396.83        63.77 o                         
  -4   8   9       7449.39       7344.40       241.82 o                         
  -3   8   9        325.07        442.71        56.14 o                         
  -2   8   9       9085.91       8584.41       207.44 o                         
  -1   8   9       5750.16       5858.18       163.73 o                         
   0   8   9       2027.82       2017.41       108.56 o                         
   1   8   9      10364.69       9958.63       233.85 o                         
   2   8   9         69.64        104.04        62.47 o                         
   3   8   9       6146.54       6031.91       171.38 o                         
   4   8   9       2528.46       2545.43       128.27 o                         
   5   8   9       3120.76       3149.31       148.42 o                         
   6   8   9       5094.86       5132.41       190.92 o                         
   7   8   9        409.01        328.68        95.56 o                         
   8   8   9       4341.06       4279.61       219.86 o                         
   9   8   9        436.42        452.95       109.32 o                         
  10   8   9       3508.58       3445.64       204.90 o                         
  11   8   9       1762.21       2099.03       360.42 o                         
 -14   9   9         10.28        -47.03        64.53 o                         
 -13   9   9        321.18        296.98        88.62 o                         
 -12   9   9         99.84         74.40        80.99 o                         
 -11   9   9         15.09        -25.17        95.45 o                         
 -10   9   9        405.04        311.87        87.73 o                         
  -9   9   9          0.02         28.88        58.02 o                         
  -8   9   9        235.14        171.99        63.71 o                         
  -7   9   9        212.44        185.99        67.49 o                         
  -6   9   9         39.76         43.48        57.13 o                         
  -5   9   9        206.60        151.92        62.43 o                         
  -4   9   9         51.59          8.02        57.20 o                         
  -3   9   9        171.61         75.50        57.86 o                         
  -2   9   9         34.94        -30.20        46.49 o                         
  -1   9   9       1132.60        935.28        74.47 o                         
   0   9   9        152.57        100.72        53.02 o                         
   1   9   9         11.37         -0.94        48.94 o                         
   2   9   9        651.08        595.68        70.26 o                         
   3   9   9        296.05        240.72        69.45 o                         
   4   9   9        120.29         20.12        63.93 o                         
   5   9   9        511.82        414.10        80.53 o                         
   6   9   9         24.07          7.17        87.81 o                         
   7   9   9        171.52        255.08       104.74 o                         
   8   9   9         13.17         56.38        94.07 o                         
  -9  10   9        807.90        625.39       144.83 o                         
  -8  10   9        568.66        629.48        86.70 o                         
  -7  10   9        261.36        246.04        74.24 o                         
  -6  10   9       1755.70       1816.90       120.71 o                         
  -5  10   9         96.10        102.53        71.26 o                         
  -4  10   9       1925.85       2072.91       125.78 o                         
  -3  10   9        174.51        228.94        73.34 o                         
  -2  10   9        474.65        514.90        80.01 o                         
  -1  10   9        946.81        883.87        94.62 o                         
   0  10   9          8.83        -33.80        55.50 o                         
   1  10   9       1191.37       1475.93       132.98 o                         
   2  10   9         29.84         69.99        67.76 o                         
   3  10   9       1066.19       1436.02       140.75 o                         
 -25   0  10        302.50        361.41        94.84 o                         
 -24   0  10       7224.61       7301.14       276.37 o                         
 -23   0  10          5.59         10.27        97.10 o                         
 -22   0  10      13921.35      13655.96       407.30 o                         
 -21   0  10       2447.80       2418.68       194.20 o                         
 -20   0  10       8485.01       8387.76       343.96 o                         
 -19   0  10       6637.48       6817.91       237.32 o                         
 -18   0  10       2326.69       2417.59       127.33 o                         
 -17   0  10      15223.49      14968.68       331.60 o                         
 -16   0  10        577.83        609.74        52.77 o                         
 -15   0  10       8972.28       9427.09       223.87 o                         
 -14   0  10      12881.46      12403.28       247.33 o                         
 -13   0  10       7507.93       7674.91       147.57 o                         
 -12   0  10      23075.29      22944.04       372.51 o                         
 -11   0  10        184.48        170.28        25.87 o                         
 -10   0  10      31037.03      31497.61       564.67 o                         
  -9   0  10       3899.05       3364.83        88.23 o                         
  -8   0  10      10038.37      10377.25       268.90 o                         
  -7   0  10      27241.39      25737.52       540.76 o                         
  -6   0  10       3381.80       3534.37       126.63 o                         
  -5   0  10      44298.61      45466.50      1059.58 o                         
  -4   0  10       2131.12       2016.04       125.90 o                         
  -3   0  10      13973.05      13609.66       399.10 o                         
  -2   0  10      32595.64      32481.69      1053.29 o                         
  -1   0  10       4798.45       4647.65       140.34 o                         
   0   0  10      21806.73      20416.43       496.28 o                         
   1   0  10        615.77        824.27        51.45 o                         
   2   0  10      32580.84      32788.05      1087.85 o                         
   3   0  10      11989.07      11929.80       309.91 o                         
   4   0  10      13178.54      13020.46       336.21 o                         
   5   0  10      30032.65      29836.81       716.22 o                         
   6   0  10       1109.01       1236.40        71.45 o                         
   7   0  10      30995.08      30580.13       740.09 o                         
   8   0  10       5382.60       4923.40       165.21 o                         
   9   0  10      19015.27      18715.74       481.01 o                         
  10   0  10      12709.19      12782.50       798.19 o                         
  11   0  10       1358.65       1482.83       146.47 o                         
  12   0  10      17200.23      15962.23       650.08 o                         
  13   0  10         74.41        181.03        88.87 o                         
  14   0  10      15423.26      16441.14       674.76 o                         
  15   0  10       6543.37       6818.38       357.13 o                         
  16   0  10       4407.26       4608.13       284.72 o                         
  17   0  10       6669.22       7094.87       375.23 o                         
 -25   1  10       1465.65       1433.80       139.57 o                         
 -24   1  10        175.94        188.32        64.24 o                         
 -23   1  10       7877.48       7662.26       227.40 o                         
 -22   1  10        267.22        197.44        56.24 o                         
 -21   1  10       6112.00       5988.72       163.91 o                         
 -20   1  10       4329.58       4170.05       152.03 o                         
 -19   1  10       2429.81       2294.77        94.44 o                         
 -18   1  10      12703.09      11870.19       217.79 o                         
 -17   1  10         23.59         89.62        31.19 o                         
 -16   1  10       7402.40       7560.60       151.57 o                         
 -15   1  10       5761.95       5419.78        99.24 o                         
 -14   1  10       5426.07       5563.36       107.21 o                         
 -13   1  10      15867.63      15695.24       212.29 o                         
 -12   1  10        146.38        322.85        20.93 o                         
 -11   1  10      21112.27      20624.69       253.14 o                         
 -10   1  10       2249.74       2144.61        56.77 o                         
  -9   1  10      16148.09      16427.21       217.97 o                         
  -8   1  10      11681.62      10805.06       158.04 o                         
  -7   1  10       4173.07       4280.72        75.90 o                         
  -6   1  10      25060.55      25320.70       365.51 o                         
  -5   1  10        270.92        420.53        21.51 o                         
  -4   1  10      15369.02      14762.47       221.48 o                         
  -3   1  10      18207.72      18278.26       295.73 o                         
  -2   1  10       9901.41       9826.08       170.14 o                         
  -1   1  10       8866.98       8421.70       159.47 o                         
   0   1  10        109.40        131.09        18.58 o                         
   1   1  10      26738.13      27338.55       524.50 o                         
   2   1  10        185.48        175.29        29.22 o                         
   3   1  10      15599.41      15991.64       283.10 o                         
   4   1  10      13632.15      12772.24       233.25 o                         
   5   1  10       4484.48       4536.53       168.89 o                         
   6   1  10      14986.31      14825.83       269.87 o                         
   7   1  10          9.60         55.20        30.85 o                         
   8   1  10      18309.16      17487.70       378.52 o                         
   9   1  10       5510.02       5308.81       153.11 o                         
  10   1  10       3371.58       3323.29       118.48 o                         
  11   1  10      10060.66      10228.40       251.58 o                         
  12   1  10        144.22        224.47        59.20 o                         
  13   1  10       7570.97       7860.16       336.70 o                         
  14   1  10       1127.52       1255.81       106.36 o                         
  15   1  10       5214.89       5507.55       219.08 o                         
  16   1  10       3134.79       3885.64       264.97 o                         
  17   1  10        591.00        641.85       136.60 o                         
  18   1  10       5249.63       5258.20       325.86 o                         
 -25   2  10         64.26         47.22        64.82 o                         
 -24   2  10        205.95        133.18        63.28 o                         
 -23   2  10          1.39        -49.83        53.55 o                         
 -22   2  10        514.77        463.17        71.03 o                         
 -21   2  10        164.77        221.06        60.36 o                         
 -20   2  10       1147.56       1054.77        69.91 o                         
 -19   2  10        299.71        271.92        48.23 o                         
 -18   2  10        150.10        147.45        37.20 o                         
 -17   2  10        971.68        977.52        54.38 o                         
 -16   2  10        119.62        101.26        31.37 o                         
 -15   2  10        176.11        202.49        31.44 o                         
 -14   2  10       1198.81       1188.55        52.76 o                         
 -13   2  10       1934.10       2109.79        53.67 o                         
 -12   2  10       1300.10       1399.21        39.25 o                         
 -11   2  10         27.00         61.65        16.01 o                         
 -10   2  10       2114.08       2050.76        68.64 o                         
  -9   2  10         11.69         50.66        17.18 o                         
  -8   2  10       3514.52       4006.13        74.79 o                         
  -7   2  10        570.97        603.96        30.40 o                         
  -6   2  10       1420.43       1628.08        34.73 o                         
  -5   2  10         46.20         89.17        19.75 o                         
  -4   2  10        157.52        131.59        14.33 o                         
  -3   2  10        101.14         93.30        13.78 o                         
  -2   2  10        579.46        665.74        46.51 o                         
  -1   2  10       4488.82       5088.67       118.25 o                         
   0   2  10      11091.89      11888.63       239.39 o                         
   1   2  10          9.41         34.38        22.12 o                         
   2   2  10       4514.21       4572.19       116.30 o                         
   3   2  10       2463.99       2406.24        78.82 o                         
   4   2  10       3549.15       3454.80        98.33 o                         
   5   2  10        690.52        629.83        59.23 o                         
   6   2  10       1130.21       1111.30        63.08 o                         
   7   2  10       1128.24       1207.15        69.25 o                         
   8   2  10        764.77        781.37        58.21 o                         
   9   2  10       4309.57       4144.39       156.41 o                         
  10   2  10        377.49        392.13        53.05 o                         
  11   2  10         35.01         31.57        40.22 o                         
  12   2  10        863.84        849.63        69.51 o                         
  13   2  10         44.14         51.26        45.47 o                         
  14   2  10        180.76        127.00        51.47 o                         
  15   2  10         21.86         40.31        66.30 o                         
  16   2  10        542.50        508.54       133.31 o                         
  17   2  10        269.46        302.82       118.49 o                         
  18   2  10         71.48         42.79       111.91 o                         
 -24   3  10          1.27        -18.78        61.09 o                         
 -23   3  10       2270.21       2297.22       119.99 o                         
 -22   3  10        391.16        433.72        60.09 o                         
 -21   3  10       1475.49       1515.85        88.37 o                         
 -20   3  10       1281.02       1316.62        78.53 o                         
 -19   3  10        485.00        420.96        52.73 o                         
 -18   3  10       3047.34       2869.98       115.63 o                         
 -17   3  10         41.97         60.52        43.36 o                         
 -16   3  10       2772.42       2569.08        93.65 o                         
 -15   3  10       1438.53       1344.74        67.13 o                         
 -14   3  10        228.26        212.25        37.99 o                         
 -13   3  10       5763.81       5463.41       137.81 o                         
 -12   3  10         51.06         42.93        29.11 o                         
 -11   3  10       9426.23       9336.64       205.25 o                         
 -10   3  10         50.17         80.00        23.95 o                         
  -9   3  10       4061.46       4049.61        86.03 o                         
  -8   3  10       7384.27       7160.38       115.97 o                         
  -7   3  10        425.52        408.42        24.36 o                         
  -6   3  10       2565.90       2529.12        52.10 o                         
  -5   3  10        487.94        568.17        24.47 o                         
  -4   3  10       8318.79       8524.99       133.28 o                         
  -3   3  10       2134.18       2168.84        64.42 o                         
  -2   3  10       4733.56       5069.53        88.13 o                         
  -1   3  10       5458.87       5184.71       104.34 o                         
   0   3  10       1740.05       1758.42        59.89 o                         
   1   3  10       3346.90       3315.58        96.70 o                         
   2   3  10       1759.75       1722.52        75.24 o                         
   3   3  10       6814.13       6311.04       151.33 o                         
   4   3  10       3965.54       3741.13       108.33 o                         
   5   3  10         38.08         60.73        30.11 o                         
   6   3  10       7987.88       7451.83       175.77 o                         
   7   3  10        192.69        133.56        36.98 o                         
   8   3  10       1772.42       1656.56        74.80 o                         
   9   3  10        385.98        399.20        47.30 o                         
  10   3  10        785.81        676.98        55.91 o                         
  11   3  10       4955.63       4569.79       135.42 o                         
  12   3  10        137.99        131.56        43.41 o                         
  13   3  10       4025.41       3798.09       182.66 o                         
  14   3  10        410.77        443.45        86.91 o                         
  15   3  10       2171.63       2225.28       145.41 o                         
  16   3  10       2185.67       2304.63       170.34 o                         
  17   3  10        295.83        321.45        90.68 o                         
  18   3  10        972.76       1056.58       176.10 o                         
 -23   4  10        114.31         63.19        54.80 o                         
 -22   4  10       6713.72       6525.32       177.53 o                         
 -21   4  10       1789.97       1905.25        93.03 o                         
 -20   4  10       3994.59       3599.32       121.90 o                         
 -19   4  10       3834.63       3773.23       142.36 o                         
 -18   4  10       1448.99       1350.71        85.92 o                         
 -17   4  10       7322.50       7249.77       181.88 o                         
 -16   4  10       1912.16       1822.55        83.37 o                         
 -15   4  10      10280.56      10118.72       227.12 o                         
 -14   4  10       6849.92       6597.32       164.67 o                         
 -13   4  10       1787.48       1762.14        76.52 o                         
 -12   4  10      22995.52      21958.46       711.64 o                         
 -11   4  10       1279.34       1365.19       122.57 o                         
 -10   4  10      20307.16      20019.20       336.48 o                         
  -9   4  10       5217.84       5026.14        99.75 o                         
  -8   4  10       4481.32       4443.10        85.38 o                         
  -7   4  10      22459.01      22953.97       318.23 o                         
  -6   4  10       2185.67       2229.98        63.44 o                         
  -5   4  10      22289.12      21883.92       296.93 o                         
  -4   4  10       2663.68       2708.63        61.35 o                         
  -3   4  10      16587.30      16434.25       255.17 o                         
  -2   4  10      13823.98      13508.73       246.23 o                         
  -1   4  10       5377.23       5130.74       119.35 o                         
   0   4  10      26884.01      25951.79       436.20 o                         
   1   4  10        611.34        765.28        51.02 o                         
   2   4  10      19721.68      18800.68       330.42 o                         
   3   4  10       7590.33       7229.01       174.53 o                         
   4   4  10       6535.10       6111.20       154.11 o                         
   5   4  10      15621.50      14788.07       304.04 o                         
   6   4  10         13.89        100.32        34.71 o                         
   7   4  10      13713.56      13104.62       279.17 o                         
   8   4  10        568.73        708.05        54.42 o                         
   9   4  10       8043.11       7853.84       224.96 o                         
  10   4  10       6984.16       6950.94       178.69 o                         
  11   4  10       2667.04       2637.66       125.31 o                         
  12   4  10       6266.35       6551.04       320.10 o                         
  13   4  10        706.61        768.67       108.62 o                         
  14   4  10       7631.49       7411.35       281.27 o                         
  15   4  10       2293.46       2513.45       163.25 o                         
  16   4  10       3041.26       2722.05       172.80 o                         
  17   4  10       6737.09       7614.01       382.64 o                         
 -22   5  10        461.59        503.32        65.11 o                         
 -21   5  10       4732.83       4650.65       169.51 o                         
 -20   5  10       3681.59       3602.16       143.37 o                         
 -19   5  10       1177.88       1125.02        87.18 o                         
 -18   5  10       5913.28       5729.77       163.59 o                         
 -17   5  10        184.65        198.71        48.23 o                         
 -16   5  10      14063.26      13646.09       294.21 o                         
 -15   5  10       2230.38       2410.76       136.35 o                         
 -14   5  10       5059.97       4957.29       142.14 o                         
 -13   5  10      10397.42      10004.50       263.91 o                         
 -12   5  10       2867.77       2850.52       131.60 o                         
 -11   5  10      14962.21      14357.24       293.72 o                         
 -10   5  10        721.34        921.29        72.21 o                         
  -9   5  10       5170.76       4996.13       116.90 o                         
  -8   5  10       8380.08       8280.37       163.35 o                         
  -7   5  10       5276.62       5214.93       125.73 o                         
  -6   5  10      12158.66      12153.02       200.66 o                         
  -5   5  10        171.28        261.46        28.52 o                         
  -4   5  10      22340.06      21814.87       341.75 o                         
  -3   5  10       8483.48       8298.73       200.32 o                         
  -2   5  10       8338.54       8229.43       155.26 o                         
  -1   5  10      19029.85      18175.90       323.52 o                         
   0   5  10        853.65        865.41        66.96 o                         
   1   5  10      18747.15      18481.92       329.21 o                         
   2   5  10       6346.26       6089.58       140.74 o                         
   3   5  10      13347.67      12440.27       239.18 o                         
   4   5  10       9383.52       8990.15       211.75 o                         
   5   5  10       1168.15       1205.95        65.13 o                         
   6   5  10      25557.33      23689.97       554.20 o                         
   7   5  10        638.64        790.44        53.49 o                         
   8   5  10      14670.46      14201.78       271.34 o                         
   9   5  10       4682.95       4282.28       119.60 o                         
  10   5  10       5872.83       5673.24       263.71 o                         
  11   5  10       7700.83       7651.99       427.07 o                         
  12   5  10        190.99        272.34        83.57 o                         
  13   5  10       7129.96       7234.22       279.73 o                         
  14   5  10        631.53        746.42       110.37 o                         
  15   5  10       3350.69       3467.39       196.30 o                         
  16   5  10       5492.70       6109.89       265.88 o                         
 -21   6  10        309.93        465.05        77.47 o                         
 -20   6  10       1211.13       1111.25        93.95 o                         
 -19   6  10       1933.60       2188.68       190.42 o                         
 -18   6  10        462.82        396.71        68.92 o                         
 -17   6  10       2693.92       2519.23       121.62 o                         
 -16   6  10         16.54        107.90        55.32 o                         
 -15   6  10       6447.80       6104.60       186.13 o                         
 -14   6  10       2939.66       2949.47       123.12 o                         
 -13   6  10        898.04        872.12        67.33 o                         
 -12   6  10       8438.97       8030.72       197.46 o                         
 -11   6  10        199.13        270.61        49.41 o                         
 -10   6  10       5789.28       5950.02       157.02 o                         
  -9   6  10       2636.57       2742.06        86.59 o                         
  -8   6  10       3627.89       3694.79       131.33 o                         
  -7   6  10       1993.47       2129.23        77.04 o                         
  -6   6  10       1552.94       1509.21        68.47 o                         
  -5   6  10       2474.08       2581.28        83.97 o                         
  -4   6  10        467.05        503.68        43.98 o                         
  -3   6  10       1345.11       1318.04        62.44 o                         
  -2   6  10       8266.80       8134.79       168.05 o                         
  -1   6  10        436.87        513.54        40.53 o                         
   0   6  10       4869.18       4919.38       113.39 o                         
   1   6  10        881.75        922.74        55.57 o                         
   2   6  10       9437.46       8800.56       203.81 o                         
   3   6  10       1487.68       1337.21        65.67 o                         
   4   6  10       4745.68       4541.24       123.12 o                         
   5   6  10       3181.57       3184.16       101.34 o                         
   6   6  10        805.29        917.43        76.60 o                         
   7   6  10       7954.86       7290.75       235.02 o                         
   8   6  10        281.51        403.09       115.96 o                         
   9   6  10       2581.27       2635.11       157.82 o                         
  10   6  10       2371.12       2354.95       176.92 o                         
  11   6  10       1109.00        992.67       170.34 o                         
  12   6  10       2930.33       3027.53       183.99 o                         
  13   6  10         51.65         20.75        82.91 o                         
  14   6  10       3808.97       4026.42       216.51 o                         
 -19   7  10          2.40         61.69        63.47 o                         
 -18   7  10        115.86         96.12        70.83 o                         
 -17   7  10          3.74         -9.66        55.58 o                         
 -16   7  10          0.15         27.21        54.62 o                         
 -15   7  10         14.88         -6.40        53.66 o                         
 -14   7  10        312.60        326.05       156.76 o                         
 -13   7  10         27.58         19.84        51.98 o                         
 -12   7  10        149.10        190.16        56.70 o                         
 -11   7  10         17.14        -18.98        44.57 o                         
 -10   7  10         34.16         49.10        47.61 o                         
  -9   7  10         42.40         52.39        37.16 o                         
  -8   7  10          0.59         43.28        44.21 o                         
  -7   7  10        815.13        777.10        81.14 o                         
  -6   7  10        198.16        189.47        52.04 o                         
  -5   7  10        471.83        463.70        76.37 o                         
  -4   7  10          8.39        -14.13        32.14 o                         
  -3   7  10        775.75        749.95        61.83 o                         
  -2   7  10         17.90         58.24        37.13 o                         
  -1   7  10         82.64         86.45        37.37 o                         
   0   7  10        142.87         56.06        36.80 o                         
   1   7  10         83.57         75.97        39.87 o                         
   2   7  10         12.65         26.37        38.91 o                         
   3   7  10        638.05        635.79        55.39 o                         
   4   7  10        399.60        423.48        51.80 o                         
   5   7  10         27.03          7.32        39.08 o                         
   6   7  10         54.13         95.61        52.48 o                         
   7   7  10          6.98         -2.98        58.53 o                         
   8   7  10        193.41        186.31        84.22 o                         
   9   7  10         31.64        -11.96        95.45 o                         
  10   7  10         22.36        -39.11        73.73 o                         
  11   7  10        270.29        225.63        91.58 o                         
  12   7  10         19.54        111.63        85.53 o                         
  13   7  10         88.13         76.40        87.58 o                         
 -17   8  10       3052.23       3372.81       175.14 o                         
 -16   8  10        548.46        690.07        87.01 o                         
 -15   8  10       1689.15       1870.19       112.62 o                         
 -14   8  10       2488.99       2647.33       132.15 o                         
 -13   8  10        378.05        503.58        74.47 o                         
 -12   8  10       2690.96       2995.26       132.38 o                         
 -11   8  10        346.86        391.68        92.32 o                         
 -10   8  10       3747.66       3526.91       184.07 o                         
  -9   8  10        635.24        743.02        78.31 o                         
  -8   8  10       1409.04       1387.16       148.62 o                         
  -7   8  10       3579.30       3616.32       146.17 o                         
  -6   8  10          3.47        -21.22        59.31 o                         
  -5   8  10       4389.39       4358.70       209.26 o                         
  -4   8  10        311.30        405.58        63.90 o                         
  -3   8  10       4065.04       3824.56       127.54 o                         
  -2   8  10       6980.23       6733.97       244.67 o                         
  -1   8  10        385.77        357.24        56.30 o                         
   0   8  10       3328.63       3223.62       118.43 o                         
   1   8  10          5.11         33.48        46.76 o                         
   2   8  10       2412.38       2399.23       106.39 o                         
   3   8  10       1568.61       1590.70        90.31 o                         
   4   8  10       1588.06       1316.79        86.07 o                         
   5   8  10       3845.13       3524.39       156.52 o                         
   6   8  10        176.56        195.26       126.72 o                         
   7   8  10       2532.36       2627.93       178.40 o                         
   8   8  10        478.68        384.42       106.25 o                         
   9   8  10       1899.29       2083.41       168.69 o                         
  10   8  10       1392.61       1407.15       247.69 o                         
 -13   9  10       4433.67       4734.99       226.81 o                         
 -12   9  10        439.54        424.83       100.39 o                         
 -11   9  10       5581.38       5728.99       252.56 o                         
 -10   9  10        310.06        451.50       120.14 o                         
  -9   9  10       4561.27       4712.18       179.88 o                         
  -8   9  10       2952.23       3107.26       143.63 o                         
  -7   9  10       1330.72       1213.71        97.98 o                         
  -6   9  10       6129.00       6182.45       205.75 o                         
  -5   9  10          4.76         59.91        59.83 o                         
  -4   9  10       6254.71       6438.41       211.86 o                         
  -3   9  10       3175.84       3421.50       149.02 o                         
  -2   9  10       5787.32       5580.55       238.02 o                         
  -1   9  10       6488.38       6329.57       181.11 o                         
   0   9  10          8.77         34.09        52.79 o                         
   1   9  10       5554.53       5730.66       172.09 o                         
   2   9  10        454.99        574.44        69.33 o                         
   3   9  10       3834.00       3825.41       167.32 o                         
   4   9  10       4025.36       3925.64       188.40 o                         
   5   9  10       1099.95       1268.21       148.73 o                         
   6   9  10       5611.75       6064.89       273.74 o                         
   7   9  10         38.93        205.69       101.42 o                         
  -7  10  10       4042.96       4336.01       181.04 o                         
  -6  10  10         67.23         98.40        76.72 o                         
  -5  10  10       4714.92       5030.95       192.41 o                         
  -4  10  10        787.17       1028.94       110.25 o                         
  -3  10  10       4693.72       4767.40       186.03 o                         
  -2  10  10       2222.06       2465.44       137.34 o                         
  -1  10  10       1188.41       1274.31       106.57 o                         
   0  10  10       4146.40       4500.84       159.52 o                         
   1  10  10          7.52         -6.60        65.44 o                         
 -25   1  11          3.55        -11.85        63.10 o                         
 -24   1  11       2622.71       2525.69       130.41 o                         
 -23   1  11        938.82       1102.26       100.84 o                         
 -22   1  11       2562.83       2491.07       106.88 o                         
 -21   1  11       2734.39       2613.72       106.02 o                         
 -20   1  11       1807.88       1675.72        84.03 o                         
 -19   1  11       3525.40       3333.57       112.39 o                         
 -18   1  11         39.72         31.02        32.51 o                         
 -17   1  11       5592.52       5492.51       123.89 o                         
 -16   1  11       2193.50       2021.85        70.50 o                         
 -15   1  11        720.55        841.36        37.97 o                         
 -14   1  11       7918.76       7532.45       126.90 o                         
 -13   1  11         74.72         90.37        17.77 o                         
 -12   1  11      10452.38      10365.27       141.17 o                         
 -11   1  11       1857.73       1798.04        52.66 o                         
 -10   1  11       4892.86       4817.83        77.83 o                         
  -9   1  11       8869.70       8757.43       129.06 o                         
  -8   1  11       1625.18       1605.84        52.48 o                         
  -7   1  11      16247.78      15978.08       207.62 o                         
  -6   1  11       1630.41       1832.41        46.74 o                         
  -5   1  11      13066.21      13416.54       204.91 o                         
  -4   1  11      13754.11      13904.54       234.12 o                         
  -3   1  11       3040.15       2935.39        69.83 o                         
  -2   1  11       5784.35       5632.85       109.83 o                         
  -1   1  11         74.77        122.87        19.90 o                         
   0   1  11      17378.82      17543.66       308.04 o                         
   1   1  11        900.91        934.38        39.42 o                         
   2   1  11       2226.76       2187.15        62.14 o                         
   3   1  11       9245.79       9121.44       260.06 o                         
   4   1  11        146.90        171.68        29.69 o                         
   5   1  11      14848.34      14338.84       317.37 o                         
   6   1  11       2398.14       2300.07        92.24 o                         
   7   1  11       2217.83       2228.06        90.81 o                         
   8   1  11       5372.90       5105.04       164.50 o                         
   9   1  11       2957.97       2852.70       109.95 o                         
  10   1  11       8008.73       7700.94       206.63 o                         
  11   1  11          2.61          0.28        56.57 o                         
  12   1  11       7571.95       7769.33       270.96 o                         
  13   1  11        608.17        754.30        89.04 o                         
  14   1  11       2535.70       2555.90       197.49 o                         
  15   1  11       4112.49       4094.40       190.05 o                         
  16   1  11        139.29        134.95       111.91 o                         
  17   1  11       3285.15       3321.14       263.32 o                         
  18   1  11        384.14        322.57       134.95 o                         
 -24   2  11          9.60         14.56        60.77 o                         
 -23   2  11       6295.23       6230.54       202.25 o                         
 -22   2  11       4434.85       4167.25       157.84 o                         
 -21   2  11       4437.26       4222.10       154.55 o                         
 -20   2  11      10652.14      10486.90       230.32 o                         
 -19   2  11       1031.87       1025.38        61.20 o                         
 -18   2  11      16055.56      15355.39       270.32 o                         
 -17   2  11       3021.84       2764.38        85.59 o                         
 -16   2  11      10610.72      10597.85       202.98 o                         
 -15   2  11       6537.17       6227.14       135.57 o                         
 -14   2  11        858.18        906.57        48.31 o                         
 -13   2  11      17251.97      17099.67       243.12 o                         
 -12   2  11       1386.33       1354.50        47.45 o                         
 -11   2  11      24884.01      24770.38       321.89 o                         
 -10   2  11       9345.65       8928.50       139.85 o                         
  -9   2  11      15526.09      16121.07       228.34 o                         
  -8   2  11      27318.38      26283.52       353.37 o                         
  -7   2  11       1856.13       2045.15        41.23 o                         
  -6   2  11      39710.46      40261.69       461.39 o                         
  -5   2  11       3759.71       3562.32        63.19 o                         
  -4   2  11      22416.41      22815.61       304.18 o                         
  -3   2  11      24198.12      24286.01       322.64 o                         
  -2   2  11       2823.02       3124.23        83.76 o                         
  -1   2  11      42917.74      44158.93       645.32 o                         
   0   2  11         18.53        119.29        32.78 o                         
   1   2  11      29886.00      29606.35       599.28 o                         
   2   2  11      14222.25      13387.43       271.01 o                         
   3   2  11       8523.47       8001.43       180.11 o                         
   4   2  11      40364.66      38420.99       696.46 o                         
   5   2  11        347.96        382.43        40.40 o                         
   6   2  11      16566.75      15490.64       345.06 o                         
   7   2  11       2402.24       2432.63        99.89 o                         
   8   2  11       9315.29       8848.88       224.76 o                         
   9   2  11      15293.24      14808.71       339.95 o                         
  10   2  11       1510.37       1535.35        86.15 o                         
  11   2  11      13327.56      13203.25       316.42 o                         
  12   2  11        742.84        843.00        71.97 o                         
  13   2  11      10456.15      10622.81       272.53 o                         
  14   2  11       4242.63       4438.03       195.34 o                         
  15   2  11       2662.71       3010.10       243.57 o                         
  16   2  11       7037.74       7381.23       401.57 o                         
  17   2  11          8.08         80.64       116.85 o                         
 -24   3  11       5176.10       5134.15       184.94 o                         
 -23   3  11        258.93        314.58        78.80 o                         
 -22   3  11       3843.43       3950.01       133.28 o                         
 -21   3  11       4290.38       4102.08       131.05 o                         
 -20   3  11       2094.90       2002.19       125.42 o                         
 -19   3  11      12395.57      11662.51       248.47 o                         
 -18   3  11         34.59         98.95        46.34 o                         
 -17   3  11       8635.74       8420.28       199.12 o                         
 -16   3  11       6034.39       5511.08       147.04 o                         
 -15   3  11       2417.14       2552.79        92.90 o                         
 -14   3  11      15191.86      14413.35       290.95 o                         
 -13   3  11        316.60        410.33        42.98 o                         
 -12   3  11      27365.16      26797.72       494.53 o                         
 -11   3  11       5003.29       4813.63       127.85 o                         
 -10   3  11      21925.09      21622.41       328.10 o                         
  -9   3  11      13656.33      13226.35       220.80 o                         
  -8   3  11       6181.73       6601.05       110.84 o                         
  -7   3  11      20603.39      20564.27       267.44 o                         
  -6   3  11       1433.40       1608.86        66.32 o                         
  -5   3  11      23785.99      24131.39       309.09 o                         
  -4   3  11      10574.96       9967.91       153.43 o                         
  -3   3  11       5206.19       5195.33        92.29 o                         
  -2   3  11      25329.04      25355.15       385.33 o                         
  -1   3  11         49.76        161.74        27.16 o                         
   0   3  11      23469.51      22815.93       432.17 o                         
   1   3  11       4452.17       4535.63       125.66 o                         
   2   3  11      18791.91      17638.58       347.39 o                         
   3   3  11      13271.64      12794.23       265.95 o                         
   4   3  11       3030.92       2885.83        96.32 o                         
   5   3  11      12635.20      11881.89       253.96 o                         
   6   3  11        204.44        203.04        38.24 o                         
   7   3  11       9300.73       9047.99       208.86 o                         
   8   3  11       5677.00       5557.49       176.97 o                         
   9   3  11       3453.44       3292.58       125.90 o                         
  10   3  11      15262.10      14706.89       312.42 o                         
  11   3  11        334.12        408.27        63.90 o                         
  12   3  11       9151.47       9333.43       225.41 o                         
  13   3  11       1366.23       1468.38       196.67 o                         
  14   3  11       3440.48       3526.56       234.52 o                         
  15   3  11       5216.55       5220.25       227.65 o                         
  16   3  11        494.97        601.93        99.37 o                         
  17   3  11       6900.36       7228.18       413.09 o                         
 -23   4  11        756.91        701.42        74.12 o                         
 -22   4  11        362.10        336.20        60.80 o                         
 -21   4  11        554.90        548.19        62.59 o                         
 -20   4  11       1780.92       1647.71        99.18 o                         
 -19   4  11        125.30        124.92        71.41 o                         
 -18   4  11       1483.15       1490.17       101.07 o                         
 -17   4  11        505.92        499.78        56.17 o                         
 -16   4  11        219.21        274.32        47.28 o                         
 -15   4  11       1016.65        942.28        62.80 o                         
 -14   4  11        167.47        144.91        39.93 o                         
 -13   4  11       1072.92       1014.98        61.22 o                         
 -12   4  11       3467.82       3311.78       105.29 o                         
 -11   4  11       1371.37       1469.35        69.74 o                         
 -10   4  11       1843.69       1794.49        63.25 o                         
  -9   4  11       1074.05       1168.04        42.46 o                         
  -8   4  11        910.04        963.81        48.79 o                         
  -7   4  11        500.45        527.78        29.99 o                         
  -6   4  11       6683.40       6993.20       118.87 o                         
  -5   4  11        868.23        830.81        34.68 o                         
  -4   4  11       1925.39       1934.15        60.40 o                         
  -3   4  11       3860.10       3894.20       102.35 o                         
  -2   4  11        703.81        742.70        47.94 o                         
  -1   4  11       4993.99       4991.81       119.70 o                         
   0   4  11        185.04        178.59        32.42 o                         
   1   4  11       4709.80       4526.80       114.76 o                         
   2   4  11       3049.00       2851.64        88.10 o                         
   3   4  11       1350.44       1350.68        73.22 o                         
   4   4  11       4901.27       4635.52       179.11 o                         
   5   4  11        280.18        238.26        42.01 o                         
   6   4  11       6948.78       6648.60       170.14 o                         
   7   4  11       1639.89       1707.04        80.43 o                         
   8   4  11       2745.04       2520.03        99.97 o                         
   9   4  11       2337.07       2349.86        97.77 o                         
  10   4  11       1023.94       1021.94        69.89 o                         
  11   4  11       2509.37       2489.43       104.51 o                         
  12   4  11         39.51        -13.19        66.85 o                         
  13   4  11        199.53        154.20        80.07 o                         
  14   4  11        412.14        332.74        90.68 o                         
  15   4  11         22.36         33.80        82.40 o                         
  16   4  11       1106.12       1197.82       155.52 o                         
 -22   5  11        286.65        286.92        60.65 o                         
 -21   5  11        617.59        649.60        79.54 o                         
 -20   5  11          7.43        -19.50        55.57 o                         
 -19   5  11        791.34        857.47        81.45 o                         
 -18   5  11         23.56         16.63        50.09 o                         
 -17   5  11        275.48        295.93        52.73 o                         
 -16   5  11        555.26        538.05        57.79 o                         
 -15   5  11         13.80         17.91        41.96 o                         
 -14   5  11        909.58        904.61        64.70 o                         
 -13   5  11          0.07        -10.37        35.97 o                         
 -12   5  11        276.18        346.49        46.00 o                         
 -11   5  11        293.34        329.12        57.00 o                         
 -10   5  11         24.30         40.55        33.65 o                         
  -9   5  11       1282.50       1243.07        56.07 o                         
  -8   5  11       2277.37       2267.85        77.16 o                         
  -7   5  11        233.98        274.15        34.63 o                         
  -6   5  11        711.95        760.17        36.77 o                         
  -5   5  11        471.76        482.57        35.91 o                         
  -4   5  11         61.95         86.97        27.22 o                         
  -3   5  11        916.15        800.18        44.37 o                         
  -2   5  11        219.94        217.69        37.01 o                         
  -1   5  11        378.70        303.03        40.10 o                         
   0   5  11        619.06        642.80        48.27 o                         
   1   5  11        148.23        151.93        34.21 o                         
   2   5  11       1161.35       1146.61        60.20 o                         
   3   5  11        707.27        612.17        49.19 o                         
   4   5  11         32.10        -13.56        31.46 o                         
   5   5  11       1913.94       1902.93        88.58 o                         
   6   5  11         24.26          8.05        33.99 o                         
   7   5  11       1234.76       1171.28        64.34 o                         
   8   5  11        624.05        543.61        51.29 o                         
   9   5  11        274.09        196.93        45.11 o                         
  10   5  11       1967.87       1854.55       115.23 o                         
  11   5  11        177.01        203.09        79.40 o                         
  12   5  11        345.84        167.19        79.56 o                         
  13   5  11        497.40        495.19       132.48 o                         
  14   5  11        102.35         59.55        82.53 o                         
  15   5  11        724.79        612.16       115.26 o                         
 -20   6  11       1878.09       1755.61       111.68 o                         
 -19   6  11         20.32        -15.04        55.27 o                         
 -18   6  11       4483.00       4694.41       168.05 o                         
 -17   6  11        642.41        643.98       108.34 o                         
 -16   6  11       5423.16       5069.49       169.84 o                         
 -15   6  11       5087.58       5164.89       170.73 o                         
 -14   6  11        754.76        787.35        73.44 o                         
 -13   6  11       7344.71       7482.00       207.63 o                         
 -12   6  11        348.86        536.04        62.76 o                         
 -11   6  11       9318.10       9382.00       219.00 o                         
 -10   6  11       4911.29       4681.05       119.66 o                         
  -9   6  11       2428.45       2203.79       130.00 o                         
  -8   6  11      12030.07      11709.43       261.22 o                         
  -7   6  11         74.19        165.09        35.24 o                         
  -6   6  11       9443.23       9204.17       191.43 o                         
  -5   6  11       2025.66       2144.37        79.51 o                         
  -4   6  11       5491.21       5301.48       131.11 o                         
  -3   6  11       8032.39       7891.85       156.75 o                         
  -2   6  11        676.33        719.82        47.24 o                         
  -1   6  11      10469.10      10081.91       188.50 o                         
   0   6  11         21.86         69.15        34.87 o                         
   1   6  11       6345.93       6092.13       147.74 o                         
   2   6  11       2868.09       2780.39        95.07 o                         
   3   6  11       1108.66        929.56        60.32 o                         
   4   6  11       9950.49       9590.39       204.12 o                         
   5   6  11          9.64         66.16        39.34 o                         
   6   6  11       8005.36       7631.91       176.67 o                         
   7   6  11       2820.82       2805.68       101.10 o                         
   8   6  11       3410.94       3218.06       148.47 o                         
   9   6  11       3925.37       4098.98       200.96 o                         
  10   6  11       1028.30        842.62       113.35 o                         
  11   6  11       4595.41       5144.65       324.21 o                         
  12   6  11        327.84        298.98        91.30 o                         
  13   6  11       2576.83       2794.07       181.90 o                         
 -19   7  11       3545.11       3801.71       266.61 o                         
 -18   7  11          7.69        -39.64        75.68 o                         
 -17   7  11       7220.12       7218.61       222.37 o                         
 -16   7  11       2351.16       2418.39       123.97 o                         
 -15   7  11       4203.76       3959.92       154.38 o                         
 -14   7  11       8344.91       8467.92       236.59 o                         
 -13   7  11        149.76        184.40        66.32 o                         
 -12   7  11       9661.08       9651.30       355.46 o                         
 -11   7  11       2154.47       2297.69       172.28 o                         
 -10   7  11       7727.77       7848.32       223.59 o                         
  -9   7  11       8881.71       9297.91       251.37 o                         
  -8   7  11       2668.94       2413.61       146.41 o                         
  -7   7  11      12470.38      11729.88       296.88 o                         
  -6   7  11        121.16        285.82        96.72 o                         
  -5   7  11       8260.69       7926.68       190.39 o                         
  -4   7  11       6047.47       5522.01       151.29 o                         
  -3   7  11       4749.21       4491.40       139.68 o                         
  -2   7  11      13369.15      12381.10       289.55 o                         
  -1   7  11        139.74        232.15        48.13 o                         
   0   7  11      16614.34      15514.18       390.41 o                         
   1   7  11       1052.87       1264.77        80.72 o                         
   2   7  11      10265.53       9387.96       267.22 o                         
   3   7  11       8355.34       8489.73       207.95 o                         
   4   7  11       1977.05       1780.68        89.45 o                         
   5   7  11      14144.33      13446.90       296.46 o                         
   6   7  11        240.05        367.04        57.48 o                         
   7   7  11       8795.80       8637.13       573.55 o                         
   8   7  11       3473.47       3564.83       197.23 o                         
   9   7  11       3026.46       2715.78       179.20 o                         
  10   7  11       5722.60       6281.80       357.95 o                         
  11   7  11        123.14        156.24        90.14 o                         
  12   7  11       4495.96       4919.87       245.14 o                         
 -16   8  11       3449.83       3407.36       206.13 o                         
 -15   8  11       2827.22       2737.90       248.80 o                         
 -14   8  11        827.92        785.77        84.81 o                         
 -13   8  11       5593.46       5319.43       234.71 o                         
 -12   8  11        206.96        260.23        86.98 o                         
 -11   8  11       5773.59       5629.68       242.52 o                         
 -10   8  11       2343.16       2417.91       156.86 o                         
  -9   8  11       2818.82       2780.49       130.81 o                         
  -8   8  11       4852.62       4896.32       173.35 o                         
  -7   8  11         74.71        120.41        56.33 o                         
  -6   8  11       5158.73       4973.45       174.63 o                         
  -5   8  11       1094.01       1305.83        94.10 o                         
  -4   8  11       3893.68       3556.39       147.04 o                         
  -3   8  11       2378.32       2320.39       102.33 o                         
  -2   8  11        736.43        752.88        82.90 o                         
  -1   8  11       6783.14       6917.90       185.16 o                         
   0   8  11        185.71        173.31        51.99 o                         
   1   8  11       4120.42       4221.52       141.01 o                         
   2   8  11       2145.53       2226.91       104.29 o                         
   3   8  11       1850.18       1621.96        92.69 o                         
   4   8  11       4595.57       4796.66       157.25 o                         
   5   8  11          3.10         56.07        62.09 o                         
   6   8  11       4736.67       4886.62       317.63 o                         
   7   8  11       1345.89       1420.10       140.29 o                         
   8   8  11       2232.65       2360.44       193.38 o                         
   9   8  11       2835.24       3091.97       198.96 o                         
 -12   9  11        301.65        328.65        98.85 o                         
 -11   9  11        139.67        175.93        88.55 o                         
 -10   9  11        686.07        753.46       129.19 o                         
  -9   9  11        127.99         43.13        60.94 o                         
  -8   9  11         13.97        -27.53        56.52 o                         
  -7   9  11        379.14        369.61       101.41 o                         
  -6   9  11        134.49         79.47        63.15 o                         
  -5   9  11        139.55         64.01        60.86 o                         
  -4   9  11        141.34        153.51        64.36 o                         
  -3   9  11        162.45        197.52        67.17 o                         
  -2   9  11        123.72        174.29        55.74 o                         
  -1   9  11        452.77        372.97        63.66 o                         
   0   9  11        354.78        372.59        63.82 o                         
   1   9  11        300.58        268.83        63.29 o                         
   2   9  11        113.78         64.32        66.51 o                         
   3   9  11         93.54         21.44        62.74 o                         
   4   9  11         11.51         24.32        68.01 o                         
   5   9  11        353.74        254.71        79.04 o                         
 -25   0  12        465.84        551.17       100.62 o                         
 -24   0  12       6761.18       6960.89       272.89 o                         
 -23   0  12       3426.07       3115.06       172.67 o                         
 -22   0  12       5465.16       5666.42       226.92 o                         
 -21   0  12       9178.92       8632.81       293.80 o                         
 -20   0  12       1096.76       1003.77        96.92 o                         
 -19   0  12      16718.30      15976.95       443.34 o                         
 -18   0  12        827.87        767.45        80.07 o                         
 -17   0  12       5038.45       4980.55       148.54 o                         
 -16   0  12      11771.72      11068.25       260.01 o                         
 -15   0  12       1824.24       2010.82        88.42 o                         
 -14   0  12      19485.01      19802.64       333.08 o                         
 -13   0  12        156.95        172.11        27.76 o                         
 -12   0  12      21073.08      20539.01       342.84 o                         
 -11   0  12       9397.78       9381.98       197.48 o                         
 -10   0  12       8732.38       8848.61       188.67 o                         
  -9   0  12      32573.16      32223.86       584.76 o                         
  -8   0  12         11.03        197.67        33.23 o                         
  -7   0  12      47023.48      48148.09       984.22 o                         
  -6   0  12       7783.53       7309.52       167.74 o                         
  -5   0  12      23554.44      23451.89       572.68 o                         
  -4   0  12      23041.01      23207.44       566.47 o                         
  -3   0  12        678.44        802.24        61.72 o                         
  -2   0  12      46498.30      45792.91      1071.96 o                         
  -1   0  12         38.64        114.09        32.58 o                         
   0   0  12      22662.56      23007.25       563.55 o                         
   1   0  12      16998.54      16895.22       427.35 o                         
   2   0  12      15178.59      15451.30       396.36 o                         
   3   0  12      25541.84      26407.48       643.92 o                         
   4   0  12        713.39        800.52       199.96 o                         
   5   0  12      12965.23      13167.79       580.95 o                         
   6   0  12       8626.28       8399.96       391.69 o                         
   7   0  12      14185.92      13266.47       554.62 o                         
   8   0  12      13404.14      13454.09       564.50 o                         
   9   0  12       5522.21       5399.74       294.59 o                         
  10   0  12      32680.39      33160.42      1229.38 o                         
  11   0  12        350.43        508.54       106.97 o                         
  12   0  12      15936.61      15547.50       650.08 o                         
  13   0  12       5252.52       5926.38       332.44 o                         
  14   0  12       4058.28       3944.89       268.26 o                         
  15   0  12       8360.34       9244.23       454.23 o                         
  16   0  12         36.98         64.18       110.27 o                         
  17   0  12       7652.79       7912.81       419.67 o                         
 -24   1  12        801.07        799.98        74.88 o                         
 -23   1  12       4603.26       4696.44       148.63 o                         
 -22   1  12       3652.82       3594.13       178.16 o                         
 -21   1  12       1573.04       1646.47        86.61 o                         
 -20   1  12      10827.50      10293.33       228.87 o                         
 -19   1  12          4.95         84.59        42.94 o                         
 -18   1  12      10243.80       9839.67       191.21 o                         
 -17   1  12       3065.37       2868.44        86.16 o                         
 -16   1  12       2715.21       2528.82        86.45 o                         
 -15   1  12       9929.30       9934.57       147.25 o                         
 -14   1  12       1460.62       1629.81        47.15 o                         
 -13   1  12      10200.84      10291.41       142.97 o                         
 -12   1  12       1563.47       1465.33        40.72 o                         
 -11   1  12      10479.80      11171.67       151.38 o                         
 -10   1  12      12772.46      12470.41       176.05 o                         
  -9   1  12       4136.03       4296.70        77.55 o                         
  -8   1  12      24330.94      25022.51       338.17 o                         
  -7   1  12        404.19        676.30        43.28 o                         
  -6   1  12      21016.75      20673.89       305.22 o                         
  -5   1  12       1879.95       1754.13        47.42 o                         
  -4   1  12       4656.48       4711.60        98.99 o                         
  -3   1  12      17934.41      17766.79       293.29 o                         
  -2   1  12        141.78        226.01        28.03 o                         
  -1   1  12      14866.73      14640.16       264.78 o                         
   0   1  12       4444.28       4440.49       128.75 o                         
   1   1  12      12193.22      12045.27       223.29 o                         
   2   1  12      12256.15      11919.93       270.45 o                         
   3   1  12       3501.32       3396.01       110.52 o                         
   4   1  12      11162.56      11050.09       261.17 o                         
   5   1  12       1968.33       1907.89        99.80 o                         
   6   1  12      10822.79      10579.62       254.26 o                         
   7   1  12       3903.29       3725.00       172.00 o                         
   8   1  12       5402.82       5301.60       157.85 o                         
   9   1  12      16247.47      16108.51       365.10 o                         
  10   1  12         51.35        118.25        58.13 o                         
  11   1  12      10561.28      10161.43       333.15 o                         
  12   1  12       2878.56       2938.44       160.48 o                         
  13   1  12       4815.55       5156.70       218.63 o                         
  14   1  12       4930.71       5087.32       317.63 o                         
  15   1  12        311.60        298.17        85.53 o                         
  16   1  12       5524.78       5763.45       352.19 o                         
  17   1  12         56.29         51.02       118.49 o                         
 -24   2  12        100.65         54.66        64.52 o                         
 -23   2  12          5.57         37.26        61.66 o                         
 -22   2  12        198.83        146.39        61.57 o                         
 -21   2  12        451.79        366.21        68.62 o                         
 -20   2  12         73.32        104.87        39.55 o                         
 -19   2  12        430.27        422.00        47.69 o                         
 -18   2  12        452.41        405.68        44.86 o                         
 -17   2  12       1206.52       1183.92        66.34 o                         
 -16   2  12         98.00         66.02        31.38 o                         
 -15   2  12        181.43        149.93        33.24 o                         
 -14   2  12       1205.39       1317.81        57.56 o                         
 -13   2  12        139.20        204.96        24.54 o                         
 -12   2  12       1513.06       1578.31        44.09 o                         
 -11   2  12       1395.15       1409.61        43.02 o                         
 -10   2  12       2207.38       2369.39        59.20 o                         
  -9   2  12        951.54        849.63        35.54 o                         
  -8   2  12       1675.40       1632.91        39.88 o                         
  -7   2  12       1741.06       1783.63        39.15 o                         
  -6   2  12          6.75         37.14        14.98 o                         
  -5   2  12       1331.72       1321.53        36.86 o                         
  -4   2  12        562.91        674.62        27.35 o                         
  -3   2  12        182.44        262.13        19.39 o                         
  -2   2  12       4155.64       4235.01        79.77 o                         
  -1   2  12        365.67        371.05        36.57 o                         
   0   2  12        391.30        381.26        37.80 o                         
   1   2  12         56.25         79.95        32.78 o                         
   2   2  12        336.10        353.28        38.29 o                         
   3   2  12        299.97        363.90        39.57 o                         
   4   2  12        224.20        175.50        35.17 o                         
   5   2  12         32.84         -3.52        29.93 o                         
   6   2  12         41.35          9.25        36.03 o                         
   7   2  12       1611.75       1484.30        80.68 o                         
   8   2  12       1082.33       1247.76        76.09 o                         
   9   2  12        252.40        233.51        48.86 o                         
  10   2  12        424.41        438.77        59.55 o                         
  11   2  12        463.64        449.79        76.54 o                         
  12   2  12       1141.65       1179.45       129.19 o                         
  13   2  12         37.60         21.66        64.39 o                         
  14   2  12        157.11        105.85        69.17 o                         
  15   2  12        420.89        511.83       141.54 o                         
  16   2  12          1.06         27.98       103.68 o                         
  17   2  12        260.06        187.62       131.66 o                         
 -24   3  12        250.72        425.06        78.36 o                         
 -23   3  12       1720.40       1504.92       111.49 o                         
 -22   3  12        893.27        831.21        71.96 o                         
 -21   3  12         30.90          4.87        47.72 o                         
 -20   3  12       2027.24       1973.59       103.33 o                         
 -19   3  12        479.65        420.17        62.43 o                         
 -18   3  12       2822.54       2598.17       113.72 o                         
 -17   3  12        733.51        791.91        69.94 o                         
 -16   3  12        756.40        686.30        55.04 o                         
 -15   3  12       2930.01       3034.88       102.77 o                         
 -14   3  12         98.54        105.60        37.69 o                         
 -13   3  12       1518.21       1510.37        70.58 o                         
 -12   3  12        217.40        197.03        30.13 o                         
 -11   3  12        267.61        289.46        29.89 o                         
 -10   3  12       5079.17       4955.82       102.47 o                         
  -9   3  12        106.40        232.14        26.55 o                         
  -8   3  12       3158.02       3268.89        69.38 o                         
  -7   3  12        829.90        840.09        31.65 o                         
  -6   3  12       2437.26       2425.53        53.15 o                         
  -5   3  12       1495.29       1545.78        48.83 o                         
  -4   3  12       2150.36       2060.91        53.07 o                         
  -3   3  12       2681.63       2559.37        70.58 o                         
  -2   3  12        500.86        457.41        38.78 o                         
  -1   3  12       5252.24       5201.55       134.23 o                         
   0   3  12        277.00        316.64        38.19 o                         
   1   3  12       7232.38       7045.01       168.96 o                         
   2   3  12       4546.28       4552.61       134.58 o                         
   3   3  12       1508.45       1510.37        84.09 o                         
   4   3  12       5476.87       5230.18       140.64 o                         
   5   3  12         75.58         49.02        37.53 o                         
   6   3  12       1835.96       1819.65        80.58 o                         
   7   3  12        680.19        689.34        56.14 o                         
   8   3  12        528.60        535.04        54.37 o                         
   9   3  12       1711.56       1684.15        83.51 o                         
  10   3  12        141.79        211.85        46.72 o                         
  11   3  12       2901.15       2833.23       110.84 o                         
  12   3  12        209.96        259.39        52.77 o                         
  13   3  12        902.20       1087.35       110.26 o                         
  14   3  12       2874.81       3130.32       177.33 o                         
  15   3  12        420.77        538.16       138.24 o                         
  16   3  12        999.57       1186.59       185.97 o                         
 -23   4  12       1625.37       1719.44        99.00 o                         
 -22   4  12       2368.71       2278.75       104.76 o                         
 -21   4  12       4813.31       4658.54       146.83 o                         
 -20   4  12         44.82         84.75        56.95 o                         
 -19   4  12       9283.12       8601.14       235.00 o                         
 -18   4  12       1308.95       1316.39        86.54 o                         
 -17   4  12       8716.52       8042.03       199.14 o                         
 -16   4  12       4520.69       4462.28       134.42 o                         
 -15   4  12       2388.40       2382.80       131.12 o                         
 -14   4  12      16675.33      15888.71       323.71 o                         
 -13   4  12         75.23        114.63        38.75 o                         
 -12   4  12      17233.75      16545.01       378.41 o                         
 -11   4  12       5078.02       5240.01       139.61 o                         
 -10   4  12       9962.76       9846.01       189.72 o                         
  -9   4  12      23352.88      23241.29       326.51 o                         
  -8   4  12         10.43         94.96        22.67 o                         
  -7   4  12      17746.83      18001.23       260.22 o                         
  -6   4  12       2298.67       2253.13        58.19 o                         
  -5   4  12      11575.60      11475.34       198.14 o                         
  -4   4  12      15868.12      15550.16       299.68 o                         
  -3   4  12       3989.85       3752.67       115.50 o                         
  -2   4  12      19604.56      18697.90       331.76 o                         
  -1   4  12        521.42        629.41        51.40 o                         
   0   4  12      14227.56      13532.75       255.08 o                         
   1   4  12       9308.43       8820.86       183.67 o                         
   2   4  12       4239.93       3951.06       107.84 o                         
   3   4  12      19228.69      18249.77       368.98 o                         
   4   4  12         19.05        116.68        40.86 o                         
   5   4  12      10469.38      10263.54       234.71 o                         
   6   4  12       1939.26       1909.42       113.31 o                         
   7   4  12       4462.53       4270.04       132.85 o                         
   8   4  12      10695.62      10063.77       236.35 o                         
   9   4  12        629.27        594.63        60.54 o                         
  10   4  12       9428.92       9614.17       259.16 o                         
  11   4  12        424.51        436.88        58.08 o                         
  12   4  12       7869.07       7797.98       290.23 o                         
  13   4  12       1672.29       1931.57       145.77 o                         
  14   4  12       2592.27       2714.13       172.58 o                         
  15   4  12       5344.57       5918.44       259.76 o                         
 -21   5  12       1052.41       1188.73        98.21 o                         
 -20   5  12       7385.04       7556.87       272.42 o                         
 -19   5  12        193.89        307.16        78.50 o                         
 -18   5  12       8150.21       7897.17       223.47 o                         
 -17   5  12       2255.31       2437.96       115.47 o                         
 -16   5  12       2946.63       2793.77       120.44 o                         
 -15   5  12       9915.59       9820.83       333.51 o                         
 -14   5  12         21.86        112.64        42.68 o                         
 -13   5  12      15603.52      14895.26       311.72 o                         
 -12   5  12       2218.11       2415.83        95.74 o                         
 -11   5  12       7439.48       7538.76       184.86 o                         
 -10   5  12      18025.19      17380.39       307.37 o                         
  -9   5  12       5139.40       5032.14       120.11 o                         
  -8   5  12      23087.39      22909.93       351.79 o                         
  -7   5  12         17.56        109.31        44.53 o                         
  -6   5  12      12030.83      12028.67       210.48 o                         
  -5   5  12       4915.53       5016.81       119.40 o                         
  -4   5  12       8857.89       8593.15       163.78 o                         
  -3   5  12      11632.18      11250.87       200.91 o                         
  -2   5  12        114.58        188.04        37.31 o                         
  -1   5  12      16785.13      16667.19       307.82 o                         
   0   5  12       3320.08       3277.67       100.40 o                         
   1   5  12      11165.54      10507.01       214.58 o                         
   2   5  12      11632.46      11378.92       227.74 o                         
   3   5  12       1382.93       1239.75        84.15 o                         
   4   5  12      16272.84      15411.97       331.40 o                         
   5   5  12       1901.33       2009.05        82.11 o                         
   6   5  12      13578.15      12673.92       274.36 o                         
   7   5  12       8230.81       7743.72       177.26 o                         
   8   5  12       4909.89       4738.98       144.41 o                         
   9   5  12       9839.09       9563.22       247.88 o                         
  10   5  12         15.18        199.70        77.89 o                         
  11   5  12      10236.25      10247.53       353.94 o                         
  12   5  12       1217.53       1209.61       165.40 o                         
  13   5  12       2635.45       2641.71       175.96 o                         
  14   5  12       4983.25       5925.46       266.01 o                         
 -20   6  12         19.35         70.99        62.18 o                         
 -19   6  12       2510.32       2606.67       129.26 o                         
 -18   6  12         80.16        142.87        62.19 o                         
 -17   6  12       1981.40       1995.10       128.11 o                         
 -16   6  12       2290.06       2331.28       115.33 o                         
 -15   6  12       1663.13       1597.71        96.71 o                         
 -14   6  12       3756.69       3650.17       140.78 o                         
 -13   6  12         15.82         91.63        51.31 o                         
 -12   6  12       4336.47       4208.30       190.87 o                         
 -11   6  12       1192.19       1352.82       152.06 o                         
 -10   6  12       2254.59       2130.09       101.43 o                         
  -9   6  12       6408.15       6040.76       180.61 o                         
  -8   6  12        948.01        934.02        66.12 o                         
  -7   6  12       6318.67       6302.58       147.55 o                         
  -6   6  12         32.41         57.01        33.75 o                         
  -5   6  12       2887.78       2747.69        83.81 o                         
  -4   6  12       2385.94       2381.16        78.29 o                         
  -3   6  12        851.72        782.91        48.94 o                         
  -2   6  12       3348.65       3171.59        91.95 o                         
  -1   6  12        123.53        152.63        45.02 o                         
   0   6  12       6135.39       5997.50       165.60 o                         
   1   6  12       1553.71       1495.39        74.43 o                         
   2   6  12       3566.05       3198.49       163.83 o                         
   3   6  12       1667.80       1703.90        78.65 o                         
   4   6  12         67.65        115.42        41.51 o                         
   5   6  12       5038.61       4677.49       183.86 o                         
   6   6  12       1615.63       1640.54       116.87 o                         
   7   6  12       3403.69       3200.64       120.13 o                         
   8   6  12       2774.19       2925.23       178.40 o                         
   9   6  12        659.49        806.36       111.09 o                         
  10   6  12       3850.20       3874.83       205.68 o                         
  11   6  12          5.16        103.04        85.48 o                         
  12   6  12       1862.68       1927.94       157.68 o                         
 -18   7  12          1.46          4.65        86.18 o                         
 -17   7  12        236.26        154.44        66.40 o                         
 -16   7  12        282.47        290.65        70.61 o                         
 -15   7  12         33.71         44.49        57.44 o                         
 -14   7  12         31.00         -4.91        58.57 o                         
 -13   7  12        117.71         53.40        55.64 o                         
 -12   7  12         38.98         12.82        71.59 o                         
 -11   7  12        177.40         95.63        73.33 o                         
 -10   7  12         22.43         -9.48        70.12 o                         
  -9   7  12        370.46        347.11        64.75 o                         
  -8   7  12          1.12        -30.27        44.04 o                         
  -7   7  12        254.73        283.02        58.69 o                         
  -6   7  12          0.33        -19.32        53.43 o                         
  -5   7  12        160.24        116.08        43.59 o                         
  -4   7  12        158.16        130.29        47.27 o                         
  -3   7  12        123.32         68.14        41.44 o                         
  -2   7  12        102.42        111.58        44.67 o                         
  -1   7  12          0.45        -26.98        36.92 o                         
   0   7  12         19.45        -16.26        37.96 o                         
   1   7  12        444.20        472.93        73.46 o                         
   2   7  12        159.50        173.34        49.11 o                         
   3   7  12          0.50        -41.07        41.07 o                         
   4   7  12         23.85         30.83        46.24 o                         
   5   7  12         62.90         41.06        47.90 o                         
   6   7  12         58.85        -22.67        56.82 o                         
   7   7  12         48.49        -44.71        73.20 o                         
   8   7  12         38.91        -50.52        88.05 o                         
   9   7  12          0.57        -40.21        84.08 o                         
  10   7  12          1.71        -12.60        88.35 o                         
 -15   8  12         77.86        -75.35        75.92 o                         
 -14   8  12       2450.54       2713.76       176.21 o
[truncated: 157,870 more chars]
